# Supplementary material for: Parallel Proteomic Comparison of Mutants With Altered Carbon Metabolism Reveals Hik8 Regulation of PII Phosphorylation and Glycogen Accumulation in a Cyanobacterium
Source: Mol Cell Proteomics. 2023 May 22;22(7):100582. doi: 10.1016/j.mcpro.2023.100582 (PMC10315926; doi:10.1016/j.mcpro.2023.100582)
Supplement: Supplemental Table S1 [file mmc2.xlsx]

## Sheet: Sheet1
Supplemental Table S1. Primers used for generation of knockout and knockin mutants.
Primer for generating Knockout mutants		Sense	Antisense
	hik31	5'-GCCAAAGGAGTTCTTTACCG-3'	5'-ATAGTAGCTCAATCCGTTGC-3'
	slr6041	5'-GGAATTGTGTCAAAAACTCC-3'	5'-CAATTCGGCACTGGTCATAG-3'
	sigE	5'-GGCAGGCTTTGGATGGCCTC-3'	5'-GTTTCCGCATGGCTTTGCTT-3'
	hik8	5'-TCACCCGCAAGCAATTTGAA-3'	5'-ACTTTAGATCTGGCTGGGCG-3'
	rre37	5'-GCCTTGACATTGACTTTGTT-3'	5'-GGGCACCGTCAGGGTTAGTT-3'
	glnB	5'-GCTGCCAAACGGTACTGATT-3'	5'-CTGCCCAACATTAACGGCAA-3'
Primer for generating Knockin mutants	pKW1188	5’-GCATGGGGGGGAAGTTGTGACA-3’	5’-AAGTGTAGGCCCGTTGGGTGGT-3’
