# Supplementary material for: Parallel Proteomic Comparison of Mutants With Altered Carbon Metabolism Reveals Hik8 Regulation of PII Phosphorylation and Glycogen Accumulation in a Cyanobacterium
Source: Mol Cell Proteomics. 2023 May 22;22(7):100582. doi: 10.1016/j.mcpro.2023.100582 (PMC10315926; doi:10.1016/j.mcpro.2023.100582)
Supplement: Supplemental Table S2 [file mmc3.xlsx]

## Sheet: Sheet1
Supplemental Table S2. All identified Synechocystis proteins with quantitative information.
Accession	Protein Groups	Gene Symbol	Name	UniProt	Peptides	Peptides_Rep-1	Peptides_Rep-2	Peptides_Rep-3	MS/MS Count	Sequence Coverage [%]	Sequence Coverage [%]_Rep-1	Sequence Coverage [%]_Rep-2	Sequence Coverage [%]_Rep-3	Intensity	Intensity_Rep-1	Intensity_Rep-2	Intensity_Rep-3	Score	Q-value	Length	MW (Da)	TMT reporter intensities																		Log2Ratio (Δhik31/WT)	-Log Student's T-test p-value (Δhik31/WT)	Student's T-test Significant§	Log2Ratio (Δhik8/WT)	-Log Student's T-test p-value (Δhik8/WT)	Student's T-test Significant§	Log2Ratio (Δrre37/WT)	-Log Student's T-test p-value (Δrre37/WT)	Student's T-test Significant§	Log2Ratio (ΔsigE/WT)
																						WT_Rep-1	ΔsigE_Rep-1	Δhik31_Rep-1	Δhik8_Rep-1	Δrre37_Rep-1	Δslr6041_Rep-1	Δslr6041_Rep-2	Δrre37_Rep-2	Δhik8_Rep-2	Δhik31_Rep-2	ΔsigE_Rep-2	WT_Rep-2	Δrre37_Rep-3	Δslr6041_Rep-3	WT_Rep-3	ΔsigE_Rep-3	Δhik31_Rep-3	Δhik8_Rep-3
sll0002	sll0002	ponA	penicillin-binding protein	Q55683	17	16	16	15	61	21.2	20.3	20.3	19.4	1726400000	515560000	500370000	710450000	82.995	0	860	92612.6	21784	24099	18752	16234	18169	20168	22470	19936	19942	19390	23649	20928	31315	33269	27974	39574	31443	32245	-0.0360383	0.287138		0.00401968	0.073862		0.0456933	0.32506		0.262124
sll0005	sll0005	sll0005	hypothetical protein	Q55680	8	7	7	7	27	11.5	9.7	9.7	10	276210000	97956000	93084000	85171000	29.58	0	681	77348.3	16257	16786	16890	19037	15772	23721	20423	14773	16696	13116	14406	13704	8882.2	13551	8547.4	10709	9007.4	11469	0.040743	0.308832		0.413241	1.09933		0.143917	0.659182		0.135735
sll0006	sll0006	aspC	putative aminotransferase	Q55679	11	11	11	11	68	32	32	32	32	2600100000	1001400000	888680000	710040000	127	0	394	43979.1	26065	26648	29049	27593	26470	24097	14993	16207	17771	17878	18265	17034	18813	17627	17308	21167	21080	20140	0.186082	1.11758		0.223576	0.702032		0.124065	0.804777		0.129088
sll0007	sll0007	sll0007	hypothetical protein	Q55678	4	3	3	1	10	22	16.8	18.3	5.2	259720000	96223000	87794000	75705000	17.317	0	191	21249.7	1156.7	1204.3	1206.5	1129.5	1277.5	1387.6	2173.6	1782	1794.6	2009.7	1774.9	1778.4	3057.9	3728.3	2741.5	3424.8	3273	2920	0.182499	0.907268		0.126598	0.35152		0.203503	2.43247	+	0.114158
sll0008	sll0008	sll0008	unknown protein	Q55677	4	3	3	4	17	24.3	17.8	17.8	24.3	364600000	137670000	147730000	79191000	24.597	0	169	19022.5	4186.5	3198.6	6087.3	4204.1	3155.9	3301.6	2619.8	2003.3	4152	3605.1	1882.2	1815.4	2884.7	3291.7	4064.2	3871.3	2961.5	2764.6	0.541896	0.250658		0.541915	0.165131		-0.109227	0.365783		-0.136469
sll0017	sll0017	hemL	glutamate-1-semialdehyde aminomutase	Q55665	12	12	12	12	129	36.5	36.5	36.5	36.5	12854000000	3412400000	3963900000	5477200000	217.67	0	433	45891.6	38715	37162	37939	30203	33893	35280	34581	30412	30902	30602	34356	33303	57608	66403	54029	70058	64239	62219	0.0479299	0.702104		0.0109116	0.178251		0.0227729	0.496081		0.108589
sll0018	sll0018	fbaA fda	fructose-bisphosphate aldolase class II	Q55664	15	15	14	14	398	59.6	59.6	57.4	50.4	118350000000	40336000000	39290000000	38724000000	289.81	0	359	38972	142070	237590	128650	143500	128990	129490	121170	165770	146690	122020	153550	139240	128240	159520	119270	163470	133650	167690	-0.0413996	0.912855		0.292348	1.66723	+	0.183047	0.492004		0.467035
sll0019	sll0019	dxr	1-deoxy-d-xylulose 5-phosphate reductoisomerase	Q55663	9	9	9	9	43	27.4	27.4	27.4	27.4	2520100000	783100000	834050000	903000000	115.53	0	394	42532	12701	12915	12350	11697	12583	11524	18388	17865	20182	17460	19609	18844	13689	13873	13025	15689	15088	16755	0.0354387	2.54565	+	0.212208	1.40843	+	0.0943747	0.871525		0.104801
sll0020	sll0020	clpC	ATP-dependent Clp protease ATPase subunit	Q55662	46	44	45	45	376	54	51.4	52.7	54	40318000000	12612000000	13668000000	14038000000	323.31	0	821	91174.5	171180	160170	178980	137890	145710	185070	168930	105020	124830	122230	145920	126790	149140	216340	133990	177410	166110	160180	0.122294	1.32054	+	0.0731583	0.60337		-0.0146538	0.0545531		0.161561
sll0021	sll0021	sll0021	probable exonuclease	Q55661	6	6	6	5	16	13.2	13.2	13.2	10.8	228720000	73057000	94624000	61037000	20.121	0	416	45939.8	4284.6	3699.6	3699	3816.6	3913.2	5046.6	7065.9	4927.2	5533	5053.1	4742.9	5441.1	10929	14124	12241	12193	12814	13653	-0.0676364	0.483567		0.103835	0.935376		-0.0415002	0.302522		-0.14993
sll0022	sll0022	sll0022	unknown protein	Q55659	12	12	12	12	81	47.4	47.4	47.4	47.4	1746700000	552840000	523790000	670020000	137.04	0	249	26642.9	30284	20816	27117	17716	23255	23762	35140	33359	29717	33553	30397	40784	42175	48718	50136	48106	54500	49865	-0.0914332	1.13967		-0.30907	1.95996	+	-0.20544	0.851873		-0.352411
sll0023	sll0023	sll0023	hypothetical protein	Q55658	11	10	10	11	55	32.9	30.6	30.6	32.9	3113600000	891140000	956500000	1266000000	126.69	0	447	51653.3	18614	15115	18202	13121	16528	18561	19959	17161	14371	16617	15023	19518	17559	20377	19780	17465	21313	16593	-0.0359883	0.344818		-0.300294	1.29348		-0.0731842	0.386754		-0.295479
sll0027	sll0027	ndhD4	NADH dehydrogenase subunit 4 (involved in constitutive low affinity CO2 uptake)	Q55464	3	3	3	3	14	5.3	5.3	5.3	5.3	2013300000	545480000	527790000	939990000	7.4379	0	507	55159.9	3457.6	3347	3057.4	3810.9	3103.3	2845.5	5411.8	5522.9	6423.4	5437.9	6116.5	5629.7	4079.3	3456.8	3060.4	4065.6	3307.9	3708.9	-0.0213744	0.00926301		0.305556	1.01955		0.183161	0.735247		0.14956
sll0030	sll0030	cmpR	cmp operon transcriptional regulator LysR family protein	Q55459	6	5	4	5	11	21.1	18.8	13.2	15.5	327730000	65475000	60539000	201710000	21.312	0	304	34099.5	958.34	1048.8	1093.1	1018.1	1135.9	1217.5	1214.1	1019.6	903.68	1156.7	1263.1	1035.2	5213.1	3333.3	4965.2	5606.3	4775.6	4587.4	0.13231	0.137102		0.0486681	0.230053		0.207326	0.786212		0.193748
sll0033	sll0033	crtH	carotene isomerase	Q55455	9	8	8	9	52	15.8	14.4	14.4	15.8	1525800000	545660000	521220000	458930000	36.606	0	501	55771.8	26733	25537	27104	24519	26157	24717	12588	11063	11761	11357	12153	11345	21583	21050	20809	24489	22304	23142	0.0582935	0.235284		0.12661	0.694386		0.0959044	0.598523		0.0780953
sll0034	sll0034	sll0034	putative carboxypeptidase	Q55454	3	2	3	2	13	13.2	8.5	13.2	10.5	1322200000	357560000	564080000	400540000	50.105	0	258	28593.3	3807.4	3270.1	3516.8	2723.3	3320.8	4450.4	8644.9	6315.5	5736.9	6970.5	6677.2	7843.2	4260.3	4452.2	4036.2	4808.2	4051.2	4494.4	-0.0768545	0.729119		-0.156112	0.525361		-0.0429584	0.344005		-0.0756847
sll0036	sll0036	sll0036	hypothetical protein	Q55452	8	8	8	7	52	23.8	23.8	23.8	20.1	2040300000	526970000	711930000	801420000	95.959	0	433	45909.5	17068	16052	17144	11483	15907	19906	21218	14854	14040	14287	14516	15586	14077	21478	13182	15132	16420	15485	0.0818165	0.774736		-0.0579108	0.210332		0.0741582	1.23512		-0.00925602
sll0037	sll0037	cbiX	hypothetical protein	Q55451	6	5	5	5	15	20.5	16.7	17.9	17.6	249300000	82758000	107500000	59044000	40.787	0	336	38339.5	0	0	0	0	0	0	9569.9	7640.5	6566.4	7043.3	7287.2	6984.3	9516	13587	10572	11628	10639	10356	0.000320942	0.0812204		-0.0574452	0.214187		0.070707	0.000660636		0.0235087
sll0038	sll0038	pixG pisG taxP1 rer1	positive phototaxis protein two-component response regulator PatA subfamily	Q55448	12	11	12	11	41	31.3	28.6	31.3	28.6	1023000000	357140000	338100000	327730000	54.241	0	402	44815	16287	16103	14880	11955	14493	15621	14860	13388	12611	13391	15877	14953	15254	19031	13887	19286	17123	16583	0.0212406	0.13692		-0.0431609	0.172096		0.0355862	0.555563		0.170696
sll0039	sll0039	pixH pisH	positive phototaxis protein two-component response regulator CheY subfamily	Q55447	9	8	7	9	39	66.4	65.5	55.5	66.4	4141700000	1461900000	976770000	1703100000	136.08	0	119	13181.2	13981	13460	15006	14037	15177	14267	21974	24581	23221	25880	23914	23803	17802	16536	16493	18875	18108	14780	0.139456	0.504043		0.056137	0.0682681		0.194481	0.954712		0.0370161
sll0040	sll0040	pixI pisI	positive phototaxis protein homologous to chemotaxis protein CheW	Q55446	1	1	1	1	4	8.2	8.2	8.2	8.2	40954000	14731000	12901000	13321000	19.266	0	147	16214.7	2492.5	2127.8	2718.2	2098.2	2228.3	2345.3	2604.6	2124.7	2068.4	2527.3	2621.8	2397.4	0	0	0	0	0	0	0.209752	2.15341	+	-0.0114287	0.0537227		0.00810926	0.267042		0.0437101
sll0041	sll0041	pixJ1 pisJ1 taxD1	phytochrome-like photoreceptor protein for positive phototaxis	Q55445	30	29	29	30	225	32	31.3	29.7	32	13634000000	4769700000	4487700000	4377000000	323.31	0	1000	108335	128400	103650	117540	85628	109230	118010	97509	79051	72524	81012	79512	90780	90186	111970	93220	101010	106610	92267	-0.0175571	0.323295		-0.209177	1.23382		-0.0605197	0.95323		-0.139876
sll0042	sll0042	pixJ2 pisJ2	methyl-accepting chemotaxis protein for positive phototaxis	Q55444	7	7	6	7	40	42.3	42.3	35	42.3	1183400000	314770000	345980000	522600000	45.542	0	163	17706.7	14292	13260	14704	11713	14103	15352	17522	15687	13375	18242	15272	17034	24343	24547	24067	25562	25891	21432	0.102007	0.288668		-0.163955	0.597859		0.0610673	0.279051		-0.0705948
sll0043	sll0043	pixL taxAY1 hik18	positive phototaxis protein homologous to chemotaxis protein CheA two-component hybrid histidine kinase	Q55443	30	27	28	28	109	21	18.5	19.5	19.8	2129100000	647870000	625040000	856240000	163.38	0	1402	153104	37527	30569	33806	25677	31801	31287	53464	47054	48318	48688	49057	57333	39680	46401	45734	46713	47407	47940	-0.0964946	1.25126		-0.14262	1.38441	+	-0.141139	0.823809		-0.175685
sll0045	sll0045	spsA	sucrose phosphate synthase	Q55440	17	16	13	12	48	20.7	19.4	16.2	16.1	553580000	197170000	199450000	156960000	85.703	0	720	81411.7	22722	19618	20765	17888	19355	20863	23890	19940	19192	18626	19800	22146	20132	23947	19900	22298	20725	22123	-0.0917991	1.26248		-0.0350761	0.566918		-0.0223098	0.37485		-0.0817943
sll0048	sll0048	sll0048	unknown protein	Q55437	11	11	11	10	74	33	33	33	29.8	5193100000	1924900000	1758400000	1509800000	154.89	0	312	34866.8	50112	43389	48712	40372	47706	56351	57723	47267	42834	51286	49337	50529	58304	67352	45931	56175	58797	47785	0.128463	0.955265		-0.0663646	0.893503		0.161412	0.774028		0.00544507
sll0051	sll0051	sll0051	hypothetical protein	Q55162	8	8	8	8	95	50.3	50.3	50.3	50.3	12385000000	4125200000	4019200000	4240400000	67.968	0	159	17799	45642	24121	41176	27315	35355	35523	45955	44338	36664	46572	34453	57545	49640	49796	62759	38143	55411	40866	-0.191432	0.725979		-0.566079	1.16131		-0.258699	0.954104		-0.801834
sll0053	sll0053	accC	biotin carboxylase	Q55160	13	13	13	13	72	36.8	36.8	36.8	36.8	2352300000	743280000	720590000	888410000	121.49	0	448	49164.5	16376	11895	14223	12895	11514	11728	18675	14482	19443	13941	16087	18142	16906	19385	14446	17446	17012	22575	-0.0954328	0.406969		0.247843	0.564561		-0.0875959	0.215406		-0.123709
sll0057	sll0057	grpE	heat shock protein GrpE	Q59978	10	9	9	9	117	46.6	38.6	42.2	42.2	14043000000	4256900000	4307700000	5478000000	113.62	0	249	27567.6	48390	61304	48980	38954	39549	48962	61178	24240	33287	51683	44924	49645	59496	78004	52607	55337	59592	36283	0.102049	0.670112		-0.351219	0.693598		-0.225923	0.305321		0.104423
sll0058	sll0058	dnaK1	DnaK protein 1 heat shock protein 70 molecular chaperone	Q55154	23	23	21	23	171	29.5	29.5	29.3	29.5	12011000000	3757400000	3754100000	4499400000	204.07	0	692	75178.5	96538	84065	90663	74669	84138	92768	94506	80996	80549	74004	77972	88226	70768	89174	70728	79944	80077	88376	-0.0391103	0.391788		0.0411604	0.171415		-0.00697267	0.0686332		-0.0788135
sll0064	sll0064	sll0064	periplasmic protein putative polar amino acid transport system substrate-binding protein	Q55146	3	3	3	3	21	8	8	8	8	1600900000	414060000	374580000	812230000	6.332	0	275	30177.5	52615	35864	38307	33373	36895	36972	15192	13884	13622	12486	13429	20566	11880	14943	18834	11878	12737	12225	-0.558158	1.64354	+	-0.517142	1.46192	+	-0.47221	1.40555	+	-0.611607
sll0065	sll0065	ilvN	acetolactate synthase small subunit	Q55141	8	8	8	8	63	52.3	52.3	52.3	52.3	6771300000	2453800000	2145200000	2172300000	118.33	0	172	18871	27173	25315	26139	18353	26893	24916	39692	38116	33703	43046	45229	42378	31969	30539	26722	33618	34075	25218	0.122186	0.835051		-0.228874	2.52836	+	0.131757	0.842383		0.0964168
sll0066	sll0066	sll0066	unknown protein	Q55140	4	4	3	4	17	15.9	15.9	13.7	15.9	1923700000	1320700000	120770000	482310000	50.524	0	315	34168.3	4688	4662.5	4164.2	3946.5	4455.5	4520.8	8435.8	6596.1	7254.5	6654.2	7359.1	7822.6	1495.4	1650.6	1324.7	1538.4	1679.6	1516.1	-0.000360603	0.355302		0.0433791	1.16034		0.0538069	0.0459377		0.0290143
sll0067	sll0067	gst	glutathione S-transferase	Q55139	4	4	4	4	30	18.5	18.5	18.5	18.5	3426900000	1096600000	939880000	1390500000	33.667	0	184	20377.7	5088.9	4984.8	5934.8	6601.4	6089.6	6518	11092	10299	10980	11578	11727	10422	24249	23813	19670	22088	24429	21509	0.245502	1.42116	+	0.319566	0.596256		0.285437	0.892206		0.0942741
sll0068	sll0068	sll0068	unknown protein	Q55138	20	17	19	17	62	14.8	12.7	14.1	12.5	789270000	236060000	274150000	279060000	86.083	0	1209	134657	14765	13669	14732	11719	13380	13826	22281	19275	20950	19627	19472	21546	11896	13564	12127	13145	14113	15317	0.042223	0.699589		0.0882674	0.554256		-0.00993265	0.0688529		-0.0584613
sll0069	sll0069	sll0069	hypothetical protein	Q55137	12	12	12	12	63	54.3	54.3	54.3	54.3	2369100000	851430000	883440000	634250000	109.51	0	256	28900.9	20001	17407	18537	16047	19250	19653	24927	21956	20878	22819	23589	23510	31273	35324	27079	33466	33927	29583	0.0743095	0.53002		-0.0229666	1.43578	+	0.117675	1.04464		0.0263208
sll0070	sll0070	purU	phosphoribosylglycinamide formyltransferase	Q55135	4	4	4	4	14	17.3	17.3	17.3	17.3	450250000	175100000	138270000	136870000	16.683	0	284	32634.4	1662.3	1849.8	1675	1710.9	1846.9	1702.5	2327.5	2332.4	2734.7	2571.8	2662.2	2570	7224	7364.6	7165.9	7982.5	7562.9	7551.3	0.0482949	0.0787509		0.176423	0.211276		0.1164	0.141111		0.114191
sll0071	sll0071	sll0071	hypothetical protein	Q55134	8	8	7	7	25	21.9	21.9	21.6	18	337940000	119820000	113190000	104940000	44.481	0	333	38000.9	12897	10668	11667	10841	11081	11717	13032	12099	12219	12683	13164	14063	2607.1	2922.8	2108	2649.8	2842.9	2806.4	0.0678372	0.0638293		0.0907559	0.0948403		0.063044	0.116432		-0.0208758
sll0072	sll0072	sll0072	hypothetical protein	Q55133	7	6	6	6	20	30.8	30.4	30.4	27.8	446800000	150910000	154380000	141500000	34.358	0	227	25799.6	6017.7	6313.6	6671	5508.4	5158.3	6009.6	4533.3	6117.8	4585.9	5024.3	4867.7	5234.1	3045.9	3321.7	3478.4	3889.9	4129	3468.3	0.129108	0.730392		-0.00380326	0.0453652		0.0619873	0.140634		0.0341971
sll0078	sll0078	thrS	threonyl-tRNA synthetase	Q55806	24	23	24	22	155	38.1	37	38.1	34.8	10041000000	3748900000	3028000000	3263900000	217.16	0	603	68872.8	84623	78174	89514	61823	70165	76156	67355	56957	57441	59865	66466	60186	60124	70827	52014	69829	67152	63269	0.162426	1.62713	+	0.0237035	0.0197805		0.0561607	0.194785		0.141998
sll0080	sll0080	argC	N-acetyl-gamma-glutamyl-phosphate reductase	P54899	11	9	11	10	63	39.6	31.1	39.6	35	9391900000	2929000000	2708800000	3754100000	162.16	0	351	38209	34877	23320	33066	23698	32750	30325	18606	18333	15428	17800	14575	19415	19780	19657	17573	15935	20726	16466	0.0270783	0.566242		-0.229891	1.22065		0.0984639	1.67761	+	-0.389966
sll0083	sll0083	gmhA	phosphoheptose isomerase	Q55797	2	2	2	2	6	8.2	8.2	8.2	8.2	86060000	15149000	16661000	54250000	4.5254	0	194	21137	1692.3	2099.5	1678.9	1948.2	1825.7	1627.6	2443.2	3007.2	3625.8	2737.8	4082.8	3411.4	3732.8	3403.2	3848.4	4894.5	3673.1	4682.7	-0.110715	0.563084		0.297227	1.90824	+	0.0701628	0.0255585		0.29844
sll0084	sll0084	hisB	putative phosphatase	Q55796	2	2	2	2	7	14.3	14.3	14.3	14.3	54215000	11432000	20606000	22177000	13.663	0	161	17384.8	1536	1607.4	1480.4	1204.6	1319.5	1144	0	0	0	0	0	0	5372.8	5051.6	5489.5	6889.6	6117.4	5507.8	0.00595681	0.132216		-0.0953793	0.354962		-0.0624454	0.367244		0.152837
sll0085	sll0085	sll0085	unknown protein	Q55795	6	6	6	5	14	14.9	14.9	14.9	11.4	228650000	85443000	71016000	72189000	18.297	0	403	46428	4544.3	4587.7	4445.2	4306.7	4340.6	4168.9	1506.5	1458.9	1542.4	1685	1759.9	1589.5	5924.4	6035.6	5637.5	7141.9	6159.2	6341.2	0.0791283	0.175454		0.116015	0.588852		0.060478	0.636938		0.155341
sll0086	sll0086	sll0086	putative arsenical pump-driving ATPase	Q55794	13	13	13	13	72	27.3	27.3	27.3	27.3	2726100000	907510000	940940000	877690000	38.422	0	396	44626.2	40570	40473	37484	29404	38885	42339	52849	43842	38597	43847	47349	45746	26517	28760	22213	27713	24552	21031	0.00545409	0.114905		-0.164534	2.19977	+	0.144261	2.70717	+	0.109529
sll0094	sll0094	hik37	two-component sensor histidine kinase	Q55885	8	8	8	6	39	14.9	14.9	14.9	11.4	288920000	103060000	100840000	85022000	27.98	0	457	51781.5	15762	16613	16416	14529	16635	17833	11716	9775.8	9474.8	10675	10643	9975.2	12446	14921	10692	14575	14807	13351	0.225023	1.44934	+	0.141379	0.997952		0.189447	1.06607		0.193654
sll0095	sll0095	sll0095	hypothetical protein	Q55884	4	3	1	2	5	7	5.6	2.3	3.6	29400000	11582000	9064300	8754500	23.532	0	531	60723.6	1497.7	1327.5	1356.8	1161.9	1237	1348.3	2028	2152.1	1740.8	1804.9	1788.1	2100.9	0	0	0	0	0	0	-0.0716129	0.693903		-0.100452	0.558494		0.0634628	0.168152		-0.115803
sll0096	sll0096	sll0096	hypothetical protein	Q55883	10	10	10	10	57	20.8	20.8	20.8	20.8	1941500000	640940000	585080000	715460000	80.56	0	448	49777.6	25766	23025	25388	18140	22599	26365	24535	19618	17518	19606	20949	22167	24627	31596	22968	27550	26797	23760	0.0235899	0.312571		-0.167197	1.48049	+	0.0112946	0.237091		-0.0054502
sll0098	sll0098	rlmN	hypothetical protein	Q55880	8	7	6	6	25	26.3	20.3	18	21.1	590050000	173950000	165910000	250190000	84.561	0	350	38856.6	7848.2	5650.8	7052.4	5616.1	7017.2	8312.5	5591	4489.8	4434.6	4341.5	4045.1	4956.8	9675.7	11792	8358.3	8724.8	9191.2	9456.4	-0.0545225	1.40976	+	-0.0546128	0.266226		0.0697166	0.486602		-0.244905
sll0099	sll0099	cbiE cbiT cobL	precorrin-6y C5 15-methyltransferase (decarboxylating)	Q55879	6	5	5	5	16	11.1	9.2	9.2	9.4	348860000	98965000	113250000	136640000	28.942	0	425	46276.5	9452	8616.6	9955.9	7061.4	9518.7	10421	2179	1646	1450.4	1847.7	1759.4	1776.1	1551.5	1749.7	1814.2	1817.2	1644.6	1388	0.0295162	0.254658		-0.257445	1.01886		0.00418219	0.241463		-0.0567407
sll0100	sll0100	sll0100	N-acyl-L-amino acid amidohydrolase	P54984	4	4	4	4	17	9.4	9.4	9.4	9.4	368250000	116060000	122420000	129770000	16.8	0	393	42656.7	6103.8	5895.3	6209.7	5081	5843.7	8393.6	6909.4	4284.3	4169.1	4728.7	5456.7	4889.8	7565.4	10841	6715.2	8259.3	7802.1	6970.1	0.0794337	1.45017	+	-0.048279	0.443096		0.0735453	0.627663		0.124613
sll0102	sll0102	sll0102	hypothetical protein	Q55875	15	15	14	12	79	40.8	40.8	40.5	32.7	2964700000	1008400000	994500000	961840000	110.17	0	358	40096.6	43102	42767	43097	38937	40242	39487	39510	35457	36633	36849	39652	38956	22341	23309	22089	26901	25709	25201	0.0611465	1.12082		0.0832625	0.718293		0.0273419	0.388534		0.0873423
sll0103	sll0103	sll0103	hypothetical protein	Q55874	18	18	18	18	170	39.3	39.3	39.3	39.3	8538500000	2916800000	2912800000	2708900000	240.01	0	420	45849.8	73243	58065	80015	59916	65488	77136	75591	56588	55997	60285	51166	65265	76923	104480	83489	79588	85250	84895	0.0365029	0.0522787		-0.0637134	0.588736		-0.0602584	0.40002		-0.263556
sll0108	sll0108	amt1	ammonium/methylammonium permease	P54147	2	2	2	1	7	4.7	4.7	4.7	1.6	821160000	169600000	176500000	475070000	3.4007	0	507	53580.3	3199	3042.5	2030.3	2600.6	2458.2	2257.8	2364.8	1863.9	2813.7	1716.1	2128.1	2407.4	2860.2	2773.5	3337.4	3320.4	2808.9	4240.1	-0.446517	1.46489	+	0.195728	0.724814		-0.224111	1.26943		-0.0939444
sll0109	sll0109	aroH	chorismate mutase	Q55869	1	1	1	1	7	11	11	11	11	106640000	38381000	33909000	34349000	40.263	0	127	14401.5	3810.6	3748.1	3855.8	4113.9	3838.1	3568.1	4157.3	3920.9	4643.5	4341.2	4463	4380.2	3515.1	3111.4	3611.7	3648.6	3905.8	4096.8	0.0561754	0.348349		0.230879	0.78867		0.0412306	0.14983		-0.000334615
sll0135	sll0135	mtnP	putative 5'-methylthioadenosine phosphorylase	P0DJF8	9	9	9	8	73	37.4	37.4	37.4	32.4	4264400000	1319800000	1629300000	1315200000	70.93	0	318	34483.7	27981	28928	29072	28325	30330	32626	36200	29955	30526	31186	36297	28063	25648	27690	21577	27636	26263	24303	0.180687	0.964921		0.206302	0.810808		0.253217	1.66893	+	0.25198
sll0136	sll0136	pepP	aminopeptidase P	P74468	11	10	10	11	65	22.7	21.1	21.1	22.7	2661900000	908540000	789410000	963920000	72.559	0	441	49501	26319	26007	26546	22854	26538	30638	31727	24846	21587	24046	25694	24445	35419	44113	31659	38403	35082	32070	0.0617538	0.458806		-0.021154	0.173611		0.165692	2.29642	+	0.0989842
sll0141	sll0141	sll0141	hypothetical protein	P74462	7	6	6	7	15	16.5	13.5	14.6	16.5	72746000	18296000	20169000	34281000	53.625	0	467	50992.6	3203.7	3134.2	2889.7	3028.5	2804.6	3777.1	6454.4	4448.1	5454	4194.2	4737.5	4911.2	3881.8	5630.5	3686.6	4703.9	3970.6	5070.9	-0.0748854	1.32657	+	0.274813	1.35581	+	0.0126681	0.444937		0.0782405
sll0142	sll0142	sll0142	probable cation efflux system protein	P74461	8	7	4	6	16	6.6	5.8	3.3	4.7	80497000	24890000	21978000	33629000	17.264	0	1075	115189	3315.5	3549.3	3277.2	3839.6	3113.4	4037.2	2169.7	1476.2	2417	1847.6	2262.5	1902.1	4558.7	5611.3	3848.2	5379.8	4473.3	5927.2	0.0678451	2.75103	+	0.491069	1.32143	+	0.0375866	0.291159		0.265461
sll0144	sll0144	pyrH	uridine monophosphate kinase	P74457	6	6	5	6	67	26.9	26.9	22.7	26.9	2377200000	743670000	960120000	673370000	52.532	0	260	27651	40571	38135	41796	43444	38422	36384	32248	35612	54070	39836	37189	35115	48106	46899	51325	53912	51515	54117	0.105297	0.144842		0.402578	0.545471		0.055831	0.0677612		0.0135192
sll0145	sll0145	frr rrf	ribosome releasing factor	P74456	12	12	12	11	98	52.7	52.7	52.7	52.2	18312000000	6966000000	5726700000	5619400000	156.35	0	182	20186	72787	59480	66588	50246	56104	55728	72201	51981	61430	81543	76870	82768	75430	59606	65627	70748	76596	50965	0.0407346	0.345284		-0.341026	1.35525	+	-0.15852	0.329832		-0.108013
sll0146	sll0146;ssl3127	natC	Integral membrane protein of the ABC-type Nat permease for neutral amino acids	P74455	3	3	2	3	13	4.8	4.8	4	4.8	83254000	23631000	20810000	38813000	6.8267	0	372	40826.6	7802.2	8773.4	8095.2	8297.9	7339.6	8129.9	2243.1	2350.2	2609.1	2403.6	2730.6	2046.1	2850.7	3497.2	2003.4	3068.1	3581.6	2910.8	0.40575	1.2044		0.424433	0.895525		0.314462	1.55424	+	0.389755
sll0147	sll0147	sll0147	hypothetical protein	P74454	11	8	10	11	43	18.6	12.7	15.9	18.6	877740000	220370000	366590000	290780000	68.791	0	668	76269.6	13937	13131	12639	12247	12946	12175	11683	10562	11461	11035	11589	12032	16657	15252	13214	18274	15909	15995	0.0168837	0.150496		0.104052	1.25367		0.117934	0.471291		0.101627
sll0148	sll0148	sll0148	hypothetical protein	P74453	13	13	13	13	82	18.5	18.5	18.5	18.5	3098800000	910380000	999870000	1188500000	136.55	0	735	78501.2	20197	18757	18820	17571	18131	18175	50740	46634	51126	44289	48060	50850	28453	29874	26226	30467	29419	35156	-0.0300682	0.50149		0.176136	0.972227		0.0451222	0.939391		-0.00278027
sll0149	sll0149	sll0149	hypothetical protein	P74452	12	11	11	12	48	22.1	22.1	22.1	22.1	1522600000	512610000	525050000	484890000	74.428	0	584	65813.3	12919	12228	13419	9891	12792	15734	7826.7	5204.5	4969.1	5161.4	5737.9	5797	8526.3	12674	8385.6	9453.6	9339.3	9029.6	0.031141	0.265686		-0.0692671	0.984149		0.0531531	0.320934		0.0144362
sll0154	sll0154	sll0154	hypothetical protein	Q55575	8	8	7	5	21	17.3	17.3	14.5	10.4	144950000	49385000	40663000	54897000	91.307	0	462	51007.4	1036.1	1077	1128.5	855.85	940.39	942.75	4319.4	4253.9	5044.5	5137.3	5181.5	5173.8	5163.9	6000.5	5298.6	6279.2	5773.5	6196.2	0.0977312	0.255807		0.0690873	0.775818		-0.0522627	0.669111		0.0900722
sll0157	sll0157	sll0157	hypothetical protein	Q55571	4	3	4	3	16	18	9.8	18	9.8	530530000	166140000	213140000	151250000	17.756	0	256	28098.2	8378.7	8715.3	9806.3	8025.8	8841.3	9049.4	9976.9	8726.5	10495	9981.5	10702	9743.6	10954	11819	8820.6	12706	11932	14097	0.24857	1.67227	+	0.344753	0.92072		0.180821	0.772785		0.228726
sll0158	sll0158	glgB	14-alpha-glucan branching enzyme	P52981	21	20	19	20	232	32.1	30	28.2	29.6	17407000000	5777800000	5897700000	5732000000	231.34	0	770	89527.5	106250	101900	98261	85910	92055	82305	79546	80853	86919	79832	94069	90393	86080	87477	86485	111700	96094	103500	-0.0317684	1.61348	+	0.0638018	0.612606		-0.0252021	0.47311		0.110393
sll0162	sll0162	sll0162	hypothetical protein	Q55564	6	6	6	5	15	28.4	28.4	28.4	24.7	120490000	55846000	35619000	29030000	15.456	0	194	22688.3	5498.8	5467.9	6397.8	4520.2	6158	6276.6	5823.4	873.27	2391.9	6358.5	2486.7	4034.8	6298.7	5649.8	5427.4	4185	5937.7	3295.9	0.390848	0.551864		-0.439258	0.625454		-0.190067	0.0694971		-0.329816
sll0163	sll0163	sll0163	WD-repeat protein	Q55563	45	44	42	42	228	26.8	26.3	24.7	24.7	6893700000	2349700000	2296800000	2247200000	323.31	0	1693	189935	86729	78609	87356	66776	79895	96479	115190	82290	87793	84746	87894	93773	88666	122910	86826	100730	99715	106880	0.0368537	0.471825		0.0432422	0.259701		0.0076451	0.0623928		-0.0191328
sll0166	sll0166	cobA/hemD	a fusion protein between uroporphyrinogen-III C-methyltransferase (CobA/CorA) and uroporphyrinogen-III synthase (HemD)	Q55562	10	8	9	8	36	19.1	12.1	15.4	13.8	734670000	221740000	264950000	247970000	58.25	0	538	58689.7	21525	20099	21538	16275	21005	23401	29330	22027	22595	21151	22996	23071	17786	24670	17341	20257	19620	19341	0.0332055	0.495293		0.00818726	0.0606898		0.0791307	0.618384		0.0279961
sll0167	sll0167	sll0167	unknown protein	Q55561	2	2	2	2	19	14.6	14.6	14.6	14.6	1178500000	447510000	332960000	398000000	10.014	0	164	17865.1	1616.9	1540	1635.9	1271.6	1258.6	1291.6	3721.4	3394.3	3883.7	3207.7	3233.2	3783.3	2549.5	2984.1	2502.7	2917.1	3206	3598.8	0.0651286	0.152243		0.179892	0.610135		-0.0618915	0.368525		-0.0342825
sll0169	sll0169	sll0169	cell division protein Ftn2 homolog	Q55559	13	13	13	11	62	18.8	18.8	18.8	14.7	1901900000	640740000	662690000	598430000	112.36	0	714	79423.5	33503	32769	28995	27918	30134	33576	30206	21678	24654	21806	27299	25526	11270	14009	10253	14913	11452	13562	-0.0764163	0.719838		0.130851	1.12765		0.0165154	0.0382121		0.193274
sll0170	sll0170	dnaK2	DnaK protein 2 heat shock protein 70 molecular chaperone	P22358	35	35	34	35	653	47.5	47.5	47.3	47.5	89576000000	29439000000	26728000000	33408000000	323.31	0	636	67614.2	281630	285230	282560	210770	249660	306650	299310	226550	208350	210140	226850	230620	277640	464890	259150	314930	318540	310410	0.0718695	0.701144		-0.000638145	0.0183195		0.0672337	0.634336		0.0803713
sll0171	sll0171	gcvT	probable aminomethyltransferase	P54261	10	8	10	10	46	26.1	21.5	26.1	26.1	1471100000	451370000	519330000	500400000	45.657	0	372	41036.3	21688	16343	20812	14756	19710	21455	30408	23993	21977	23290	22806	25415	14916	17530	13460	14533	15894	14920	0.0331955	0.889471		-0.103869	0.565969		0.0752657	1.17601		-0.160934
sll0172	sll0172	sll0172	periplasmic protein function unknown	Q55558	4	4	3	3	19	30.3	30.3	25	25	2432800000	1153000000	720180000	559600000	35.872	0	152	16346.8	5090.7	6146.8	3505.6	4533.4	4352.9	4586.6	1297	1295.5	1744.4	1231.6	1264.4	1595.9	2219.3	2135	2554.9	2755.1	2553.7	3235.3	-0.284399	0.680913		0.199166	1.9726	+	-0.141374	0.825848		0.031756
sll0173	sll0173	vgb	virginiamycin B hydrolase periplasmic protein	Q55557	6	6	6	6	86	20.2	20.2	20.2	20.2	3638700000	1181100000	1361200000	1096400000	81.965	0	352	38545.4	32484	28298	26273	26969	25752	24992	36506	34821	44484	34592	36701	45475	27824	29061	31050	33192	30451	41545	-0.227896	1.55419	+	0.141207	0.712791		-0.193217	1.50404	+	-0.147562
sll0175	sll0175	sll0175	hypothetical protein	Q55555	11	10	10	11	42	18.7	17.4	17.4	18.7	344190000	105310000	113530000	125350000	36.243	0	540	59249.8	8253.6	8510.7	8436.5	7781.8	7771.3	9033.7	23965	18142	21073	18026	20466	20659	18228	21031	17580	21062	19273	21171	0.00620278	0.197508		0.168568	1.44027	+	0.0261069	0.156631		0.0859865
sll0176	sll0176	sll0176	hypothetical protein	Q55554	2	1	2	2	7	26.2	14	26.2	26.2	260940000	74333000	75781000	110830000	36.162	0	107	12019.7	2813.6	2814.7	2302.9	2282.1	2551.1	3738.2	2806.6	1387.2	1087.4	1433.4	1626.7	1743.4	1669	2433.3	1294.8	1727.2	1667.5	1030.3	-0.0430577	0.224433		-0.319677	0.738469		0.0773379	0.193596		0.0970095
sll0178	sll0178	sll0178	hypothetical protein	Q55359	10	5	7	9	20	6.7	3.5	4.8	6.1	311490000	109990000	91176000	110320000	36.523	0	1319	151894	16783	14668	15487	11073	13914	15968	11567	8770.6	10200	9399.4	10637	11298	11627	14240	12833	13946	12767	12886	-0.113428	0.907914		-0.144673	0.644744		-0.159219	1.49837	+	-0.0658776
sll0179	sll0179	gltX	glutamyl-tRNA synthetase	Q55778	13	13	12	13	111	27.7	27.7	24	27.7	8355000000	2620600000	2766900000	2967500000	224.96	0	483	54008.3	35915	34188	38034	32661	36167	45988	41913	26473	27462	28384	30184	28836	58329	79179	48215	61479	58859	52707	0.130977	1.47975	+	0.072965	0.456303		0.155062	0.771929		0.103383
sll0180	sll0180	sll0180	hypothetical protein	Q55776	22	21	20	19	189	49.1	47.1	41.7	42.1	21262000000	6932200000	6359500000	7970500000	269.85	0	501	53966.4	102160	87920	92595	72653	87347	75785	74385	74834	74891	74767	83955	88157	78786	82599	77026	90777	86680	85136	-0.0542749	0.737355		-0.0944857	0.624926		-0.0438112	1.18662		-0.0280646
sll0182	sll0182	sll0182	ABC transporter ATP-binding protein	Q55774	4	4	4	4	15	5.4	5.4	5.4	5.4	416330000	122700000	111450000	182180000	29.535	0	661	74273	11602	12115	13899	10402	11994	12456	1418.6	1316.3	1161.4	1359.3	1380.9	1362.2	11276	15574	10406	12837	13141	11045	0.215955	0.684249		0.000618052	0.137784		0.13907	0.593844		0.116857
sll0184	sll0184;sll2012	sigC	group2 RNA polymerase sigma factor SigC	Q59996	9	8	7	8	28	21	17.1	15.3	19.3	611610000	170520000	195090000	246000000	44.652	0	404	46581.2	17470	14510	16986	8766.4	13253	13970	11216	7399.5	6297.4	10264	9181.6	10300	11891	11075	9708.8	11408	12482	5497	0.121777	1.07746		-0.735118	1.5137	+	-0.0747364	0.194009		-0.0773595
sll0185	sll0185	sll0185	hypothetical protein	Q55770	13	12	12	13	84	28.4	25.8	25.8	28.4	12485000000	3890700000	3709200000	4885200000	81.897	0	419	46994	47573	47292	51258	31648	40518	49954	31049	22682	24154	28069	27334	28823	35297	46759	41176	46812	50175	35908	0.133635	1.06801		-0.246072	0.992542		-0.164259	0.793701		0.0225015
sll0188	sll0188	sll0188	unknown protein	Q55762	9	8	9	6	46	25.5	23	25.5	15.6	848480000	299990000	330270000	218210000	142.55	0	501	52392	23028	25643	25861	17800	24232	28753	24844	18506	15800	18787	19815	17738	13884	18066	13980	17438	15520	15232	0.153607	0.644666		-0.040526	0.735751		0.148037	0.558284		0.200592
sll0192	sll0192	sll0192	hypothetical protein	Q55704	3	3	3	3	8	7.3	7.3	7.3	7.3	87867000	23192000	24733000	39942000	24.41	0	423	46318.2	5352.9	5079	4808.5	5365.1	5373.9	4572.6	3220.6	3141.9	3822.5	3006.4	3760.3	3569.9	7115.4	5975.6	6363.8	7267.6	6542.6	8315.3	-0.105768	1.01091		0.260389	1.40384	+	0.0957346	0.686538		0.0525159
sll0199	sll0199	petE	plastocyanin	P21697	4	3	4	4	171	57.9	35.7	57.9	57.9	58821000000	18654000000	18947000000	21220000000	136.93	0	126	13146	94480	79816	94593	70222	74867	76564	77761	62438	69023	59506	63406	62984	45887	59091	36874	56435	59739	71281	0.236538	0.659793		0.367349	0.402932		0.0991697	0.129426		0.131297
sll0202	sll0202	mnmG	glucose inhibited division protein	Q55694	15	14	13	15	49	19.5	18.3	16.9	19.5	550620000	177120000	164200000	209310000	52.232	0	635	70890.9	24261	22759	24718	21773	24785	21573	16268	15576	15909	15576	17744	17537	26699	31566	25980	29554	29218	30398	0.024652	0.226958		0.0753346	0.707052		0.0693937	0.329174		0.0250956
sll0204	sll0204	trmFO	glucose inhibited division protein	Q55692	8	7	7	8	20	18.4	17.8	17.8	18.4	333920000	83907000	116020000	133990000	35.207	0	456	50102.1	5006.2	4263.5	4696.6	4189.2	4625.9	5501.4	9614.2	9258.3	8526.2	8394.3	8875.5	9474.9	4417.7	4978.6	4270	4797.8	4439	4724.1	-0.0546732	0.787348		0.00986568	0.0971766		0.0677957	0.498233		-0.0645241
sll0207	sll0207	rfbA	glucose-1-phosphate thymidylyltransferase	Q55689	7	7	6	7	43	16	16	14	16	1134000000	412260000	385110000	336650000	87.515	0	393	42803.3	22631	20519	24003	17505	21439	20234	28585	24102	24894	23310	27200	24877	18864	21942	16804	20876	20074	20189	0.0983434	0.91127		0.0657463	0.359847		0.113758	1.78526	+	0.0902476
sll0208	sll0208	sll0208	hypothetical protein	Q55688	9	9	9	8	68	32.5	32.5	32.5	26.4	3880400000	1165300000	1141200000	1574000000	53.355	0	231	26177.7	48737	54183	42049	43465	42562	41408	35778	35324	31452	42537	49430	40413	32920	34138	33278	44972	34196	27723	-0.00911869	0.0377422		-0.14832	0.317663		-0.0355285	0.837872		0.281129
sll0209	sll0209	sll0209	hypothetical protein	Q55687	15	15	15	15	110	40.6	40.6	40.6	40.6	4482000000	1496100000	1411900000	1574000000	96.853	0	340	37650.5	42603	43098	41478	44969	41043	39011	64482	59074	71240	58355	68503	65661	41913	44618	37654	48367	43621	49082	0.0164545	0.113099		0.291459	1.71911	+	0.0827888	1.03835		0.134147
sll0210	sll0210	uppP	bacitracin resistance protein	Q55684	1	1	1	1	6	2.5	2.5	2.5	2.5	137250000	47332000	43870000	46043000	3.2532	0	326	35076.6	5980.6	5922.6	6590.4	5847.2	6235.5	6070.1	9361.6	8025.5	8204.8	10048	11668	8438.3	3451.9	3646.9	2898.8	3641	3937.5	3020.8	0.294512	0.850729		0.0999897	0.501962		0.180437	1.30424	+	0.261564
sll0216	sll0216	sll0216	hypothetical protein	P72724	3	2	3	2	13	14.3	10	14.3	10	556980000	186310000	235540000	135130000	16.616	0	210	23860.6	2316.3	2696.4	2707.6	2330.1	2469.4	2665.6	9917.1	8030.4	8541.2	10729	11876	9539.7	768.56	787.08	583.37	854.09	757.49	524.26	0.272864	0.551959		0.0169326	0.138472		0.191153	0.0618888		0.349514
sll0217	sll0217	dfa2	flavoprotein	P72723	12	11	11	10	70	23.7	21.6	21.6	19.6	2701400000	979080000	809600000	912700000	84.772	0	578	64082.7	19348	19339	16729	19162	17919	18865	18108	13688	15846	14424	16821	14086	23682	26090	17558	28224	21694	22905	0.0639953	0.222978		0.277599	2.53667	+	0.198831	0.6258		0.308385
sll0219	sll0219	dfa4	flavoprotein	P72721	18	18	18	16	122	27.6	27.6	27.6	24.9	4634900000	1657300000	1475600000	1502100000	90.414	0	594	65596.7	59348	52167	47185	50159	48862	50272	42851	34917	39903	35564	39032	38714	48399	56189	38201	56701	47007	54719	-0.0280918	0.136843		0.210018	0.76629		0.0792238	0.192953		0.130767
sll0220	sll0220	glmS	L-glutamine:D-fructose-6-P amidotransferase	P72720	17	17	17	17	122	30.7	30.7	30.7	30.7	5568100000	1825200000	1729700000	2013200000	190.78	0	631	69606.8	55734	61840	55278	49914	56661	58691	52184	46142	44964	44732	49059	44858	47282	57149	35215	52788	47115	49171	0.151426	1.10239		0.209209	1.15267		0.264627	1.58871	+	0.277621
sll0221	sll0221	bcp	bacterioferritin comigratory protein	P72719	2	1	2	2	8	12.5	6	12.5	12.5	242400000	54000000	29241000	159160000	17.579	0	184	20376.3	0	0	0	0	0	0	4562.3	4728.4	5857.2	5145.5	5673.6	6126.1	431.6	528.49	413.57	385.77	427.07	361.69	-0.121414	0.351502		-0.116848	0.159763		-0.0927192	0.299266		-0.178867
sll0222	sll0222	phoA	putative purple acid phosphatase	P72715	8	8	8	7	42	26.7	26.7	26.7	22.7	851010000	265660000	280270000	305090000	61.594	0	326	36013.1	21780	20424	22187	16978	19444	17134	13870	13927	14870	14943	15467	15172	20581	17664	18697	21947	21312	21280	0.0801323	0.878872		0.0320142	0.183978		0.0500588	0.775003		0.0433665
sll0223	sll0223	ndhB	NADH dehydrogenase subunit 2	P72714	5	5	5	5	49	9.2	9.2	9.2	9.2	6621400000	1962400000	2438100000	2221000000	38.799	0	521	55354.7	23583	24781	21046	26282	25755	21468	21672	21080	23989	20312	23923	19823	31141	23805	22257	31273	24432	31885	0.0210135	0.0502735		0.414574	2.31098	+	0.334585	1.25206		0.266531
sll0224	sll0224	sll0224	amino-acid ABC transporter binding protein	P72707	9	9	9	8	85	31.2	31.2	31.2	25.2	4248200000	1326800000	1445700000	1475700000	106.5	0	298	32829.9	29767	27379	25907	24796	24146	18746	23791	30653	36462	30669	34430	34638	42914	32834	42745	53313	47487	58314	-0.059241	0.959524		0.188023	0.692891		-0.0573308	0.742845		0.051557
sll0226	sll0226	ycf4	photosystem I assembly related protein	P72705	10	9	9	10	66	42.6	42	42	42.6	6209900000	1725000000	2063300000	2421600000	107.39	0	188	20453.7	25833	24085	23518	26264	24286	21932	29859	33261	37008	28176	35383	30647	33338	29776	25858	37169	30995	36791	0.0175929	0.190441		0.366205	1.7446	+	0.234631	0.987739		0.203189
sll0227	sll0227	ppiB	peptidyl-prolyl cis-trans isomerase B periplasmic protein	P72704	7	7	7	7	110	32.1	32.1	32.1	32.1	15915000000	5465300000	5046000000	5403300000	91.974	0	246	26580	58201	50219	50842	42871	48865	46291	40981	29810	32645	31902	35861	33415	54922	53054	48353	60884	58596	61941	0.0230663	0.0707362		0.0660176	0.175475		0.0240504	0.131695		0.0656477
sll0228	sll0228	speB1	arginase	P72703	7	6	6	6	25	28.4	23.5	23.5	23.9	1194700000	457470000	350050000	387190000	93.948	0	306	33463.1	14198	14586	14719	12065	13110	13158	9363.8	9839.8	8601.5	9212.3	10118	9644.7	5775.8	5721	5383.8	6131.6	5920.8	4979.8	0.0575811	0.482193		-0.06721	0.145064		0.10612	0.763279		0.08834
sll0230	sll0230	sll0230	hypothetical protein	P72699	4	4	4	4	37	39.6	39.6	39.6	39.6	4825200000	1106100000	1243200000	2475900000	17.662	0	101	10944.5	17378	18222	17432	19511	18253	18122	11487	11188	12583	12742	14726	11871	13328	14305	11517	14625	13378	12546	0.124917	0.845396		0.235853	0.532549		0.166242	0.899757		0.232343
sll0236	sll0236	sll0236	unknown protein	P73902	15	14	13	14	86	30.6	27.8	26.5	28.9	1589300000	578870000	471790000	538620000	86.76	0	558	63918.7	15717	13987	16136	12281	14333	17148	27684	23456	22257	24403	23674	25983	16988	21255	14413	18314	18073	15819	0.106876	1.33063	+	-0.0504606	0.676462		0.0865808	0.668987		0.0053212
sll0237	sll0237	sll0237	unknown protein	P73900	7	7	6	6	24	19.5	19.5	17.5	16.9	665180000	219020000	236870000	209290000	33.569	0	343	37029.2	13440	12209	11598	10677	12155	11091	4025.4	3596.8	3764.4	3654.9	4494.2	3788	10952	11410	9684.9	12218	12029	12051	0.0356401	0.0403084		0.0916608	0.362722		0.0857314	0.798494		0.141264
sll0242	sll0242	sll0242	unknown protein	P73896	8	6	7	6	23	10.9	7.5	8.5	9	84252000	24216000	28914000	31122000	50.049	0	929	102324	6426.3	5068.8	6247.9	2513.4	5787.4	6887.2	8540.1	6059.9	3455.3	6433.9	5395.7	7388.2	3659.5	5451.1	4308.5	3955.4	4697.8	2554.5	-0.0228188	0.248587		-0.969303	1.83081	+	-0.119019	0.558187		-0.316742
sll0243	sll0243	sll0243	unknown protein	P73895	5	5	4	4	14	8.9	8.9	7.2	7.2	291060000	142310000	81678000	67067000	10.354	0	416	46721.3	10536	10278	10032	5063.9	9380.3	11971	8970.5	6660.5	4487.5	6631.4	6806.4	7738.7	14736	18790	15214	15820	16359	10854	-0.0474235	0.57001		-0.678152	1.31177	+	-0.0433149	0.43971		-0.0630641
sll0244	sll0244	galE	UDP-glucose 4-epimerase	P73887	6	6	6	6	36	22.2	22.2	22.2	22.2	1566600000	512330000	485530000	568740000	69.138	0	338	37130.4	4991.9	5131.3	5372.1	4913.4	5241.3	4731.6	10691	10474	11417	10342	11137	11202	18536	18825	18428	20451	19976	20477	0.0542156	0.000440505		0.153823	0.821198		0.098385	0.20942		0.0510347
sll0245	sll0245	ychF	probable GTP binding protein	P73886	14	13	14	13	91	42.4	39.9	42.4	39.9	6064200000	1808100000	2218200000	2037900000	160.39	0	363	39317	13353	13277	13696	12509	13351	13456	28798	25141	26775	25295	28655	26427	21392	24445	19012	25108	23529	22588	0.108762	1.40788	+	0.155832	1.47074	+	0.132399	2.89535	+	0.158028
sll0248	sll0248	isiB	flavodoxin	P27319	1	1	1	1	9	4.1	4.1	4.1	4.1	1014200000	365860000	366980000	281360000	1.4622	0.0086854	170	18822	6492.6	5518.1	7789	5296.2	6285.4	6316	6006.7	5636.6	5801.9	5158.7	5509.8	5863.7	2097.5	2412.4	2377.2	2592.1	2741.3	3041.5	0.11955	0.326355		0.115496	0.758299		0.0141936	0.254697		-0.0784729
sll0250	sll0250	coaBC	pantothenate metabolism flavoprotein	P73881	5	5	4	3	15	12.2	12.2	10	7.5	114700000	41701000	39733000	33269000	30.834	0	402	43419.3	4650.9	4267.7	5197.7	4556.1	4711.5	4536	3941.5	2954.9	3486.2	3070.7	3840.7	3621.9	1792.1	2209.2	1613.5	2055.8	2153.9	2001.4	0.13676	0.370583		0.174804	0.726982		0.06421	0.217885		0.0926066
sll0253	sll0253	sll0253	hypothetical protein	P73873	2	2	2	2	7	15.6	15.6	15.6	15.6	108210000	25293000	26811000	56102000	7.4246	0	179	20142.8	2785.8	3775.2	2423.9	1812.7	2009.9	1961.3	278.79	261.08	286.56	186.92	208.43	259.78	2026	2450.4	2580.2	2631.5	2518.5	1943.2	-0.219156	0.801771		-0.154239	0.612929		-0.148674	0.653851		0.0873174
sll0254	sll0254	sll0254	probable phytoene dehydrogenase Rieske iron-sulfur component	P73872	5	5	5	3	12	9.4	9.4	9.4	3.7	78546000	28281000	34001000	16264000	21.13	0	650	71843.7	3411.6	3467.5	2897	2771.4	2633.8	3009.5	669.84	670.61	555.8	562.27	427.83	556.83	0	0	0	0	0	0	0.00621325	0.210753		0.0683719	0.244942		0.158213	0.105203		-0.0730058
sll0258	sll0258	psbV	cytochrome c550	Q55013	7	7	7	6	127	57.5	57.5	57.5	50	19597000000	7269300000	6341000000	5986600000	252.16	0	160	17884.1	24334	22491	22233	23616	23883	24429	23335	25521	23407	25202	22341	25805	27717	33680	32869	32268	30787	31563	-0.063453	0.264207		0.0288185	0.019602		0.018357	0.0522833		-0.124785
sll0260	sll0260	sll0260	hypothetical protein	P74409	8	8	8	8	27	20.5	20.5	20.5	20.5	1064500000	335960000	369190000	359300000	62.2	0	448	49227.3	13261	12210	13791	9579.7	10872	10554	11566	10569	10616	11255	11748	12124	10138	10147	10049	11905	10747	10175	0.0329339	0.201083		-0.115924	1.08822		-0.0575034	0.801931		0.0144411
sll0263	sll0263	sll0263	unknown protein	P74404	1	1	1	1	3	5.4	5.4	5.4	5.4	62893000	20785000	21026000	21082000	3.865	0	239	27311.4	1134	1083.7	1015.5	788.12	841.13	1057.3	918.91	791.82	734.71	835.22	963.39	1058.9	0	0	0	0	0	0	-0.140182	0.592323		-0.305926	0.860598		-0.249157	1.7573	+	-0.013122
sll0264	sll0264	sll0264	probable dioxygenase Rieske iron-sulfur component	P74403	4	3	4	2	7	9.1	6.4	9.1	4.4	37221000	12240000	19685000	5296900	4.525	0	362	41099.4	1764.8	1544.7	1630.8	1529.5	1547.3	2017.2	2496.6	1817.9	1813.3	1791.8	1818	1873.7	0	0	0	0	0	0	0.0208815	0.133103		0.0911005	1.48678	+	0.0610311	0.262802		-0.0312146
sll0267	sll0267	sll0267	unknown protein	P74400	26	21	20	25	71	15	12.3	11.7	14.4	753020000	208090000	208730000	336200000	70.78	0	1533	173634	25233	19608	21966	18130	21011	27929	29008	19205	18841	17484	18630	22382	28185	41482	28632	29936	30068	32176	-0.146105	1.65698	+	-0.0856578	0.488938		-0.0698042	1.31426	+	-0.199802
sll0268	sll0268	sll0268	hypothetical protein	P74399	3	3	3	3	14	29.6	29.6	29.6	29.6	299830000	82154000	95395000	122280000	13.821	0	135	14362.4	3909.3	3621.4	3307.1	2828	3441.9	3615.5	3552.9	3123.7	3350.1	3502.9	3397.3	4154.3	4570.6	4250.5	4058.2	4028.5	4471.3	3809.6	-0.100046	1.07055		-0.19176	1.56073	+	-0.0343737	0.090183		-0.144831
sll0271	sll0271	nusB	N utilization substance protein B homolog	P74395	6	6	5	5	22	19.3	19.3	15.3	14.9	240420000	66612000	59967000	113840000	21.748	0	275	30590.1	11078	10660	10536	10987	11014	13030	8257.2	7243.8	7246.7	6988.4	7890.6	7292.3	14016	17911	13623	15617	13964	12375	-0.0151059	0.207547		0.0635698	0.0140518		0.109491	0.593308		0.0746609
sll0272	sll0272	sll0272	hypothetical protein	P74394	3	3	2	3	12	39	39	32.6	39	1654000000	320600000	413030000	920340000	31.524	0	141	15780.1	2445.3	1459.9	1811.3	1408.3	1355.9	1563.5	1088.9	398.31	798.2	956.66	1086.3	853.7	1473.5	2141.3	1536.7	1882.2	1659.5	1211.8	-0.0130089	0.226318		-0.291605	0.678902		-0.530174	0.793489		0.0131482
sll0274	sll0274	sll0274	hypothetical protein	P74392	7	7	7	7	73	35.7	35.7	35.7	35.7	3425400000	1134000000	1168500000	1122900000	134.47	0	196	21473.4	27998	25605	26997	25573	26327	32856	35225	28152	30761	29515	27505	30613	32231	43526	33876	36455	37470	42357	0.029015	0.263664		0.163767	1.58594	+	0.0085418	0.0283185		-0.0707523
sll0281	sll0281	sll0281	unknown protein	Q55916	5	4	4	4	14	13.1	10	10	10.3	202320000	53602000	84678000	64036000	21.382	0	390	43031	4832.1	5080.4	4775.6	4506.4	4957.3	4985.6	4459.8	4318.3	4805.3	4333.3	5496.4	4457.6	5461.8	5486.4	4725.7	6281.4	5336.1	5830.5	0.0545682	0.730593		0.201542	2.19737	+	0.166474	1.57153	+	0.25132
sll0283	sll0283	sll0283	hypothetical protein	Q55913	6	6	5	6	41	18.7	18.7	14.1	18.7	720000000	266770000	221020000	232220000	43.791	0	412	47542	11063	8403.1	10552	8121.1	9571.8	11349	15845	12887	10854	13625	11569	14594	15021	19115	18923	15848	15574	13078	-0.117485	0.327358		-0.35444	0.677702		-0.130947	0.407069		-0.338916
sll0284	sll0284	sll0284	hypothetical protein	Q55912	6	5	6	4	14	11.2	9	11.2	7.8	150910000	51114000	48844000	50952000	24.023	0	579	64697.8	3261.8	3094.7	3050.3	2703.4	3219.4	2934.2	5326.8	4615.7	4473.4	5252.5	4951.8	5131.5	0	0	0	0	0	0	0.0805523	0.274606		-0.0158571	0.171263		0.0918494	0.424215		0.0226192
sll0288	sll0288	minC	septum site-determining protein MinC	Q55901	5	5	4	3	18	20.6	20.6	15.4	12.1	254930000	68506000	91735000	94687000	15.053	0	247	26841.7	0	0	0	0	0	0	4268.8	3170.1	3139.8	2461.3	4794.5	3425.4	227.19	225.46	192.52	257.29	170.39	170.18	-0.34527	0.339727		-0.14445	0.0516438		0.124454	0.431153		0.38227
sll0289	sll0289	minD	septum site-determining protein MinD	Q55900	8	7	7	8	53	36.1	28.2	28.2	36.1	2590600000	831400000	735040000	1024200000	96.192	0	266	29047	13349	12784	11718	10109	11332	11968	30789	26531	25944	27839	31189	28977	17132	19122	15546	20424	17924	15592	0.00349005	0.178261		-0.0870832	0.948546		0.0261372	0.377182		0.134553
sll0290	sll0290	ppk	polyphosphate kinase	Q55898	24	23	24	22	138	36	31.9	36	34.2	5842600000	1906400000	2086800000	1849300000	174.84	0	728	82607.3	37657	38283	38368	30844	35954	39682	40822	34449	33743	32730	33177	34429	42735	49604	39887	44232	44684	41961	0.0549789	0.556786		0.0181098	0.0566555		0.111491	1.13652		0.0301387
sll0293	sll0293	sll0293	unknown protein	Q55547	4	4	3	3	36	26.5	26.5	18.8	18.8	6149900000	1810900000	1927500000	2411500000	22.048	0	170	18583.2	13488	16465	13985	14572	12629	13683	16419	13046	16741	14335	18170	14421	11692	13448	9933.8	16469	12819	14654	0.152337	2.12987	+	0.393649	3.11882	+	0.0992673	0.852461		0.439085
sll0295	sll0295	sll0295	hypothetical protein	Q55543	3	1	1	3	7	9.3	4.1	4.1	9.3	122990000	17701000	22647000	82640000	5.8602	0	268	31248.9	2160.3	2236.9	2082.4	2192.9	1843.8	1872	0	0	0	0	0	0	4751.2	4694	4108	5129.6	4580	4546.5	0.00639033	0.0372166		0.169497	0.311541		0.0567842	0.235277		0.14144
sll0296	sll0296	sll0296	hypothetical protein	Q55539	2	2	2	2	4	10.2	10.2	10.2	10.2	36495000	9942000	12823000	13730000	4.2645	0	186	20996.3	0	0	0	0	0	0	2471.5	2080.3	2207	2950.8	2899	2705.8	1591.3	1624.2	2037.7	2017.4	2020.5	2076.9	0.0548953	0.0901374		-0.135452	0.89689		-0.304819	0.82339		-0.0240914
sll0300	sll0300	ribC	riboflavin synthase alpha chain	Q55532	2	2	2	2	9	9.7	9.7	9.7	9.7	106120000	35078000	30874000	40170000	22.023	0	226	24378.5	4457	4737.4	4533.1	4306.9	4683.8	4541.3	1635.9	1538.8	1703.4	1424.7	1428.9	1486.1	1797	1966.6	1581.4	1936.5	1945.2	1811.9	0.102447	0.92038		0.216869	0.727932		0.202348	0.74873		0.0982728
sll0301	sll0301	sll0301	hypothetical protein	Q55531	5	5	5	5	28	29.6	29.6	29.6	29.6	890700000	259290000	230900000	400510000	44.33	0	169	18611	4167.4	3826.9	4814.8	4076.5	4334.8	4218.7	2467.7	3291.4	3137.1	3772.6	3341.1	3537.2	10526	11203	11443	11606	12803	10626	0.175093	0.586861		0.00915327	0.189688		0.0532152	0.105642		-0.0716021
sll0309	sll0309	sll0309	unknown protein	Q55656	4	4	3	3	9	15.5	15.5	10.8	15.1	69456000	30989000	21709000	16758000	24.353	0	232	26949.4	2085	1729.1	1848	1855.9	1839.3	1585.1	3492.7	4409.5	4659.4	3976.5	3360.9	4611.1	4557.9	4667.1	5817.8	5512.7	5761.2	6296.4	-0.118231	0.679519		0.0868116	0.376385		-0.0834007	0.254061		-0.276507
sll0314	sll0314	sll0314	periplasmic protein function unknown	Q55648	14	14	14	14	95	43.9	43.9	43.9	43.9	6673600000	2193000000	2393200000	2087400000	210.28	0	314	35444.1	31149	37474	31069	31652	31093	41237	44701	34142	36457	38425	47675	37797	36557	46842	32914	46477	36399	34005	0.0720209	0.450015		0.113651	0.314773		0.101358	0.914108		0.354946
sll0318	sll0318	sll0318	hypothetical protein	Q57473	6	6	6	4	22	30.7	30.7	30.7	19.8	364630000	118090000	117990000	128550000	40.367	0	212	24150.8	7820.1	6457.2	9909	11096	5892.8	6437.7	8216.1	7570.2	11768	10639	11126	8778.6	4609.6	4145.8	3757.2	5069.9	4473.2	4536.8	0.31374	0.822193		0.523584	0.796167		0.00342743	0.114499		0.171468
sll0319	sll0319	sll0319	periplasmic protein function unknown	P74789	3	3	2	3	18	9.8	9.8	7.1	9.8	625700000	211660000	207030000	207000000	9.136	0	297	32315.7	4003.8	3185.4	1824.9	2443.3	1882.4	1714.7	1506.6	2048	1827.6	1218.1	2136.9	2169.1	7756.5	6149.3	7873.6	10920	6419	8461.4	-0.719092	1.14744		-0.178746	0.6653		-0.236893	0.466712		0.0406881
sll0320	sll0320	rnd	probable ribonuclease D	Q55641	9	9	9	9	82	46.5	46.5	46.5	46.5	5277900000	1617900000	1582400000	2077500000	81.821	0	217	24403	41723	38323	39181	30170	35899	32115	28100	24926	24527	30069	32363	30113	18547	15871	15592	21470	19375	15076	0.0900199	0.610813		-0.17319	1.43408	+	0.0253245	0.0302207		0.139113
sll0321	sll0321	sll0321	unknown protein	Q55639	7	7	7	5	28	14.3	14.3	14.3	10	204850000	72715000	85799000	46333000	40.881	0	498	56040.8	10737	9403	11054	8271.7	9470.9	10088	3243.2	2550	2513.1	2523.6	2907.5	3022.7	12609	13790	10896	12950	13380	11172	0.0454725	0.528996		-0.104563	1.02767		0.0306539	0.310023		-0.0110011
sll0325	sll0325	sll0325	hypothetical protein	Q55634	5	5	4	5	16	13.5	13.5	10.7	13.5	389940000	138580000	109050000	142310000	41.066	0	496	55547.2	5963.8	6050.2	5547.6	4674.2	5521	4177.4	3543.4	4147.6	4296	4129.4	4929.6	4269.8	943.56	860.01	951.84	1592.2	1166.8	1406.1	0.0632074	0.332969		0.184048	0.366103		0.0464179	0.584127		0.320627
sll0329	sll0329	gnd	6-phosphogluconate dehydrogenase	P52208	11	11	11	11	145	27.6	27.6	27.6	27.6	26003000000	7899000000	8092200000	10012000000	223.4	0	482	52873.5	95478	30547	95870	35442	82403	76158	79107	68603	37434	72323	35628	81571	93562	101160	79720	41192	96899	48337	0.0542485	0.474488		-0.990113	2.32848	+	0.0265787	0.128816		-1.26591
sll0335	sll0335	sll0335	hypothetical protein	Q55587	7	6	6	6	33	16	15.8	13.5	13.5	255190000	76563000	82135000	96493000	60.888	0	481	53732.5	9536	8211.8	11205	7160.8	9982.4	12566	10750	9540.6	9976.1	9680.5	7590.1	11149	8197.5	12413	14559	8272.7	11719	15220	-0.043083	0.17746		-0.0718286	0.937704		-0.15616	0.27419		-0.491831
sll0336	sll0336	accD ycf11 zfpA	acetyl-CoA carboxylase beta subunit	Q57417	11	11	11	10	58	34.7	34.7	34.7	29.8	1256800000	389040000	388270000	479530000	102.1	0	326	36395.9	24950	23944	25366	22132	23823	21408	24833	25124	26553	26024	31963	27026	17576	15860	15066	18996	17220	16019	0.0693871	0.872576		0.0631733	0.493451		0.116716	1.69239	+	0.163438
sll0337	sll0337	phoR hik7	phosphate sensor two-component sensor histidine kinase	Q55586	14	13	11	12	47	33.2	30	25.1	28.5	586090000	204130000	203860000	178100000	90.431	0	383	43634.7	13147	13162	12642	11417	13437	13817	15949	13881	13368	12812	13466	13700	11038	13614	10068	13008	12121	11753	0.0533621	0.962125		0.0923073	1.85553	+	0.161551	1.13802		0.104279
sll0359	sll0359	sll0359	hypothetical protein	P74426	9	9	9	9	269	64.1	64.1	64.1	64.1	47131000000	15521000000	15161000000	16448000000	92.356	0	128	14081.9	98725	88870	96598	69457	85587	88232	132230	129020	104090	118090	129940	131050	128970	170280	119800	146080	145670	126570	0.0492187	0.462283		-0.154429	1.21733		0.0604681	0.477527		0.0291227
sll0361	sll0361	sll0361	hypothetical protein	P74424	2	2	2	2	5	11.5	11.5	11.5	11.5	108980000	23747000	32447000	52791000	14.089	0	156	17186.8	0	0	0	0	0	0	2748.8	1538	2285.9	2129.4	3202.3	1780.7	3021.8	3423.6	1951.6	3795.2	2710.6	2387.8	0.347974	1.71109	+	0.333996	0.529653		0.301772	0.278562		0.826241
sll0362	sll0362	alaS	alanyl-tRNA synthetase	P74423	28	27	27	27	182	32.4	31.6	31.6	31.6	6977800000	2286700000	2420600000	2270500000	298.75	0	877	96141.4	75619	70657	74224	61827	68849	73343	92563	75797	78755	78933	82295	84626	81822	101060	80517	92275	89344	87408	0.0228469	0.314295		0.00578917	0.0842589		0.00931245	0.098683		0.00726803
sll0368	sll0368	pyrR	uracil phosphoribosyltransferase	Q55758	13	13	11	10	79	55.1	55.1	53.4	47.8	6663700000	2436900000	2108600000	2118300000	75.174	0	178	19946.3	44230	40054	35101	32504	37270	33792	20876	17154	17460	15226	21955	21750	41629	32736	33288	43254	36758	29164	-0.212882	0.849813		-0.217598	1.02111		0.0227951	0.119838		0.072599
sll0370	sll0370	pyrA	carbamoyl-phosphate synthase pyrimidine-specific large chain	Q55756	45	45	43	42	406	42.9	42.9	40.3	39.1	37157000000	11766000000	12345000000	13046000000	323.31	0	1105	121618	191130	156110	182790	143850	162290	158650	154850	138190	146300	143960	150570	164660	155370	171980	152990	172600	178760	177640	0.00438929	0.0645207		-0.0221823	0.144472		-0.0560337	1.34377	+	-0.0935167
sll0373	sll0373	proA	gamma-glutamyl phosphate reductase	P54902	13	13	13	13	74	31.4	31.4	31.4	31.4	4737200000	1518400000	1655900000	1562900000	62.69	0	433	46350	47810	46402	47625	40583	46164	58628	36319	25128	27075	23450	26991	24194	32968	46317	32095	38954	35178	36780	0.043309	0.352718		0.142994	0.823061		0.117051	0.650852		0.120522
sll0374	sll0374	urtE	urea transport system ATP-binding protein	Q55753	8	7	7	8	29	35.7	28.9	28.9	35.7	1469200000	521850000	482130000	465170000	53.753	0	249	27424.1	10693	10142	10360	10705	10290	8967.6	4242.7	4111.2	5072.6	4503.8	4503.4	4856.8	14471	12801	14127	15756	14487	18191	-0.0223401	0.245513		0.241156	1.0573		0.0145929	0.146452		-0.0208144
sll0377	sll0377	mfd	transcription-repair coupling factor	Q55750	33	32	32	30	137	26.4	25.1	25.6	23.8	2092000000	622430000	713540000	755990000	186.59	0	1162	130486	49069	41074	44441	37492	42203	43663	38035	27631	30033	28921	31184	31996	50063	59451	47195	55083	53500	56181	-0.0207634	0.346753		0.0238477	0.135491		-0.0149293	0.135077		-0.034134
sll0379	sll0379	lpxA	acyl-[acyl-carrier-protein]--UDP-N-acetylglucosamine o-acyltransferase	Q55746	14	13	14	14	85	48.1	47.5	48.1	48.1	4194700000	1403500000	1344600000	1446600000	108.49	0	295	32073.8	28893	30004	27275	24167	25384	22701	34719	34076	38118	33765	40283	39373	40467	40165	40071	52747	45400	51689	-0.0260847	0.32473		0.120568	0.657856		-0.0276041	0.852588		0.14975
sll0380	sll0380	rfbW	probable glycosyltransferase	Q55745	4	4	4	2	14	11.8	11.8	11.8	6	253430000	87144000	101850000	64429000	21.141	0	365	41173.5	6263.8	6552.3	6576.4	5334.7	5389.8	5379.5	4065.4	3549	4408.9	4531.1	5895.2	4705.2	2634.4	2594.2	2431.9	3387.1	2892.1	2965.9	0.10393	0.840647		0.0850988	1.45123	+	-0.0649199	0.378725		0.279251
sll0381	sll0381	sll0381	hypothetical protein	Q55744	6	6	6	6	39	20.1	20.1	20.1	20.1	1544500000	474650000	493580000	576300000	116.34	0	294	30984.9	13977	11525	12095	11224	12642	14011	11194	8684.5	9840.4	8076.6	8169.5	10275	16770	20798	18882	17707	16854	22693	-0.222488	0.779651		0.060836	0.469543		-0.0829393	0.394314		-0.244816
sll0394	sll0394	sll0394	unknown protein	Q55735	2	2	2	2	13	12.5	12.5	12.5	12.5	552820000	145780000	198080000	208960000	10.828	0	208	22731.7	5218	4426.2	6023.4	4663.7	4320.1	3914	5162.8	3963.4	5114.6	5531.8	4947.3	5234.5	3621.5	3440.6	3487.9	3799.4	4154.3	3775.1	0.197176	0.961503		0.0721602	0.570609		-0.104126	0.608144		-0.0769762
sll0395	sll0395	sll0395	phosphoglycerate mutase	Q55734	11	11	11	11	111	59.4	59.4	59.4	59.4	8387700000	2500000000	2914300000	2973500000	123.76	0	212	23752	31527	30022	31450	29302	30601	33030	35504	32515	35504	32576	34593	33172	35536	40176	32161	37263	38778	37514	0.0950154	1.78029	+	0.170539	1.1853		0.123578	1.96678	+	0.0558634
sll0396	sll0396	sll0396	two-component response regulator OmpR subfamily	Q55733	6	6	6	6	28	19.6	19.6	19.6	19.6	814040000	258260000	281350000	274430000	21.408	0	224	25970.8	15809	13563	16229	12773	14999	15667	8277.4	6479.2	6370.4	6488.2	7098.6	7077.7	8148.6	9553.2	6630.8	8355.8	9156.9	7893.7	0.145568	0.751898		0.029281	0.222544		0.133101	0.909241		0.0296834
sll0398	sll0398	sll0398	deoxyguanosinetriphosphate triphosphohydrolase	Q55731	4	4	4	4	9	8.4	8.4	8.4	8.4	99193000	36213000	36334000	26647000	19.478	0	440	49937.4	6725.3	6239.7	6999.7	4733	6023.9	5816.7	10897	8288.2	7546.7	11196	10083	10774	2149	1851.2	1704.7	1958.9	2018.8	1148.7	0.134767	0.681814		-0.417614	0.889795		0.0452835	0.188876		-0.0131702
sll0400	sll0400	sll0400	hypothetical protein	Q55129	2	2	2	2	12	14	14	14	14	636220000	209250000	163820000	263160000	15.102	0	164	18270	5258.4	5152.3	5786.7	3883	3978.8	3874.4	5117.2	4037.2	4639.5	5625.1	6206.6	5560.3	2069	2028.8	1671.4	2548.1	2395.8	1755.3	0.241867	1.72891	+	-0.11154	0.964661		-0.0651066	0.403637		0.239199
sll0401	sll0401	gltA	citrate synthase	Q59977	11	11	11	11	117	30.2	30.2	30.2	30.2	4496400000	1431200000	1267700000	1797500000	68.074	0	394	44422.1	50949	50035	49124	45394	53821	58544	66478	60632	58167	52822	51650	60340	50151	56350	43537	47233	46185	46472	-0.0373988	0.43355		0.05773	0.421158		0.196775	1.64556	+	-0.0522033
sll0402	sll0402	aspC	aspartate aminotransferase	Q55128	12	11	12	12	109	38.6	33.2	38.6	38.6	7973600000	2358300000	2849700000	2765600000	132.13	0	389	42352.5	61408	58280	61475	52508	60067	61260	47705	40919	39309	40786	42155	40418	34793	41202	29277	37174	35752	35391	0.116094	1.79895	+	0.100235	2.91281	+	0.177827	2.28229	+	0.098157
sll0404	sll0404	glcD	glycolate oxidase subunit GlcD	Q55124	15	15	14	12	61	31.7	31.7	29.7	24	1771200000	611330000	598370000	561520000	86.598	0	492	53032.7	32070	28757	29241	26284	28597	25743	26097	25012	28107	26255	26135	25664	31133	29404	28250	33436	30843	33199	0.0273674	0.0825362		0.127317	0.641856		0.079457	0.853874		0.025844
sll0405	sll0405	sll0405	unknown protein	Q55123	4	4	3	4	10	11.5	11.5	8.4	11.5	155910000	56744000	46459000	52708000	4.3533	0	261	28985.8	3544.9	3486.5	3302.2	3142.4	3326.4	3102.8	3805.3	3641.4	4001	4033.4	3754.4	3941.3	2933	3101	3103.6	3455.7	3173.3	3476.1	0.00827912	0.0466575		0.102496	0.821246		0.00684865	0.0327634		0.00948787
sll0406	sll0406	sll0406	unknown protein	Q55122	2	2	2	2	5	12.4	12.4	12.4	12.4	67670000	22461000	18337000	26872000	3.207	0	161	18248.2	0	0	0	0	0	0	531.42	424.48	470.85	411.22	432.39	465.71	1909.1	2823.7	1901.5	2185.6	2395.8	2338	0.0617262	0.272604		0.154639	0.433801		-0.00376757	0.21367		-0.0316493
sll0408	sll0408	sll0408	peptidyl-prolyl cis-trans isomerase	Q55118	16	16	16	16	151	43.8	43.8	43.8	43.8	14746000000	4824300000	4664400000	5257000000	203.61	0	402	43909.5	98679	80107	84732	72739	78553	80339	76367	63682	70802	64496	66431	75721	62314	71107	63467	68725	70452	77588	-0.084572	0.817674		0.0200482	0.0243434		-0.102037	1.06462		-0.136798
sll0410	sll0410	sll0410	hypothetical protein	Q55116	4	4	3	4	28	22.9	22.9	15.7	22.9	1217300000	411970000	379380000	425920000	40.583	0	166	18873.1	8967.8	9365.3	9529.1	6936.6	9132	8564.2	8794.7	7741.6	6738.1	7578	8295.5	7845.6	12564	12574	9620.4	14026	13682	11589	0.200474	0.747752		-0.00645394	0.0352652		0.231971	0.9653		0.219298
sll0412	sll0412	sll0412	hypothetical protein	Q55115	5	5	4	4	13	10.3	10.3	8.6	8.6	174520000	66596000	59869000	48056000	18.551	0	419	47506.5	4382.6	4833.4	4350.1	4264.6	4656.2	5674.4	1812.6	1587.9	1742.9	1866.9	1887.9	1844.8	3026.4	3441	2475.4	3338.8	3105.2	2512.3	0.126547	1.65365	+	0.0725253	0.256921		0.159575	0.618282		0.191771
sll0413	sll0413	sll0413	hypothetical protein	Q55114	5	4	4	5	19	22.2	18.4	18.4	22.2	564710000	201600000	168470000	194650000	35.101	0	207	23086	7615.8	7924.9	7632.3	7827.1	7369	8080.6	4326.8	3594.8	4608.1	4801.7	5431.1	4377.4	10611	10920	9163.2	12689	11224	9547	0.160214	1.40843	+	0.165687	0.342372		0.0643014	0.442212		0.269106
sll0414	sll0414	sll0414	hypothetical protein	Q55112	13	12	13	12	49	56.3	48.6	56.3	53.5	2693500000	904440000	934290000	854820000	85.346	0	286	31501.6	17010	16974	16192	14968	15974	15952	14904	12579	15042	13307	16600	14864	21235	25846	20884	26832	22281	27222	-0.0304063	0.413687		0.170143	0.906682		-0.00158201	0.0280907		0.160852
sll0415	sll0415	sll0415	ATP-binding protein of ABC transporter	P22040	5	4	4	5	14	11	8.8	8.8	11	380480000	109780000	137930000	132770000	9.2099	0	354	39500.6	6110.9	6108.4	6318.6	6904.8	5981	6398.6	7025.4	5124.5	6469.2	7194.3	7839.4	5932.9	4121.3	4642.2	3531.5	4635.1	4302.4	4258.8	0.225406	0.688849		0.295009	0.835101		0.0958032	0.508068		0.259683
sll0416	sll0416	groEL-2	60 kDa chaperonin 2 GroEL2 molecular chaperone	P22034	29	27	28	29	421	55.1	49.1	51.6	55.1	79369000000	25484000000	26156000000	27729000000	323.31	0	552	57774.3	167700	181140	178840	148210	167790	230420	191820	141870	121420	133820	140340	129870	154670	260680	134910	169820	172310	154970	0.177887	2.41793	+	0.0727919	0.923582		0.20942	1.52779	+	0.173448
sll0418	sll0418	sll0418	2-methyl-6-phytylbenzoquinone methyltransferase	P74388	5	5	5	5	18	15.1	15.1	15.1	15.1	369210000	135410000	136950000	96841000	46.736	0	318	34947.1	5259.5	6148.9	5324.9	5541.9	6031.8	6605.4	8497.2	5793	6709.6	5866.6	6818.2	5944.4	5631.9	7554.1	4268	6424.4	5745.6	6539.9	0.159142	1.10936		0.387621	2.0555	+	0.290084	1.24811		0.326536
sll0420	sll0420	ureB	urease beta subunit	P74386	4	4	4	4	25	39	39	39	39	1110200000	344650000	315390000	450160000	35.753	0	105	11381.8	14793	12124	14027	11332	13554	14731	14513	13048	10506	10917	10441	11297	10456	13330	7955.1	10174	10329	9501.8	0.100724	0.686241		0.0222035	0.0420451		0.265263	0.893013		-0.0216463
sll0421	sll0421	purB	adenylosuccinate lyase	P74384	18	17	18	15	145	44.3	42.5	44.3	37.4	9225000000	2755400000	3114700000	3354800000	187.14	0	431	48420.4	31271	29512	32851	36777	33551	30866	31203	31187	35371	35977	34994	32005	57849	52764	51200	59888	61931	55393	0.188968	1.25122		0.27951	0.566744		0.181255	1.44258	+	0.0800387
sll0422	sll0422	sll0422	asparaginase	P74383	16	16	16	16	123	54.1	54.1	54.1	54.1	7056800000	2428400000	1904700000	2723700000	291.33	0	329	34894.6	56408	48420	51549	45850	47126	44625	56148	53701	55620	56787	62890	61162	52749	51841	50676	58135	55981	55212	-0.0158782	0.225963		-0.00657489	0.366519		-0.0299409	0.458153		-0.00415997
sll0424	sll0424	sll0424	hypothetical protein	P74381	7	7	4	6	14	9.7	9.7	5.4	8.1	420310000	190960000	162470000	66883000	9.6274	0	534	59381.2	1713.4	1857.5	2082.1	1199.1	1722	1308.7	1585.9	1851.4	1624.8	2324.4	2381	1846.2	5300.6	5242.5	4811	6675.3	6402.8	4127.2	0.359874	1.37541	+	-0.203388	0.52014		0.150421	1.75018	+	0.308631
sll0426	sll0426	sll0426	unknown protein	P74380	3	3	3	3	8	15.8	15.8	15.8	15.8	88555000	28403000	27494000	32658000	3.6371	0	120	13330.7	6310.7	6446.6	7272.8	7104.5	6519.3	4885.7	2889.2	2602.4	2904.8	2295.2	2250.3	2274	3690.6	4649.3	2219.3	4538.7	5665.8	4003.8	0.614353	0.681749		0.560069	1.2439		0.437103	1.27491		0.380526
sll0427	sll0427	psbO	photosystem II manganese-stabilizing polypeptide	P10549	9	9	9	9	209	35	35	35	35	50893000000	16002000000	16622000000	18269000000	104.59	0	274	29911.7	153510	151570	139670	99226	107580	115400	82740	70436	82854	75183	78975	92325	82060	98919	91129	104020	109770	121140	-0.0360229	0.184307		-0.00685537	0.0727233		-0.251015	1.10549		-0.025478
sll0430	sll0430	htpG	HtpG heat shock protein 90 molecular chaperone	P74702	28	26	28	26	158	44.2	39.7	44.2	40.9	11194000000	3583500000	3404500000	4206600000	323.31	0	658	75029.8	64378	61461	62303	58093	58615	66240	99436	70965	82090	74287	91224	82705	79320	98051	75420	92926	83453	88001	-0.00356107	0.142944		0.119001	1.82796	+	0.00538613	0.0270061		0.114145
sll0436	sll0436	sll0436	hypothetical protein	P74692	5	5	5	5	14	34.4	34.4	34.4	34.4	300980000	141550000	23191000	136230000	24.514	0	151	17447.2	1931.7	1745.4	1756.7	1697.1	1851.4	1860.7	2417	2257.7	2580.2	2462.9	2640.4	2666.7	0	0	0	0	0	0	-0.0161883	0.0799537		0.100805	1.29773		0.0282392	0.0382897		0.00613219
sll0441	sll0441	sll0441	unknown protein	P74688	12	12	12	9	40	25.2	25.2	25.2	19.6	1061300000	379020000	460990000	221300000	73.216	0	460	53885.4	12686	12252	12458	12372	11732	22222	29922	13204	15376	14070	15036	14985	10799	23098	10921	12959	11944	13099	0.0196165	0.2401		0.186475	1.36711	+	-0.00341918	0.039888		0.054955
sll0443	sll0443	sll0443	unknown protein	P74685	17	17	16	17	78	41.6	41.6	39.9	41.6	1081000000	346950000	373530000	360470000	187.19	0	469	51062	31871	25448	25823	20646	27104	27401	34038	30761	26917	29172	29727	34561	32590	32528	30161	32382	30776	29788	-0.157365	1.61312	+	-0.235823	1.67057	+	0.0034019	0.0597611		-0.158243
sll0445	sll0445	sll0445	unknown protein	P74683	11	10	10	10	41	22.2	19.2	19.2	20.2	1363000000	532860000	494320000	335790000	39.774	0	495	54395	35309	23081	28110	20317	27979	34391	30724	20952	18438	21399	20684	28105	4696.1	8303.9	4840.9	5502.3	6284.6	4565.9	-0.0839052	0.583332		-0.393884	0.812974		-0.167032	0.81315		-0.28822
sll0446	sll0446	sll0446	unknown protein	P74682	28	26	24	27	139	27.7	24.7	22.8	26.7	4059600000	1198000000	1294900000	1566600000	170.11	0	1072	120980	61706	41642	50915	36362	47566	57250	69519	49166	45824	51397	50154	66239	64967	83433	74418	66828	70672	61398	-0.224231	1.53514	+	-0.426189	1.93974	+	-0.234214	1.57213	+	-0.386284
sll0448	sll0448	sll0448	unknown protein	P74680	4	4	4	4	8	8.7	8.7	8.7	8.7	30204000	9021200	8361000	12822000	22.876	0	401	45112.1	0	0	0	0	0	0	3359.2	2489	2191.9	2791.9	2684.9	3794.9	5661.2	7426.2	7766.4	7492.8	7158.3	5375.1	-0.298969	0.626002		-0.663726	0.597027		-0.472275	0.558733		-0.351185
sll0449	sll0449	sll0449	unknown protein	P74679	3	2	2	2	6	7.8	5.6	5.6	5.1	36078000	7971600	7983500	20123000	18.508	0	372	42661.1	1996.1	1820.4	1491.9	1398.5	1679.3	1886.7	2478.4	1903.2	1945.6	1846.5	1980.4	2117.9	6252.7	7888.2	5836.9	6909.4	6228.1	5978	-0.154491	0.990514		-0.0997855	0.614948		-0.00122614	0.20246		-0.0073849
sll0450	sll0450	norB	cytochrome b subunit of nitric oxide reductase	P74677	7	7	7	7	19	9.9	9.9	9.9	9.9	963990000	237280000	209430000	517290000	16.262	0	736	81293	2026.7	1684.3	1711.4	441.58	1779.5	2136.7	4885.6	3614.9	723.76	3106.7	3903.2	4405.2	7789.7	9177.4	8094.2	8063.3	7248.8	2294.2	-0.28459	0.764003		-2.08881	0.880153		-0.0759219	0.655402		-0.160781
sll0451	sll0451	sll0451	hypothetical protein	P74676	5	4	4	5	16	27.3	22.1	22.1	27.3	398300000	142580000	135260000	120460000	15.574	0	154	17612	3019.3	2040	3388.9	840.82	2175.7	2402	3572	3167.4	1632.7	3004.3	3467.4	3594.8	4144.9	5289.3	4119.5	4887.6	4386.8	2065	0.0241983	0.0048102		-1.21084	1.83841	+	-0.110715	0.57458		-0.119956
sll0454	sll0454	pheS	phenylalanyl-tRNA synthetase alpha chain	Q55187	13	11	11	12	71	39	30.2	36.6	32.6	3746300000	1291400000	1039200000	1415800000	92.235	0	331	37124.4	25908	24133	27000	23995	26911	26782	40829	35450	36010	38662	39466	37695	23757	23478	20541	24318	22977	21523	0.103041	0.620836		0.0650699	0.377164		0.159322	1.39882	+	0.0575012
sll0455	sll0455	thrA	homoserine dehydrogenase	P52986	9	8	9	9	54	19.6	17.3	19.6	19.6	2698600000	998330000	782490000	917780000	119.58	0	433	45486.2	38032	38254	40410	36139	38313	35064	27207	24961	28206	24345	25823	23869	16412	17703	14426	18336	18020	20819	0.160548	1.20748		0.331579	2.05032	+	0.187071	1.12783		0.143773
sll0456	sll0456	sll0456	hypothetical protein	Q55184	7	7	7	7	47	24.6	24.6	24.6	24.6	932550000	306430000	291660000	334460000	78.778	0	333	37436.2	6643.9	6423.6	7178.5	6176	6308.7	6435.7	20931	18356	21034	19826	22615	20129	18511	19254	17016	21017	20030	20208	0.124252	1.33594	+	0.166872	0.986893		0.0708477	1.35778	+	0.130522
sll0459	sll0459	uvrB	excinuclease ABC subunit B	Q55170	24	22	17	21	79	35.9	32.1	23.9	30.5	1431100000	509080000	369060000	552990000	80.757	0	669	76848.5	21777	23904	20801	24002	23100	28912	21962	14312	17752	15489	19526	15388	31621	39475	25704	36151	30176	33546	0.074125	0.882245		0.343298	1.5638	+	0.195126	0.873433		0.312356
sll0461	sll0461	proA	gamma-glutamyl phosphate reductase	Q55167	13	12	13	12	82	31.4	28.8	31.4	28.8	3448400000	1095000000	1070900000	1282600000	111.75	0	420	45772.3	24329	23224	25744	20400	23088	21712	43637	42682	45243	43985	45755	44847	31463	32007	29232	35157	33775	33340	0.103165	1.01497		0.0811495	0.625239		0.0859401	1.12312		0.0638058
sll0467	sll0467;REV__slr0079	queA	S-adenosylmethionine:tRNA ribosyltransferase-isomerase	Q55850	6	5	5	6	31	16.7	14.8	14.8	16.7	514420000	160650000	160190000	193580000	50.455	0	366	41186.3	7849.8	7183	7502.9	5941.8	6943.8	7279.9	10122	8719.5	8456.5	8724.4	10229	9390	7978.7	8889.8	6996.8	9702.4	8223.5	8025.3	0.0355806	0.986151		-0.0193472	0.139916		0.0689276	0.678942		0.147735
sll0469	sll0469	prs	ribose-phosphate pyrophosphokinase	Q55848	7	5	7	7	33	30	21	30	30	1293300000	427090000	412360000	453800000	178.21	0	333	36395.8	8247.1	8057.1	8616	7454.6	8110.5	7330.3	4779.1	5133.9	5986.2	5410.1	6389	5259	8334.4	7850.8	7997.6	9570.2	9232.8	9688.3	0.119913	1.04688		0.206067	1.71273	+	0.101107	0.719977		0.161977
sll0470	sll0470	sll0470	hypothetical protein	Q55847	2	2	2	2	9	7.5	7.5	7.5	7.5	632890000	322340000	278950000	31608000	11.156	0	186	20718.8	2235.9	2282.7	1890	1738.9	1976.2	1758.6	2124.4	2247	2422.6	2571.2	3040.2	2820.1	0	0	0	0	0	0	-0.0764242	0.287694		-0.0729568	0.84176		-0.0748328	0.298724		0.155256
sll0480	sll0480	dapL	probable aminotransferase	Q55828	18	18	18	17	181	53.6	53.6	53.6	50.5	20985000000	6671800000	7119800000	7193400000	298.02	0	412	45088	71678	74069	75131	67092	69865	77460	77261	61660	69700	61730	69390	63850	78254	98312	72235	91048	85665	95679	0.103662	1.35926	+	0.243327	1.72586	+	0.109139	1.49187	+	0.154975
sll0482	sll0482	sll0482	unknown protein	Q55826	13	13	13	13	40	33	33	33	33	649900000	207610000	204700000	237600000	99.892	0	385	42959.8	14467	13622	14010	12866	14169	13800	24849	24250	26665	23817	24797	25202	6919.4	7478.9	6949.9	8015.5	7819	9219.8	0.0291273	0.564762		0.205266	0.919382		0.0716058	0.562594		0.0196747
sll0485	sll0485	sll0485	two-component response regulator NarL subfamily	Q55820	4	3	3	4	13	10.7	8.4	8.4	10.7	129060000	34582000	37657000	56821000	10.757	0	299	34124.9	3033.2	2741.4	3399.3	3096.5	3118.2	3446.5	5206.8	4703.6	5168.3	5468.2	5178	5040.5	3468.4	4359.6	3343.5	3594.5	3780.2	3133.9	0.172475	0.680222		0.107404	0.224455		0.09992	0.658904		-0.0109429
sll0486	sll0486	kaiB3	circadian clock protein KaiB homolog	Q55819	3	3	3	3	12	28.4	28.4	28.4	28.4	131890000	38200000	47291000	46401000	22.297	0	102	11657.5	15322	12715	15129	12335	15678	16923	5181.9	4641.3	4164.6	5399.9	4674.4	5160.8	5257.1	5893.8	4628.1	5102	5825.3	4130.9	0.142336	2.3942	+	-0.159642	0.839393		0.122792	0.528223		-0.102307
sll0487	sll0487	cpcM	hypothetical protein	Q55818	9	9	9	9	34	16.9	16.9	16.9	16.9	1267700000	374230000	442680000	450800000	45.543	0	402	45847.9	12394	12326	11883	11273	11594	13207	11448	11221	11156	10470	11409	11521	13738	15666	13174	14740	13857	13575	-0.026099	0.282882		0.0550139	0.18413		0.0756942	0.755534		0.0358601
sll0488	sll0488	sll0488	hypothetical protein	Q55817	4	4	4	4	12	22.2	22.2	22.2	22.2	435170000	81356000	172440000	181370000	17.901	0	203	22628.6	3251.6	3493.1	3852.6	2781.4	3452.9	3428.4	14142	12100	11399	15281	14285	14018	10981	10634	9808.5	12251	12656	8578.6	0.261516	1.02958		-0.131752	0.620125		0.117145	0.371325		0.139524
sll0489	sll0489	sll0489	ATP-binding protein of ABC transporter	Q55816	6	6	6	5	39	15.5	15.5	15.5	13.5	650400000	223520000	222290000	204590000	34.323	0	342	37931.4	8951.4	8763	8781.8	8058.9	7997.4	7631.4	9646	9001.5	9644.2	8834	10805	9645.4	9831.7	9485.3	8536.8	10753	9283.5	10186	0.00441439	0.0203955		0.13195	2.48845	+	0.0808815	0.723768		0.14405
sll0493	sll0493	sll0493	hypothetical protein	Q55496	8	8	8	7	37	37.7	37.7	37.7	33.8	1176800000	513020000	410720000	253070000	129.95	0	228	25169.2	10579	10711	10022	9492.7	9460.8	9351.3	9312.7	9809.8	11199	10405	11615	10511	7229.9	7970.7	7064.7	8659.8	7121.5	7664.3	-0.00749262	0.0156234		0.118933	0.5959		0.024058	0.357075		0.140323
sll0495	sll0495	asnS	asparaginyl-tRNA synthetase	P52276	19	19	19	17	119	37.6	37.6	37.6	32.7	5514500000	1930400000	1966000000	1618100000	125.2	0	513	58045.4	43121	43274	41152	39877	39357	40248	33591	30127	33811	31499	39929	33126	31877	30667	28398	38310	31846	32308	0.0236018	0.441467		0.133146	0.918023		0.0657625	1.01657		0.225423
sll0497	sll0497	sll0497	hypothetical protein	Q55492	12	11	10	12	63	46.2	46.2	46.2	46.2	2016800000	702640000	655600000	658530000	128.66	0	275	31477.3	15982	14143	15459	13104	13326	12424	11927	10428	10852	11171	11454	13256	13944	14211	12707	16152	15099	16179	0.00170489	0.0362731		0.0292857	0.116865		-0.0549402	0.263979		-0.0207009
sll0498	sll0498	sll0498	hypothetical protein	Q55491	4	3	4	2	5	18.7	18	18.7	11.3	70980000	31274000	17317000	22389000	6.178	0	150	16655.6	2080.1	2224.9	2270.7	1982.7	2127.3	2585.6	0	0	0	0	0	0	2851.1	3954.6	2262.9	3153.1	2771.1	2663.3	0.164331	0.993771		0.161442	0.69178		0.245735	0.759536		0.243869
sll0499	sll0499	sll0499	hypothetical protein	Q55489	12	11	11	8	29	11.6	10.1	10.1	7.8	320570000	123740000	109390000	87435000	28.809	0	948	104851	10154	8220.8	6750.7	7788.3	8507.3	7517	7674	8426.5	8486.5	8161.6	7670.7	9953.8	6886.6	6592.8	7020	7372.6	6010.4	6592.2	-0.343755	1.14314		-0.135362	1.19236		-0.0750621	2.8385	+	-0.21343
sll0501	sll0501	sll0501	probable glycosyltransferase	Q55487	5	5	4	4	11	13.8	13.8	10.7	10.7	209550000	68714000	83883000	56950000	10.074	0	318	36667.9	3258.2	3075.8	3479.8	3734.2	3397.9	3324.8	1804.9	1864.9	2448.9	2151.3	2794.9	2311.2	0	0	0	0	0	0	0.106711	0.37849		0.364455	0.502153		0.0637343	0.140251		0.1888
sll0502	sll0502	argS	arginyl-tRNA-synthetase	Q55486	20	19	20	19	108	31.3	29.1	31.3	29.1	4573500000	1618100000	1598800000	1356600000	110	0	584	65212.6	45692	45238	45920	41102	44338	42239	41801	41130	41554	41190	46571	42440	52509	54589	47590	61130	57174	57088	0.0911291	2.143	+	0.124038	1.92076	+	0.117257	2.39969	+	0.148357
sll0504	sll0504	lysA	diaminopimelate decarboxylase	Q55484	16	15	16	14	96	35	33.5	35	29.6	2579900000	761830000	833360000	984660000	146.95	0	469	50847.9	37727	35561	39036	33265	36996	31553	22583	21579	22015	22307	22638	24662	46444	52485	49617	53043	53923	51373	0.0252092	0.0823065		0.00173873	0.0566225		-0.000812235	0.0790233		-0.0484288
sll0505	sll0505	sll0505	hypothetical protein	Q55483	4	4	4	4	16	12.2	12.2	12.2	12.2	215830000	55905000	71879000	88044000	29.149	0	303	33599.3	3725.8	3634.1	3982.3	3022.6	3401.5	2376.4	3823.8	5527.2	5443.1	5773.5	5675	5900.6	4945.4	2880.1	4975	5751.1	5403.6	4867.7	0.0794012	0.390783		-0.0497733	0.302994		0.0225116	0.140307		0.0272866
sll0507	sll0507	corA	probable cation transporter	Q55481	5	3	5	3	16	11.4	7.5	11.4	7.5	455510000	147820000	167780000	139910000	59.526	0	387	45305.9	8149.9	8415.1	7136.4	9260.6	7118.4	6272.4	6661.4	6004	8040.4	6599.8	7623	7186.8	4995.6	4495.8	4870.4	6288.1	5120.7	6234.7	-0.0647625	0.589118		0.336055	0.99914		-0.0396276	0.632014		0.154371
sll0508	sll0508	sll0508	unknown protein	Q55479	3	3	3	2	6	18.2	18.2	18.2	12.9	88646000	34409000	35879000	18358000	13.875	0	170	19582.2	3553.8	2991.8	3134.7	2166	3247.1	3755.5	3701.7	3057	2299.5	3332.5	3321.4	2922.4	874.09	965.07	812.62	1139.2	1105.5	555.8	0.177626	0.311547		-0.425059	1.09591		0.115429	0.561004		0.140102
sll0509	sll0509	sll0509	similar to 5'5'''-P-1P-4-tetraphosphate phosphorylase II	Q55478	7	6	6	6	32	21.9	18.2	18.2	18.5	252110000	86831000	87502000	77781000	41.433	0	302	33898.1	8932.6	8112.7	8802.6	7727.6	8460.2	8245	7937.6	7367.5	7753	7551.4	7942	7811.7	8328.3	9377.8	7154.1	9791.1	9187.6	8976.2	0.112869	0.956227		0.133839	1.35186	+	0.118544	1.34869	+	0.104373
sll0513	sll0513	sll0513	hypothetical protein	Q55474	7	7	4	5	15	26	26	13	18.8	212830000	65774000	58516000	88537000	24.167	0	277	31151.5	4126.5	4743.7	3740.8	4395.1	3901	3549.7	2899.7	2295.9	3022.2	2627.2	3758.4	3259.8	4048.1	4111.6	4641.6	6025.3	3769.3	4060.9	-0.225822	0.60911		0.0572924	0.0268019		-0.149668	0.446155		0.250046
sll0517	sll0517;ssr1480	rbp1rbpA	putative RNA binding protein	Q57014	3	3	3	3	44	17.8	17.8	17.8	17.8	6915800000	2066800000	2350700000	2498300000	14.883	0	101	10962.1	16250	15148	9691	13543	14432	15549	13946	12621	13237	4909.7	15111	15946	14154	22924	14171	15971	8260.4	14108	-1.01306	1.5578	+	-0.0794189	0.523295		-0.0690018	0.541602		-0.014211
sll0518	sll0518	sll0518	unknown protein	Q55466	19	18	19	18	170	49.4	47.3	49.4	47.3	15286000000	4778200000	5013000000	5494800000	186.19	0	385	43118.8	88401	90076	80947	73294	81759	79529	102130	92055	99073	85516	100340	100280	68473	112670	64521	78500	70813	88578	-0.0591195	0.950098		0.158942	0.729795		0.0492886	1.30397	+	0.0919188
sll0519	sll0519	ndhA	NADH dehydrogenase subunit 1	P26522	7	6	7	6	58	12.6	9.9	12.6	10.2	8494800000	2614900000	2916400000	2963600000	42.172	0	372	40548.2	37242	36698	32091	39804	37189	32679	25992	24128	29696	25419	30440	24154	20863	17632	15557	22318	18136	21114	0.0483586	0.0671554		0.376883	1.21259		0.242251	1.639	+	0.270435
sll0520	sll0520	ndhI	NADH dehydrogenase subunit NdhI	P26525	11	11	11	11	208	50.8	50.8	50.8	50.8	28299000000	10198000000	9953300000	8147900000	92.111	0	193	22150.5	136400	128890	117340	130520	130200	112590	77233	73147	82742	77293	95551	81017	113000	99376	79980	117880	101110	94513	0.0379382	0.0545267		0.167808	0.920586		0.205603	0.597646		0.232545
sll0521	sll0521	ndhG	NADH dehydrogenase subunit 6	P26523	5	5	5	5	63	15.7	15.7	15.7	15.7	3719900000	1080200000	1210100000	1429600000	56.409	0	198	21522.6	14889	15600	13422	17369	15639	14822	25510	23802	29401	25497	30851	25654	15811	13026	11069	16293	13917	15780	0.0755251	0.446329		0.409931	1.5825	+	0.267473	0.953896		0.286433
sll0522	sll0522	ndhE	NADH dehydrogenase subunit 4L	P26524	1	1	1	1	2	11.9	11.9	11.9	11.9	54972000	17510000	19759000	17703000	3.4924	0	101	11213.3	0	0	0	0	0	0	1722	1592.2	1764.5	1695.2	1865.7	1495.4	1417.7	1264.8	1095	1762.6	1508.7	1351.6	0.302952	1.08297		0.272965	0.531723		0.291376	1.79083	+	0.425231
sll0524	sll0524	sll0524	hypothetical protein	Q55521	12	11	11	12	53	25.3	23.5	23.5	25.3	4047600000	1392800000	1391800000	1263000000	107.97	0	447	47479	17319	13582	16708	13309	15187	16312	16060	13026	13021	12715	11902	14665	16957	22433	17201	19618	21041	19894	0.0279079	0.237008		-0.0150387	0.0624454		-0.027301	0.432072		-0.162508
sll0529	sll0529	sll0529	hypothetical protein	Q55517	22	20	21	22	237	38.6	34.2	36.8	38.6	31685000000	9840400000	9879600000	11965000000	285.52	0	731	78316.5	75803	85808	65182	63563	68317	70927	71915	68332	63099	58731	66295	71393	101760	124770	91374	113170	95787	104640	-0.128821	2.78683	+	0.0192055	0.298211		0.080497	0.940649		0.121925
sll0533	sll0533	tig	trigger factor	Q55511	18	18	18	16	170	37.4	37.4	37.4	31.6	25349000000	8515100000	8675400000	8158600000	179.82	0	471	52610.2	114100	97803	113120	81521	102890	103280	121890	105040	96287	106150	107550	114000	118270	134480	114200	129280	135030	118740	0.0570897	1.29791		-0.125976	1.46596	+	0.0272897	0.584698		-0.0543829
sll0534	sll0534	clpP2	ATP-dependent Clp protease proteolytic subunit 2	Q59993	6	6	6	6	46	31.9	31.9	31.9	31.9	2968000000	1038000000	1080200000	849780000	48.37	0	226	24823.4	20493	20744	19866	19031	20454	19292	17307	17621	16424	19499	18440	18817	16918	16407	15561	17380	18180	14476	0.0934737	0.690787		-0.0270534	0.0527008		0.107902	0.957413		0.0390843
sll0535	sll0535	clpX	ATP-dependent Clp protease ATPase subunit	Q55510	14	12	12	14	51	32.4	30.3	30.3	32.4	1036500000	368500000	319190000	348800000	93.47	0	445	49298.6	20321	17969	20343	15728	17867	28244	35031	19017	18327	19207	20320	20615	7203.3	11481	6315.2	7393.9	7791	7292.9	0.0828947	1.2205		-0.0119186	0.351048		0.0631131	0.627386		-0.00201635
sll0540	sll0540	sll0540	phosphate-binding protein PstS homolog	Q55410	7	6	7	5	21	34.9	27.7	34.9	23.1	512730000	132160000	187950000	192620000	64.492	0	307	32534.5	5611.5	6084.9	5155	5079.6	5244.8	6046.5	3371.2	2324.8	3004.4	2354.8	3037.3	2667.5	3738.3	5551.6	3802.2	5181.2	4207.4	4817.7	-0.0371732	1.36232	+	0.222165	3.37127	+	-0.00588958	0.0219838		0.237916
sll0542	sll0542	acsA	acetyl-coenzyme A synthetase	Q55404	23	22	23	23	191	35.7	33.5	35.7	35.7	13504000000	4295900000	4529400000	4678600000	265.24	0	653	73051.9	84579	77015	81547	67253	71427	70957	71051	65286	71737	68005	70189	74337	73278	79119	79441	86015	85056	90148	-0.0119482	0.155724		0.0318062	0.342698		-0.0817394	0.641809		-0.046307
sll0544	sll0544	sll0544	hypothetical protein	Q55399	6	6	4	5	17	18.9	18.9	12.9	15.3	150670000	71042000	38256000	41371000	22.103	0	333	37266.8	8495	7807.4	10248	7870.6	7810.5	7805.4	3817.2	3561.4	3688	3637.8	3020.7	3681.2	8662.7	10223	7591.9	8669.4	9241.9	8675.9	0.198424	0.681547		0.126997	0.826367		0.106906	0.981848		-0.0803243
sll0546	sll0546	sll0546	probable translation initiation factor	Q55397	3	3	3	3	10	26.1	26.1	26.1	26.1	138620000	33536000	53605000	51480000	5.8578	0	111	11932.8	6920.1	5983.9	6312.4	4469.8	6061.7	7228.6	1877.2	1424.8	1042.3	1671.1	1463.3	2035.6	4005.2	4079.1	4613.4	3879.4	3671.4	2172	-0.2213	0.553653		-0.750135	0.936966		-0.197011	0.707035		-0.314371
sll0547	sll0547	sll0547	unknown protein	Q55396	3	3	3	3	9	12.7	12.7	12.7	12.7	51227000	18413000	18902000	13912000	14.222	0	220	24811.4	4290.8	3924.5	3501.3	2873.6	3909.4	3019.8	10057	8543.3	10172	9670.5	10539	11793	0	0	0	0	0	0	-0.180331	0.671601		-0.174205	1.17744		-0.113877	0.268974		-0.0584597
sll0550	sll0550	dfa1	flavoprotein	Q55393	19	17	17	19	134	32.5	31.2	29.7	32.5	9398200000	3329300000	3098300000	2970600000	177.32	0	573	63506.2	63612	60331	62601	51398	57959	51127	34616	34628	35163	33133	36881	36422	69263	73005	65958	82296	76386	82368	0.0324561	0.720816		0.0869337	0.476211		0.0542347	1.15947		0.0749535
sll0553	sll0553	sll0553	hypothetical protein	Q55390	3	3	3	3	19	9.8	9.8	9.8	9.8	2323700000	790430000	777350000	755890000	39.83	0	306	33806.7	4664.1	4456.4	5601.2	3822.9	4834.6	4479.9	3282.7	3231.4	3230.4	3138.6	3459.9	2979	6836.4	6826.3	5395.2	6377.2	6570.8	6072.5	0.226058	1.01485		0.102106	0.542123		0.269839	1.28441		0.122146
sll0554	sll0554	ftrC	ferredoxin-thioredoxin reductase catalytic chain	Q55389	6	6	5	6	42	44.1	44.1	33.9	44.1	2167900000	816670000	542950000	808260000	38.698	0	118	13390.2	25589	24510	25419	29343	27111	22978	12773	13820	14133	17752	18756	15671	30408	26444	23360	28869	28362	19608	0.169024	1.06115		0.0758124	0.0787982		0.200624	0.697054		0.159589
sll0556	sll0556	sll0556	Na+/H+ antiporter	Q55388	5	4	4	4	13	7.9	6.7	6.7	6.8	151570000	54232000	52799000	44540000	29.383	0	631	67361.3	6011.6	6311.6	5478.1	6907.1	6146.9	5465.7	5831.2	5584.3	7109.8	5532.1	7391.1	5753.5	728.02	639.83	648.74	850.41	882.89	663.94	0.105637	0.211093		0.302111	0.708197		0.151786	0.752163		0.265788
sll0558	sll0558	ycf53	hypothetical protein YCF53	P72583	7	7	7	6	28	27.9	27.9	27.9	27	990560000	325840000	306170000	358550000	34.114	0	233	26465	18820	18608	18228	17472	18621	18246	9573.1	8620.6	10232	10576	10559	11102	11849	11679	12005	14047	12360	10784	-0.00723058	0.0450373		-0.0151323	0.00746529		-0.0260555	0.0104771		0.0346486
sll0563	sll0563	sll0563	unknown protein	P74749	3	3	3	3	11	14.3	14.3	14.3	14.3	152140000	56373000	60388000	35379000	13.703	0	210	23417.3	1569.3	1558.5	1814.3	1422.4	1527.8	2070.3	1871.3	1429.4	1636.4	1764.8	1609.4	1661.2	0	0	0	0	0	0	0.257844	1.20314		0.13634	1.18768		0.0512006	0.156471		0.0592134
sll0567	sll0567	fur	ferric uptake regulation protein	P74739	4	4	4	4	27	19.4	19.4	19.4	19.4	2296200000	679300000	721010000	895910000	12.563	0	165	19071.8	24879	21259	23171	17106	21985	22527	2096.3	2006.7	1884.5	2117.8	2161.6	2108.1	14118	15888	12403	16074	16097	11937	0.111291	0.33422		-0.151804	0.655588		0.0795541	0.444813		0.053282
sll0569	sll0569	recA	RecA gene product	P74737	14	12	13	13	113	42.9	40.4	40.7	37.9	7446200000	2452100000	2331200000	2663000000	124.72	0	354	37805	28434	27228	25853	20973	25985	29495	20732	18698	15976	18280	17923	20206	23707	31986	21691	27585	26399	22665	0.017085	0.107055		-0.139858	1.47469	+	0.0615112	1.74846	+	0.0288373
sll0572	sll0572	sll0572	hypothetical protein	P74734	9	9	9	9	51	22.8	22.8	22.8	22.8	1317800000	407750000	387240000	522810000	77.102	0	470	52016.7	12893	12239	12635	11393	13107	13818	14499	13692	12383	13007	12262	14037	20009	26156	22436	22696	24972	24028	0.0203137	0.182895		0.0127491	0.0241689		0.0517991	0.0240195		-0.093094
sll0575	sll0575	rfbB	probable lipopolysaccharide ABC transporter ATP binding subunit	P74730	5	5	4	5	18	18.5	18.5	18.1	18.5	213600000	64821000	56853000	91922000	30.315	0	254	28181.6	12291	11835	12335	10574	11447	10256	6401.2	6719.8	8280.6	7995.5	8282.1	8256.8	8027.9	7690.4	8611.3	9872.5	9303.3	9602	0.0400311	0.289949		0.0798601	0.847968		-0.0639527	0.252409		0.0371477
sll0576	sll0576	sll0576	putative sugar-nucleotide epimerase/dehydratease	P74729	14	13	14	13	162	47.4	47.4	47.4	47.4	13920000000	4319400000	3931700000	5668900000	131.59	0	312	34951.5	60160	54046	54192	58784	54072	54800	56078	62181	64600	48959	54593	61129	43798	48863	48509	50762	47551	66077	-0.150488	1.18784		0.261978	2.20316	+	0.0163004	0.0605889		-0.095634
sll0577	sll0577	sll0577	hypothetical protein	P74725	2	2	2	2	17	13.6	13.6	13.6	13.6	2140700000	594570000	1001700000	544390000	20.239	0	169	17839.3	15509	13144	15330	17271	15244	14860	2274.7	2525.6	2842.2	2968	2939.2	2764.2	4202.2	3923.4	4477.1	4995.7	5199.7	5149.6	0.118161	0.98125		0.239491	0.439208		0.0224182	0.233834		-0.00542639
sll0578	sll0578	purK	phosphoribosylaminoimidazole carboxylase ATPase subunit	P74724	9	9	9	9	42	24.2	24.2	24.2	24.2	1275500000	376200000	422910000	476410000	73.396	0	388	42641.6	17753	17489	18596	15125	17845	16321	14098	13067	12170	13606	14939	13472	16893	17818	15278	20455	19729	17721	0.165061	1.59278	+	0.0433654	0.654454		0.136012	1.26892		0.171437
sll0585	sll0585	sll0585	hypothetical protein	Q55865	6	6	6	6	40	24.3	24.3	24.3	24.3	2966100000	921330000	991390000	1053400000	163.74	0	317	34724	9394.6	8828.5	10728	8109.4	9301.3	9544.8	15889	13511	13716	15205	17923	15064	15629	19032	13562	17952	18051	15680	0.221627	1.54891	+	0.0518812	0.769303		0.111979	0.798308		0.18054
sll0586	sll0586	sll0586	hypothetical protein	Q55864	8	8	8	6	18	19.4	19.4	19.4	13.7	478920000	129860000	122520000	226540000	44.613	0	408	44522.1	6597.9	6052.2	6551.9	5301	6038.3	5732	8459	7240.7	6636.2	6372.7	7599.5	7354.4	11226	12058	10245	12945	12184	12783	0.0275653	0.257135		0.0520983	0.326026		0.0938239	1.08267		0.0755642
sll0587	sll0587	pyk1	pyruvate kinase	Q55863	9	8	8	9	56	21.4	19.9	19.9	21.4	1583800000	550060000	541920000	491830000	92.292	0	473	51993.2	37737	16717	36684	18455	38541	37470	31303	27298	14765	27556	11820	28081	26933	28845	24208	13598	28812	16242	0.0761851	1.39889	+	-0.747234	2.15255	+	0.147917	1.03975		-1.09562
sll0588	sll0588	sll0588	unknown protein	Q55862	3	3	3	3	49	26.1	26.1	26.1	26.1	13046000000	4180700000	3816300000	5048900000	29.502	0	153	16516.1	34554	21298	28725	19002	21689	21851	27427	29509	23844	26247	22557	33795	33325	35547	33528	32677	40710	36550	-0.0943744	0.292103		-0.298399	0.758129		-0.177613	0.518354		-0.444166
sll0590	sll0590	sll0590	unknown protein	Q55859	6	6	6	4	22	9	9	9	6.2	940250000	335800000	295500000	308950000	20.337	0	564	63343.9	15276	14189	15714	12609	14008	12930	13033	12699	13595	12374	13669	12848	10092	9520.7	9507.2	11441	11419	11690	0.0986176	1.39155	+	0.134184	0.788226		0.081795	0.761066		0.0720079
sll0593	sll0593	glk	glucokinase	Q55855	9	8	8	9	64	29.6	26.2	26.2	29.6	3177200000	993810000	968080000	1215300000	69.098	0	355	37712.5	15242	14334	15283	13554	14988	15613	11617	11448	11560	11615	11552	11921	29922	32119	26415	33154	32883	35326	0.109195	0.77778		0.168245	0.599275		0.131845	1.12118		0.0531424
sll0595	sll0595	sll0595	unknown protein	Q55853	2	2	2	1	7	13.3	13.3	13.3	6.3	472460000	168300000	203570000	100590000	11.905	0	143	15780.2	821.32	1031.9	945.48	753.25	890.33	1013	2464.8	2131.1	2341.1	2283.4	2378.8	2551	0	0	0	0	0	0	0.139027	0.187093		0.0957627	0.472461		0.117063	0.0276289		0.221807
sll0596	sll0596	sll0596	hypothetical protein	Q55852	6	6	6	6	54	25.4	25.4	25.4	25.4	3792800000	1071200000	1372700000	1349000000	37.578	0	244	26325.4	12285	12221	12773	13121	13089	13228	29710	23110	25258	24424	26353	23420	19794	21360	15780	20491	19790	18209	0.162903	1.12221		0.240599	0.94802		0.233474	1.68497	+	0.16826
sll0597	sll0597	sll0597	hypothetical protein	Q55851	4	4	4	3	14	7.5	7.5	7.5	7.5	110080000	31635000	40008000	38434000	7.2258	0	375	40803.9	1603.5	1331.8	1702.2	1807.8	1390.9	1605.5	1302.7	926.72	1166	1120.2	1647	1047.2	1697.9	1932.8	1281.7	2378.1	2205.6	1863.7	0.350497	0.71772		0.388698	1.26643		0.118043	0.331343		0.464017
sll0601	sll0601	sll0601	nitrilase homolog	P55175	6	6	6	6	50	28.3	28.3	28.3	28.3	1584900000	386930000	428460000	769530000	97.411	0	272	30191.4	12464	11427	10710	10945	11755	11358	12520	13350	12909	13640	13024	12994	21174	18485	19238	23985	19895	20359	-0.00960575	0.0902856		0.0616008	0.216696		0.131469	1.22406		0.0538578
sll0602	sll0602	sll0602	hypothetical protein	Q55726	16	16	16	16	139	21.3	21.3	21.3	21.3	3628000000	1050100000	1122600000	1455200000	246.05	0	691	77764.4	52231	48995	48833	43523	46474	47814	44748	37655	40673	41297	42611	44004	41195	44389	40559	46745	43649	43031	-0.0119659	0.147272		0.000984909	0.0124392		-0.0240285	0.48526		0.00981782
sll0603	sll0603	menD	menaquinone biosynthesis protein MenD	Q55725	8	6	6	6	20	13.1	10.1	10.6	10.3	136910000	43856000	48999000	44058000	30.39	0	595	66133.4	10767	10699	11428	9558.8	9669	9498.2	5635.4	6332.9	4901.3	4817.3	5289.1	5036.6	12085	15315	14761	14542	13568	14250	-0.00499285	0.139826		0.0173348	0.101461		0.103398	0.0897699		0.0100456
sll0606	sll0606	sll0606	hypothetical protein	Q55723	11	11	11	11	69	25.4	25.4	25.4	25.4	1645700000	566450000	541380000	537850000	90.969	0	476	50680.4	30601	31270	26380	26826	31865	28288	39451	37506	37511	34191	38388	36354	24781	24411	21235	26869	23388	25549	-0.0376935	0.211152		0.138575	1.13693		0.208366	1.50168	+	0.137499
sll0614	sll0614	sll0614	unknown protein	Q79F24	1	1	1	1	4	6.8	6.8	6.8	6.8	306440000	119880000	56651000	129910000	4.6146	0	132	14916.6	1674.8	1882.8	1993	1827	1837.3	2114.3	0	0	0	0	0	0	3561.6	4177.3	2600.4	3929.7	4205.4	3282.8	0.429493	0.51836		0.312319	1.12216		0.35683	0.592622		0.338899
sll0615	sll0615	sll0615	hypothetical protein	P52876	2	2	2	2	17	9.7	9.7	9.7	9.7	1852500000	373060000	400690000	1078700000	43.283	0	206	22380.7	4690.9	7321.7	4818.3	4870.2	4917	4535.5	4061.9	5094.5	6172.3	6304.3	6394	5512.3	9632.7	8703.1	9523.3	11149	10930	10980	0.164253	0.659638		0.243806	1.21696		0.0944462	0.297788		0.382906
sll0616	sll0616	secA	preprotein translocase SecA subunit	Q55709	47	47	46	45	405	46.7	46.7	46.7	44.3	19490000000	6395200000	6574200000	6520800000	323.31	0	932	107009	211570	193370	206770	181620	189880	190220	175540	156740	175140	163530	177180	177320	153800	166050	147970	174570	168770	174250	0.0282364	0.833966		0.0968845	1.9246	+	0.00663762	0.300551		0.0237906
sll0617	sll0617	vipp1	plasma membrane protein essential for thylakoid formation	Q55707	8	8	8	8	91	32.2	32.2	32.2	32.2	4773900000	1579900000	1360800000	1833200000	127.67	0	267	28905.3	32243	41126	41359	34992	34840	40317	61774	23790	36306	74074	41606	47046	44246	39774	40441	31972	45978	20888	0.449321	0.573892		-0.178559	0.25822		-0.0753847	0.147383		-0.00615568
sll0622	sll0622	nadA	quinolinate synthetase	P74578	4	4	4	4	13	12.9	12.9	12.9	12.9	174750000	60979000	59630000	54141000	20.12	0	318	35421.9	4691.3	5204.2	4927.4	6544	4981.5	4850.2	10384	8266.4	11664	9281.4	11550	9106.8	7762.7	7677.7	7287	9428.1	7820	7319.1	0.0855816	0.335629		0.427055	0.546396		0.116213	0.715732		0.278899
sll0623	sll0623	sll0623	unknown protein	P74577	4	4	4	4	12	13.5	13.5	13.5	13.5	430930000	169120000	146270000	115530000	8.1051	0	229	24343	1409.4	1560.7	1217.6	1627.4	1486.2	1460.2	1576.1	1554.5	1649.8	1430.7	2051.7	1462.8	2448.9	2577.3	2684.3	3376.7	2458.5	3189.2	-0.0988167	0.36012		0.316594	1.23512		0.124629	0.0886271		0.320312
sll0625	sll0625	sll0625	unknown protein	P74574	5	5	4	4	32	16.4	16.4	16.4	16.4	1193500000	327490000	528450000	337560000	40.647	0	225	25632.3	7733.8	6919.6	7560.4	7759.9	6889.6	9077.4	25184	17960	20336	22614	23057	19632	10295	11764	8863.2	12008	10965	9986.3	0.179547	0.527414		0.177776	0.773325		0.0744194	0.700906		0.164362
sll0626	sll0626	lim17	putative neutral invertase	P74573	10	9	10	9	30	18.2	16.6	18.2	16.4	458540000	118050000	122310000	218190000	29.197	0	489	56707.9	9375	9752.9	9077.4	7955.3	8651.9	8976.6	2552.7	1974.5	2590.6	2645.6	2680.9	2882.7	10078	9834.9	10116	12051	12596	9829.5	0.0646568	0.500229		-0.0430553	0.234469		-0.111619	0.270331		0.0591058
sll0629	sll0629	psaK2	alternative photosystem I reaction center subunit X	P74564	1	1	1	1	12	7.8	7.8	7.8	7.8	5085600000	1416200000	1673900000	1995600000	8.0821	0	128	13718.3	3013.5	2760.4	2888.5	3360.5	3403	3590.1	3737.3	3588.4	4337.3	4066.8	3566.5	3980	2724.4	2651.1	2904.3	2750.6	2801.8	3220.5	-0.00340959	0.0155363		0.252562	0.728396		0.0924372	0.19538		-0.128716
sll0630	sll0630	sll0630	unknown protein	P74563	12	12	12	12	72	73.8	73.8	73.8	73.8	3009000000	960740000	876630000	1171600000	83.17	0	145	16468.2	23637	21488	22017	19126	18195	16950	24124	15952	20960	23858	26330	26063	24102	24436	21466	27450	25967	21272	0.030699	0.31512		-0.111526	0.77713		-0.182758	0.383427		0.0665564
sll0631	sll0631	nadB	L-aspartate oxidase	P74562	14	13	12	12	76	25.7	22.6	22.4	23.5	2390400000	1117200000	581300000	691930000	95.835	0	553	60498.5	21224	21365	22535	21119	21528	21394	20517	17999	20797	17339	21289	20048	22271	25780	20643	27522	24714	27699	0.0639103	0.359537		0.25483	1.57849	+	0.0929935	0.628836		0.158496
sll0634	sll0634	btpA	photosystem I biogenesis protein BtpA	P72966	4	4	4	3	14	19.5	19.5	19.5	13.6	151690000	57065000	52817000	41806000	15.3	0	287	30042.4	1917.7	2109.8	2269.4	2329.8	2604	2534.4	5505.9	4813.4	5684.6	4803.2	4596.4	4624.4	5777.7	6143.2	5285	6574	6294.8	7112.3	0.201711	1.49216	+	0.438135	1.5997	+	0.32723	1.15263		0.138525
sll0635	sll0635	thiE	probable thiamine-phosphate pyrophosphorylase	P72965	16	14	16	15	81	46.4	44	46.4	40.5	1754900000	630410000	610150000	514320000	115.35	0	343	37883.2	31318	29638	31679	28635	30934	31060	42439	34900	36997	40160	40896	39028	43130	44207	37391	44724	45059	36758	0.124348	1.21509		0.0272385	0.0264591		0.109922	0.787685		0.0702301
sll0638	sll0638	sll0638	periplasmic protein function unknown	P72963	4	4	4	4	21	8.7	8.7	8.7	8.7	407120000	106200000	138380000	162540000	31.502	0	449	49429.5	2217.5	2233.2	2134.6	2414	2286.1	2222.4	6634.7	6428.8	7449.7	6331.1	7193.2	7444	9950.9	10300	11978	13035	10979	13349	-0.116987	0.473977		0.200974	0.918324		-0.0286407	0.335441		0.0180778
sll0639	sll0639	sll0639	hypothetical protein	P72962	7	7	7	7	17	15.6	15.6	15.6	15.6	1883400000	621920000	568040000	693400000	24.015	0	417	45927.9	3463.8	3395.4	3626.9	2532.9	2608.4	3024.9	2039.3	1377.1	1161.9	1396.4	1393.2	1448.8	1419	2506.3	1095.2	1758.7	1577.1	1218.5	0.199271	1.0062		-0.105342	0.620063		0.0805345	0.0318274		0.20229
sll0640	sll0640	sll0640	probable sodium/sulfate symporter	P72958	10	9	10	9	40	15.7	13.4	15.7	13.4	611060000	207540000	195420000	208100000	61.382	0	612	66700.8	17793	17458	16000	15696	15706	14611	10726	9454.9	11170	11413	12404	11526	10807	10910	9514.3	13807	12110	13144	0.0788729	0.285601		0.18127	0.973832		0.00877149	0.0317208		0.196401
sll0643	sll0643	ureG	urease accessory protein G	P72955	8	8	7	8	28	34	34	28.6	34	1104800000	409660000	404030000	291080000	28.619	0	206	22012.6	8858.1	6307.4	8709.1	6612.6	8566.8	9834.9	12381	9913.7	9384.6	10825	10014	11941	13953	16038	13668	12277	14486	11592	-0.0112507	0.201093		-0.234256	0.818496		0.00682868	0.0504974		-0.309745
sll0644	sll0644	sll0644	probable esterase	P72953	7	7	7	7	24	22.7	22.7	22.7	22.7	487470000	171090000	144620000	171770000	41.638	0	331	36408.9	3165.6	3337.3	3462.4	3075.7	3678.3	3827.1	3139.1	2568.5	2389	2746.3	2728.8	2715.1	2522.1	3317	2503.9	2698.6	3234.8	2658.9	0.186851	1.77577	+	0.0584267	0.203694		0.160173	0.420695		0.0566645
sll0645	sll0645	sll0645	unknown protein	P72952	7	7	7	7	61	29.8	29.8	29.8	29.8	2578100000	703230000	872280000	1002600000	60.344	0	255	27096.6	38542	34503	33521	29856	29974	31420	35310	28832	35668	29019	33713	35480	29517	35187	32990	38337	34910	43230	-0.121488	1.86681	+	0.113259	0.440339		-0.174366	1.60361	+	-0.0177214
sll0647	sll0647	sll0647	unknown protein	P72950	3	3	3	3	17	9.4	9.4	9.4	9.4	339870000	107140000	104280000	128450000	24.225	0	256	28730.5	3566.4	3086.3	3635.4	3347.3	3520.3	3279.3	5796.3	5902.7	6122.8	5733.4	5664.9	6159.3	2604.5	2669.9	2280.6	2769.9	2948.1	2922.4	0.114647	1.19196		0.183896	2.10393	+	0.136628	1.54844	+	-0.0268084
sll0648	sll0648	lim	probable glycosyltransferase	P72949	1	1	1	1	6	2.8	2.8	2.8	2.8	40118000	11381000	17266000	11470000	5.0859	0	358	38523.8	4337.5	3581.3	3697.7	2796.5	3591.9	2731.2	1141.2	1354.6	1325.7	1300.9	1478.8	1387.2	2410.1	1979.7	2291.3	2821.6	2467.6	1874.9	-0.0549669	0.464101		-0.214701	0.6422		0.0246258	0.0793997		0.0322511
sll0649	sll0649	sll0649	two-component response regulator OmpR subfamily	P72948	8	8	7	7	38	31.8	31.8	31.4	31.4	686520000	249780000	198640000	238100000	60.828	0	245	28428.5	13507	13223	13297	12135	12477	12402	15666	14995	15284	16369	18715	17224	10108	9518.8	9984	12166	10558	9058.2	0.0115486	0.1459		-0.0477682	0.12919		0.00121174	0.00323877		0.113092
sll0654	sll0654	sll0654	alkaline phosphatase	P72939	7	7	5	4	18	5	5	4	3	66158000	25073000	19183000	21902000	33.234	0	1409	149390	2029.7	1842.6	1522.1	1169.9	1307.1	1498.1	3570.7	2814.1	2142.8	3573.7	2690.3	3251.1	3137.3	3482.7	2840	2452.9	4255.3	2281.9	0.15068	0.381548		-0.473046	1.73515	+	-0.115567	0.219826		-0.21101
sll0656	sll0656	nucH	unknown protein	P72938	3	3	3	3	5	2.1	2.1	2.1	2.1	68770000	18422000	26117000	24232000	14.809	0	1879	196534	0	0	0	0	0	0	6355.5	4354.7	3750.5	5561.1	4070.3	6993.9	1668.9	1780.9	1993.4	1395.1	1919	1221.5	-0.211469	0.57571		-0.804447	0.553717		-0.406903	0.438025		-0.72665
sll0657	sll0657	mraY	phospho-N-acetylmuramoyl-pentapeptide-transferase	Q55986	3	2	2	3	9	8.2	6.3	6.3	8.2	117380000	30791000	37129000	49461000	10.857	0	365	38575.8	5110	4821.3	4096.2	4642.8	4455.4	4477.7	2346.9	2126.5	2878	2079.7	2531.3	2657.5	1859.6	1737.6	2128.9	2514.2	1963.8	2759	-0.24786	1.35361	+	0.214969	2.16988	+	-0.135722	0.887251		0.0165624
sll0659	sll0659	sll0659	hypothetical protein	Q55984	7	6	6	7	28	12.5	10.5	10.5	12.5	1925200000	465360000	543450000	916430000	45.694	0	522	58441.5	15812	14657	13686	12490	13806	13925	5495.7	4698.3	5530.2	4746.9	5963.6	5401.4	9432.6	10960	9690.3	12210	11004	10910	-0.0544703	0.418772		0.0552512	0.161472		-0.0455325	0.6487		0.111971
sll0660	sll0660	pdxA	pyridoxal phosphate biosynthetic protein PdxA	Q55982	4	3	3	4	7	9.5	7.2	7.2	9.5	242940000	86759000	83190000	72986000	11.005	0	349	37224.8	1954.3	2281.6	2225.6	1992.5	2308.4	2498.9	2348.6	1912.6	1903.4	2195	2019.2	1913.7	0	0	0	0	0	0	0.302215	1.10202		0.231295	0.57157		0.300992	0.57191		0.240504
sll0661	sll0661	ycf35	hypothetical protein YCF35	Q55981	4	4	4	4	13	25.8	25.8	25.8	25.8	324260000	91076000	119080000	114110000	8.2871	0	128	14443.2	0	0	0	0	0	0	4923.7	4490.4	5882.6	5681.6	3776	5689.6	5753	6948.2	7977.9	5866	8133.7	11007	0.000946124	0.0688195		0.255444	0.535237		-0.335999	0.441681		-0.595189
sll0662	sll0662	sll0662	4Fe-4S type iron-sulfur protein	Q55980	2	2	1	1	6	18	18	9	9	35979000	9863800	11809000	14306000	14.745	0	133	15128.8	1623.6	1489.4	1320	1662.3	1499.7	1268.7	2879.1	2842	3563.6	2730.3	2961.2	2866.9	0	0	0	0	0	0	-0.0684985	0.0708495		0.393149	0.573201		0.113257	0.435413		0.0481103
sll0671	sll0671	corA	probable cation transporter	Q55968	2	2	1	1	4	4.7	4.7	1.8	1.8	13515000	4619700	5102700	3792200	3.0822	0	380	44180.9	1538.8	1479.8	1391	1148.5	1391.7	1778.9	4780.2	3620.4	4057.6	3683.2	4229.8	4359.3	0	0	0	0	0	0	-0.0850889	0.430563		-0.0425843	0.0187763		-0.0290044	0.235973		0.036413
sll0672	sll0672	pacL	cation-transporting p-type ATPase PacL	Q59999	28	28	28	28	165	33.4	33.4	33.4	33.4	5105000000	1583400000	1641100000	1880600000	243.47	0	945	102477	66558	62192	58984	56372	57242	50359	48839	48875	54993	50413	59617	58954	51088	50441	50382	64698	53622	58156	-0.0885063	2.54297	+	0.0532265	1.64968	+	-0.056349	1.00948		0.0817327
sll0676	sll0676	sll0676	hypothetical protein	Q55966	3	2	2	3	7	13.3	8.3	8.3	13.3	1205400000	129300000	122830000	953310000	6.0354	0	180	20745.1	2727.2	2808.4	2601.8	3212	2651.7	3029.1	4634.6	3282.3	4654.7	4239.2	4925.9	3863.8	9700.2	9872.5	8728.6	11324	9559.3	10961	0.0870666	0.192227		0.382356	2.61876	+	0.0607364	0.403384		0.248211
sll0679	sll0679	sphX	periplasmic phosphate-binding protein of ABC transporter	Q55200	6	6	6	6	20	14	14	14	14	284960000	91876000	94601000	98483000	11.708	0	336	36778.6	9940.8	7030.4	10177	7060	9218.4	9401	10549	7760.4	7463	9339	7902.3	9226.8	10680	10248	9312	9369.6	11402	9047.2	0.12946	2.27933	+	-0.182908	2.25883	+	0.0486328	0.298172		-0.247548
sll0680	sll0680	pstS	phosphate-binding periplasmic protein precursor (PBP)	Q55199	7	7	7	7	62	25.1	25.1	25.1	25.1	12688000000	4015300000	4069800000	4603200000	121.08	0	383	40023.2	20745	19459	22771	15764	18343	17225	19525	16233	18105	19699	19564	19570	20892	20921	19333	23118	25878	24528	0.203691	1.44931	+	0.047726	0.207731		-0.0110341	0.0554565		0.0428137
sll0683	sll0683	pstB1	phosphate transport ATP-binding protein PstB homolog	Q55196	3	2	3	2	5	11.9	8.9	11.9	8.9	28364000	6471700	12430000	9462100	23.577	0	269	30210.4	0	0	0	0	0	0	1744.5	1059.8	1009.4	1530.1	1559.5	1333.2	4527.5	5641.6	4317.9	4699.6	5251.6	3285.9	0.226239	1.40785	+	-0.393535	0.386874		-0.0692257	0.14092		0.106945
sll0689	sll0689	nhaS3	Na+/H+ antiporter	Q55190	8	8	7	8	49	12.8	12.8	12.8	12.8	3987700000	1393200000	1044900000	1549500000	21.168	0	461	47872.1	14908	13246	11071	14474	14031	12860	9942.8	9554.1	10940	7721.4	9948.3	11471	13915	13931	11592	16054	12955	15336	-0.253425	0.776627		0.197762	0.968068		0.0753391	0.359313		0.0299482
sll0691	sll0691	sll0691	hypothetical protein	Q55188	2	2	1	2	4	8.5	8.5	3.5	8.5	58891000	19099000	14147000	25644000	10.072	0	200	22400.9	3650.6	3800.4	3577.7	4784.2	3802.1	3929	985.63	910.65	1419.9	1192.7	1097.3	1064	2375.4	1627.1	2310.6	2401.7	2062.1	2772.1	0.0288477	0.0801918		0.4736	0.601162		0.0631757	0.316939		0.047242
sll0698	sll0698	dspA dfr hik33 nblS	drug sensory protein A low temperature sensor two-component sensor histidine kinase	P20169	12	12	12	11	44	17.5	17.5	17.5	16.4	1404600000	491110000	510420000	403120000	56.022	0	663	74536.3	25658	22207	21672	19729	20270	22484	16595	13629	16450	13235	15261	16577	8491.8	9732.1	8072.8	9558	8453.9	10833	-0.152007	1.0394		0.116476	0.250547		-0.0818365	0.586154		-0.0393103
sll0703	sll0703	sll0703	unknown protein	P72678	5	4	5	4	21	14	11.8	14	10.5	176680000	54805000	68781000	53094000	34.382	0	399	44755.6	6706.9	6981.5	7844.6	6474.5	6681.6	7905.7	3949.2	3225.2	3789.5	3370.2	4415.8	3324	8561.5	8799.9	7907	9812.3	8608.7	8728.3	0.145211	0.36732		0.197741	0.703983		0.122008	1.0711		0.25584
sll0704	sll0704	nifS	cysteine desulfurase	P72676	3	2	2	3	6	8.2	5.1	5.1	8.2	23779000	4582300	6318400	12879000	21.206	0	391	42480.6	2231.4	1893.1	2342	1688.7	2170.4	1773.3	2656.4	2903	2920.7	2572.4	2697.4	2879.4	482.97	689.96	667.35	597.9	467.9	571.64	-0.144286	0.0767286		-0.0881631	0.00649835		-0.0316283	0.242124		-0.169021
sll0708	sll0708	rsmA	dimethyladenosine transferase	P72666	5	5	5	5	13	16.2	16.2	16.2	16.2	324380000	112030000	90312000	122040000	25.072	0	284	31648.2	8612.2	7189.7	7708	6062.8	6829.6	7293.9	4030.1	2828.5	2832.6	3618.3	3713.8	3690.2	7113.4	7573.2	5599	7537.5	7189.6	5210.4	0.0765409	0.233949		-0.232976	1.47695	+	-0.00687191	0.0157792		0.0543986
sll0709	sll0709	llaI.2	putative endonuclease	P72665	9	7	8	8	32	19.7	14.5	17.7	16.5	1246400000	390620000	494760000	361020000	62.084	0	462	54094.4	14087	12426	13054	14130	13299	12829	18199	16403	21581	18513	20007	20864	13615	12449	14191	14288	14464	14493	-0.0690756	0.715033		0.135718	0.422663		-0.0592438	0.34373		-0.0872954
sll0710	sll0710	sll0710	unknown protein	P72664	11	8	7	11	26	12.4	9.6	8.3	12.4	203660000	63611000	62844000	77201000	25.022	0	726	86463.4	7966.5	6797.7	7197.4	6721.8	6492.6	6002.3	3724.6	4620.3	4081.4	3456.1	3917.3	4962.3	30754	35250	36114	38550	37312	41699	-0.18563	0.653247		-0.00594471	0.301847		-0.103313	0.399858		-0.1685
sll0711	sll0711	ispE	isopentenyl monophosphate kinase	P72663	7	7	5	7	32	32.4	32.4	21.9	32.4	781330000	260640000	188640000	332050000	119.37	0	315	34080.8	7527.1	7040.3	7090.8	6149.8	6923.2	6553.9	2821.9	2307.3	2457	1921.5	2674.4	2420.1	12646	13063	12102	14922	13952	14863	-0.0529425	0.0096247		0.108165	0.496013		0.0578399	1.06702		0.106072
sll0712	sll0712	cysM	cysteine synthase	P72662	16	16	16	16	131	55.7	55.7	55.7	55.7	9337000000	2901000000	2974800000	3461300000	175.83	0	325	34734.2	33988	31888	34848	27195	31595	32455	43128	37761	38206	36949	39512	38695	61686	67133	54009	67196	65106	65754	0.0946914	1.29524		0.0806363	0.573801		0.116719	1.01849		0.0725135
sll0721	sll0721	sll0721	unknown protein	P74649	9	9	7	7	17	7.5	7.5	5.9	6	173710000	49930000	43982000	79798000	30.781	0	1290	139548	3983.5	2886.5	3117.7	3036.2	2434.1	2661.2	6675.5	5859.7	6190.9	5856.4	6692.3	8245.2	1950	2159.6	2203.5	2357.1	2036.8	2352.5	-0.304836	0.837807		-0.136176	0.521699		-0.355092	0.994478		-0.231969
sll0723	sll0723	sll0723	unknown protein	P74647	21	19	19	20	60	11.2	10	10.1	10.6	778020000	262780000	265140000	250100000	137.68	0	1771	192167	24865	15768	21212	9574.4	16782	23715	26144	16491	11706	18160	15151	22479	17403	30540	21731	18982	23413	15287	-0.127578	1.35507	+	-0.833625	1.97207	+	-0.344583	1.84937	+	-0.484891
sll0726	sll0726	pgm	phosphoglucomutase	P74643	28	23	26	25	231	55.6	50.6	53.8	52.4	19547000000	6179600000	6351000000	7016700000	323.31	0	567	61125.1	99244	93369	90262	81631	84060	82736	85347	72520	83356	75262	84833	85553	91919	101470	95974	110280	103210	114420	-0.0573948	1.50582	+	0.0762099	0.838135		-0.0805267	1.11938		0.02128
sll0728	sll0728	accA	acetyl-CoA carboxylase alpha subunit	P74638	8	8	8	7	51	27.6	27.6	27.6	24.5	1321600000	469000000	385200000	467400000	102.14	0	326	36042.4	26190	22860	23933	19057	22517	18158	14631	14169	14434	15889	16766	17638	11325	7981.5	9254.1	11273	10808	9002.5	-0.00345834	0.211796		-0.164991	1.36401	+	0.0275532	0.0408495		-0.00579784
sll0729	sll0729	sll0729	probable DNA methyltransferase	P74637	6	6	5	5	19	17.9	17.9	15.1	14.4	199760000	69395000	68900000	61469000	27.718	0	285	32862.2	13706	14382	12472	10327	10386	10722	4992.9	3803.9	3934.8	5024.4	5102	5435.7	5685.7	5905	5836.2	6790.4	6733.4	4861.2	0.000952151	0.138214		-0.27643	1.55774	+	-0.214647	0.948197		0.0566519
sll0735	sll0735	sll0735	hypothetical protein	P74630	20	20	20	20	176	38.2	38.2	38.2	38.2	14730000000	5255100000	3694100000	5780500000	177.07	0	529	62075.5	99152	101590	95507	92959	85791	87111	75956	66719	87465	78035	86377	84629	63390	70181	70729	80299	75838	81240	-0.00788509	0.0614212		0.150455	0.998147		-0.135169	0.930209		0.072174
sll0737	sll0737	sll0737	hypothetical protein	O06944	9	9	9	8	30	10	10	10	8.2	578090000	220860000	195590000	161640000	19.805	0	861	96683.5	25594	24835	24699	25373	28377	27665	15936	14505	14607	15792	15288	15834	7885.1	6911.8	6202	7392.3	7637.7	7043.7	0.0973643	1.00132		0.120801	0.425488		0.227605	0.596635		0.0411314
sll0740	sll0740	sll0740	hypothetical protein	Q55992	10	9	9	10	34	39.6	35.7	35.7	39.6	837140000	331400000	260010000	245730000	41.074	0	235	26987	19111	17507	18625	15951	17980	22499	16114	11821	12067	13566	13515	13201	9495.7	11057	7281	9660.4	9595.8	7785.7	0.150335	1.17562		3.66223e-05	0.154611		0.150967	0.727885		0.0952819
sll0741	sll0741	nifJ	pyruvate flavodoxin oxidoreductase	P52965	27	25	26	25	122	22.4	19.8	22.3	19.7	2219200000	697090000	716840000	805270000	151.81	0	1199	131457	75769	42648	75443	36533	71174	61222	47826	53621	29687	50441	29688	54460	42685	42029	40796	27828	47748	27030	0.0517556	0.892339		-0.743016	1.73548	+	0.0846874	0.788939		-0.763628
sll0744	sll0744	sll0744	hypothetical protein	Q55989	3	2	2	3	15	6.1	4.1	4.1	6.1	245590000	86798000	88016000	70771000	5.1858	0	343	38440	15517	7700.2	15633	8757.3	14884	12460	11590	10451	7198.5	12196	8782	12888	10652	10832	10161	7634.7	13025	7257.8	0.112344	1.08568		-0.617734	2.61877	+	0.00478429	0.0463354		-0.662199
sll0745	sll0745	pfkA2	phosphofructokinase	Q55988	11	9	10	10	36	29.4	24.5	26.8	26.8	522870000	135390000	215760000	171720000	51.935	0	384	41759.2	9027.8	8319.6	9102	7165.6	8540.9	9468.4	16522	14709	13044	15251	14705	15860	3119.9	4013.9	3188.8	3174.4	3521.8	2834.8	0.0488115	0.611456		-0.159707	0.792496		0.0281453	0.478538		-0.0872034
sll0749	sll0749	sll0749	hypothetical protein	Q55631	3	3	3	3	18	12.6	12.6	12.6	12.6	564110000	247980000	137190000	178950000	14.254	0	199	21201.1	4294.7	4825.4	5547.5	3520.1	4499	6088	2450.6	1934.8	1506.5	2022.1	1845.7	1929.4	7979.8	10215	7179.8	8708.5	8851.7	7851.3	0.267918	0.863548		-0.0705564	0.465319		0.175102	1.14586		0.120923
sll0750	sll0750	hik8 sasA	two-component sensor histidine kinase KaiC-interacting protein involved in circadian rhythm	Q55630	8	7	7	6	17	23.2	19.6	19.6	18	315390000	100690000	125250000	89450000	55.68	0	383	43435.6	802.96	639.46	681.07	431.83	646.25	655.28	2475.2	2282.2	1468.7	2603.4	2183.1	2654.8	5054.7	5495.6	5067.4	6063.1	5571.7	3639.3	-0.0240482	0.0208977		-0.643775	0.783523		-0.0784606	0.871231		-0.123868
sll0752	sll0752	sll0752	hypothetical protein	Q55627	8	7	7	7	43	34.5	27.9	27.9	32.1	1387200000	429170000	492420000	465650000	126.82	0	287	31417.2	20990	21318	19468	18129	18979	15900	16902	15497	19824	17108	20225	18351	11225	9375.5	10066	14685	11860	12840	0.024302	0.257198		0.182886	1.08183		0.0237991	0.099393		0.225895
sll0753	sll0753	folD	FolD bifunctional protein	Q55626	10	10	10	10	93	32.7	32.7	32.7	32.7	5632600000	1567900000	2675700000	1389000000	76.823	0	294	30942.8	34923	29280	32657	28322	36243	37246	42651	39555	38514	40676	40423	41170	23558	23839	21231	22967	23851	21940	0.0340672	0.303661		-0.0183812	0.0642037		0.14923	1.02559		-0.0664456
sll0754	sll0754	rbfA	ribosome binding factor A	Q55625	6	5	6	5	22	45.9	30.1	45.9	45.1	333910000	105650000	122390000	105870000	59.933	0	133	14748.8	3185.9	2788.2	3106.2	2776.9	3049.8	3642.8	2542.7	1965.7	1940.1	2240.5	2166.4	1979.8	3381.1	3573.1	2550.6	3119.4	2722.7	2591.4	0.103085	0.276246		0.0331471	0.107515		0.214148	0.824665		0.0674531
sll0755	sll0755	tpx	thioredoxin peroxidase	Q55624	7	6	6	7	67	42	34	34	42	5650100000	1816200000	1811500000	2022400000	157.49	0	200	22509.6	25432	27237	25309	25104	27891	28116	21170	20702	18586	21845	20820	20173	27306	26768	24155	28795	26921	24133	0.107304	0.499272		0.0620224	0.141235		0.21722	1.17818		0.122249
sll0756	sll0756	sll0756	unknown protein	Q55623	3	3	3	3	20	20.8	20.8	20.8	20.8	1043600000	348310000	380450000	314790000	35.82	0	202	21814.4	5540.9	6066.1	6703.9	4938.7	4559.9	5097.1	6676.5	4674.6	6617.8	7418.3	7422	6354.3	5421.1	5617.3	6323	6852.5	5768.5	5590.4	0.168905	0.221462		0.020187	0.00409861		-0.213721	1.08539		0.154171
sll0757	sll0757	purF	amidophosphoribosyltransferase	Q55621	13	12	11	12	75	33.5	31.7	26.5	29.7	3595200000	1115700000	954520000	1525000000	197.21	0	495	53670.2	22568	22023	25208	17632	23599	19234	16540	17938	16258	17933	19474	17860	25442	25279	23183	27801	28346	23085	0.167754	1.27173		-0.0670634	0.553349		0.169197	1.1698		0.105873
sll0759	sll0759	sll0759	ABC transporter ATP-binding protein	Q55619	9	8	9	7	43	20.2	19.9	20.2	17.3	841820000	260580000	311750000	269490000	52.756	0	347	37629.4	16819	16748	16050	16663	16815	17210	26606	22883	26190	23821	25476	24290	12149	13889	11204	13748	13322	13731	0.0667797	0.673627		0.228146	1.12807		0.110346	1.04868		0.107087
sll0760	sll0760	ycf38	hypothetical protein YCF38	Q55618	2	2	2	2	7	5.8	5.8	5.8	5.8	262590000	78087000	78221000	106290000	9.2675	0	294	31677.8	4520.2	4805.2	4496.8	4532.5	4800.4	5027.7	5280.2	3910.2	4952.4	4587.8	5531.8	4548.3	2902.3	2941.5	3060.3	3428.1	3064.9	3968.6	0.0236329	0.141491		0.265013	1.73183	+	0.0403341	0.133954		0.174334
sll0764	sll0764	urtD	urea transport system ATP-binding protein	Q55614	6	5	4	6	26	18	15.3	11	18	636720000	141420000	221130000	274170000	40.553	0	373	41194.1	4509.9	4358.2	4602.1	5094.6	4971.4	4715.7	14415	13447	15849	13240	14661	14932	7686.2	8049	7274.9	7640.9	7665.9	9046.6	-0.00534029	0.257815		0.295713	1.27931		0.129159	0.613241		-0.0111761
sll0765	sll0765	sll0765	hypothetical protein	Q55613	4	2	3	3	7	10.4	5.4	7.9	7.6	31134000	5100300	5496200	20537000	4.6417	0	278	31165.7	0	0	0	0	0	0	4089.3	3051.3	2750.9	3306.2	3284.8	3097.8	2512.6	2894.5	2587	2951.3	3113.7	2835.3	0.163484	0.568397		-0.0218672	0.532178		0.0328933	0.0817262		0.0606588
sll0766	sll0766	radC	DNA repair protein RadC	P52601	2	2	2	2	11	7.8	7.8	7.8	7.8	35841000	10184000	12496000	13161000	13.196	0	243	26973.3	1494	1273.5	1414.9	874.06	918.24	1312.9	617.65	637.02	552.68	524.99	533.64	630.5	2325.2	2169.4	2074.5	2645	2588.4	2149.9	0.0114117	0.263914		-0.194179	0.637628		-0.0416673	0.0903137		-0.0454601
sll0767	sll0767	rpl20	50S ribosomal protein L20	P48957	5	5	5	5	99	21.4	21.4	21.4	21.4	12310000000	3951500000	3349900000	5009000000	20.623	0	117	13553.1	73119	56265	83609	48588	60929	80294	81862	56107	53613	62170	60057	61322	57928	88096	61954	62248	79390	65306	0.206116	1.35431	+	-0.134262	0.676872		-0.0611074	0.434114		-0.140916
sll0771	sll0771	glcP gtr	glucose transport protein	P15729	7	7	7	7	33	15.2	15.2	15.2	15.2	1299600000	430590000	351610000	517380000	30.752	0	468	49747.5	18907	18781	18338	17279	18850	17763	16606	17138	16926	17454	16947	19155	21810	19523	21866	22717	22912	22144	-0.0207727	0.221014		0.0060763	0.0327823		0.0464637	0.182114		-0.0510674
sll0772	sll0772	sll0772	probable porin	P15730	4	4	3	4	27	6.4	6.4	4.9	6.4	5454900000	2864000000	1923800000	667230000	12.895	0	546	59145.9	5593.3	4658.3	2956.9	3914.4	3098.9	2755.3	8641.5	10964	12755	8304	11160	14718	7576.9	10209	11092	11480	8065.4	12724	-0.717587	1.32082	+	-0.0726784	0.281249		-0.497429	1.22196		-0.213859
sll0776	sll0776	spkD	serine/threonine kinase	P54735	6	5	4	3	11	10.1	7.9	6.5	5.3	1222700000	456040000	297990000	468660000	7.3201	0	505	55213.4	0	0	0	0	0	0	2498.6	1857.9	1627.7	1751	1545.4	2791.3	7895.5	10316	10027	8347.6	8076.3	7852.1	-0.510985	0.470623		-0.565992	0.497521		-0.406447	0.460997		-0.628152
sll0779	sll0779	sll0779	unknown protein	Q55955	9	7	9	3	19	9.7	6.6	9.7	2.8	334090000	130510000	78199000	125380000	23.422	0	884	100438	2220.3	2130.3	2316	1703.8	1859.4	2361.8	1129	1647.8	1313.7	1128.5	1401	1547.7	0	0	0	0	0	0	-0.0697973	0.0457405		-0.0912704	1.22637		0.103282	0.142956		-0.0135598
sll0781	sll0781	sll0781	hypothetical protein	Q55953	11	11	11	11	60	65.2	65.2	65.2	65.2	4331400000	1272400000	1476400000	1582600000	74.174	0	155	18633.9	26905	25408	24712	24828	23305	20357	19671	21007	23898	24844	27341	25094	21993	17854	20724	25230	22702	19438	0.0150866	0.091019		0.0150954	0.0541523		-0.0258735	0.300657		0.097213
sll0783	sll0783	sll0783	unknown protein	Q55950	2	2	2	2	23	11.9	11.9	11.9	11.9	604670000	202190000	209300000	193180000	9.942	0	160	17640.5	20462	21211	20625	26590	17798	19987	13668	12498	19523	15920	13603	15059	6962.9	8218.4	8358.8	8798.7	8930.3	11905	0.082264	0.474378		0.523901	0.940412		-0.139871	0.818283		-0.0126418
sll0802	sll0802	sll0802	hypothetical protein	P74066	1	1	0	1	2	4.8	4.8	0	4.8	13600000	1201600	0	12398000	1.512	0.0087163	147	17094.4	2116.3	1686.9	2017.8	1672.5	1949.1	1859.2	0	0	0	0	0	0	5286.4	4007.6	3164.6	4051.4	4143.1	2180.6	0.117726	0.319198		-0.32649	0.325226		0.406939	0.322992		-0.0187679
sll0803	sll0803	sll0803	hypothetical protein	P74065	1	1	1	1	6	7.5	7.5	7.5	7.5	15353000	5589300	4804000	4960000	4.8419	0	159	18364	1505.5	1389.1	1671.5	1205.9	1451.3	1834.4	0	0	0	0	0	0	2501.8	3201.4	2205.9	2935.7	2528	1862.6	0.13183	0.400203		-0.193705	0.322465		0.126827	0.754575		0.107336
sll0804	sll0804	sll0804	hypothetical protein	P74064	7	7	7	6	20	14.6	14.6	14.6	11.7	360090000	111390000	111610000	137090000	21.113	0	453	49154.4	19406	16813	18370	14899	17070	20552	13341	10044	10914	10491	11652	11402	21928	27595	20520	24154	23197	24072	0.00743159	0.939574		0.0282342	0.161918		0.00879045	0.254092		0.00928356
sll0807	sll0807	rpe	pentose-5-phosphate-3-epimerase	P74061	6	6	6	6	51	35.7	35.7	35.7	35.7	7177500000	2247800000	2212300000	2717400000	49.26	0	230	24970.8	21412	15869	21866	15899	19726	20362	17111	29276	15838	17231	15005	21093	17233	17724	18269	15244	18651	17397	-0.0569308	0.24041		-0.205785	1.45788	+	0.22915	0.316789		-0.405527
sll0808	sll0808;slr1585	sll0808	putative transposase [ISY508a: 1710788 - 1711753]	P74059	3	3	3	2	8	11.7	11.7	11.7	8	74483000	28627000	32503000	13352000	6.6258	0	188	21919.5	8209.8	8193.2	8226.2	5876	7392.5	7110.4	7364	5603.9	5354.5	6448.8	6301.1	6926.9	2621.9	2052	2015.8	2679.9	2422.6	1336	0.0700831	0.873626		-0.364305	3.06814	+	0.0860537	0.0422737		0.083105
sll0813	sll0813	ctaC	cytochrome c oxidase subunit II	P74044	9	9	9	9	42	28.7	28.7	28.7	28.7	895050000	277980000	308600000	308470000	36.169	0	300	33470.6	14083	12081	14039	12334	14042	15422	12434	10216	9844.8	12914	12605	12860	19154	18216	14041	17625	17888	12945	0.132408	1.14583		-0.123609	0.40155		0.154222	0.369327		0.01646
sll0814	sll0814	sll0814	hypothetical protein	P74043	4	3	3	3	14	9.6	7.3	7.3	6.9	759210000	253410000	303480000	202320000	6.581	0	303	33119.2	0	0	0	0	0	0	5010.8	4542.4	7040.8	4618.3	5833.9	5111.1	435.79	450.26	243.55	550.35	519.16	685.49	0.527504	0.229514		1.0232	0.403404		0.446594	0.329766		0.649773
sll0815	sll0815	sll0815	unknown protein	P74042	6	6	6	5	28	22.3	22.3	22.3	18.6	819340000	252130000	284190000	283020000	42.565	0	264	30368	10863	10293	11305	10364	10725	8476.3	6048.6	6595	7278.6	6913.8	6116.2	6241.6	14243	12323	13013	15983	15534	16109	0.170923	1.81892	+	0.253762	4.02651	+	0.164914	1.84775	+	0.0511555
sll0816	sll0816	sll0816	probable oxidoreductase	P74041	13	13	13	13	71	35.6	35.6	35.6	35.6	2722900000	858210000	895260000	969470000	99.882	0	371	41489.5	26341	27011	26049	22596	26258	24387	14988	13933	13336	13145	16362	14831	21417	22442	17642	25171	22645	20831	0.0744621	0.492656		0.0533663	0.639462		0.162244	1.03167		0.219317
sll0817	sll0817	miaA	tRNA delta-2-isopentenylpyrophosphate (IPP) transferase	P74040	5	5	2	4	14	17.8	17.8	6.9	14.2	156110000	64462000	33301000	58345000	15.452	0	303	33561.6	4726.4	3881.9	4502.3	3840.5	4051.1	4167.1	5274.8	4636.4	4502.8	4388.8	4751.2	5291.5	3181	3528.7	2889.1	3186.6	3312.2	3299.6	-0.0309545	0.265352		-0.0148401	0.200994		0.00900753	0.00440714		-0.111068
sll0818	sll0818	rsmI	tetrapyrrole methylase family protein	P74038	6	6	6	5	17	21.5	21.5	21.5	15.4	225160000	77843000	75456000	71861000	42.121	0	279	30830	3826.4	2893.3	3812.8	2022.4	3603.3	3536.3	7833.3	6935	4372.8	7234.2	5918	7788.3	4961.1	5882.3	4897	4469.6	5728.6	2838.3	0.0532317	2.1973	+	-0.743128	1.33034	+	0.0218917	0.143184		-0.322411
sll0819	sll0819	psaF	photosystem I reaction center subunit III precursor (PSI-F) plastocyanin (cyt c553) docking protein	P29256	7	7	7	7	135	42.4	42.4	42.4	42.4	25929000000	8512200000	8163200000	9253200000	97.402	0	165	18249.1	47393	37164	45585	45184	43047	47469	50792	52079	52181	52068	48798	57817	39242	49556	45897	41695	44298	46344	-0.0671304	0.351342		0.0376363	0.0879062		-0.0652121	0.249601		-0.255449
sll0821	sll0821	cph2	phytochrome-like protein	Q55434	16	16	14	16	47	12	12	10.8	12	399540000	147470000	137230000	114830000	85.03	0	1276	144687	20107	19514	20309	20701	21299	17214	13622	15341	16614	13269	14702	14359	16642	16254	14559	17875	15950	21134	0.0267144	0.244841		0.361071	2.08337	+	0.224382	1.34786	+	0.0833556
sll0822	sll0822	sll0822	hypothetical protein	Q55432	9	9	9	8	138	63.6	63.6	63.6	59.7	22394000000	8033200000	7178900000	7182100000	211.28	0	129	13961.9	73336	58272	72760	48342	58794	60703	44399	36758	33605	36591	42460	42968	57400	68939	53635	65233	68758	53946	0.0578394	0.355398		-0.216677	1.08201		-0.0474246	0.306999		-0.0290481
sll0827	sll0827	sll0827	hypothetical protein	Q55425	6	4	5	5	14	10.7	7.1	8.7	8.7	205950000	64191000	84393000	57368000	34.645	0	496	58152.4	4890	4924.3	4343.4	4818.7	5144.9	5209.6	5892.8	5813.8	6090.6	7090.8	6279.1	6105.8	6004.1	5835.6	5007.4	6314.1	6049.7	5350.3	0.132095	0.394744		0.127152	0.506785		0.188873	1.41754	+	0.116144
sll0828	sll0828	sll0828	putative amidase	Q55424	8	8	7	8	46	20.6	20.6	16.4	20.6	1050000000	373510000	336180000	340310000	113.55	0	506	54254.2	23057	21085	23953	18353	21141	20833	11009	8666.3	8826.8	9847.3	9891.6	9378.4	12095	14606	10461	13184	14536	11738	0.216442	1.48671	+	0.0144254	0.0184544		0.0902102	1.03125		0.0829848
sll0829	sll0829	sll0829	probable methyltransferase	Q55423	1	1	1	1	4	5.2	5.2	5.2	5.2	246160000	42198000	163560000	40399000	12.446	0	212	23071.6	2711.5	2359.6	2724.3	2073.1	2627.6	2840.1	1569.5	1242.8	1532.4	1385.7	1552.9	1589.9	2260.8	2265.4	1897.2	2247.3	2090.6	2357.8	-0.000779685	0.0706051		0.0592418	0.202797		0.0594624	0.299105		-0.0081345
sll0830	sll0830	fus	elongation factor EF-G	Q55421	18	17	17	18	110	24.2	23	23	24.2	3654400000	1397900000	1079900000	1176700000	128.23	0	669	73370.2	38459	19672	40930	18057	33394	37139	53964	46982	30018	47143	26299	55163	43399	53934	53366	27696	53957	31699	-0.0182887	0.180474		-0.807766	1.55937	+	-0.137867	0.506684		-1.00078
sll0832	sll0832	sll0832	hypothetical protein	Q55417	1	1	1	1	3	5.3	5.3	5.3	5.3	13900000	5503300	3503600	4892800	2.5339	0.00041701	151	17129.9	0	0	0	0	0	0	3282.3	3006.3	3089.5	2892	2883.4	3227	2996.5	3504.8	3338.7	3409.4	3191.9	2897.1	-0.126206	0.348974		-0.120578	0.199878		-0.0627233	0.160886		-0.144436
sll0833	sll0833	sll0833	probable oligopeptides ABC transporter permease protein	Q55416	6	6	6	5	21	14.8	14.8	14.8	11.9	283300000	119970000	65425000	97907000	32.21	0	371	40280.5	7138	7436.6	7159.3	6411	7143.1	8068.5	8097.6	7193.4	7476	7074.9	7923.8	7342.3	4556.3	5108.9	4026.1	5210	4748.4	4229.3	0.077855	1.42048	+	0.0820935	0.497206		0.149516	1.39139	+	0.168068
sll0837	sll0837	sll0837	periplasmic protein function unknown	P73762	7	7	7	6	30	18.4	18.4	18.4	15	653700000	239930000	242180000	171590000	40.837	0	294	32906.7	15808	14071	14189	16376	13298	17432	11404	7697.7	11010	11743	12735	11407	11671	14445	10923	13580	13102	10461	0.068081	0.282901		0.0942839	0.224944		-0.129533	0.426175		0.0932607
sll0838	sll0838	pyrF	orotidine 5' monophosphate decarboxylase	P73761	7	7	7	6	29	42.4	42.4	42.4	35.9	806340000	286470000	291790000	228070000	65.006	0	231	24704.8	6076.9	6400	5816.6	6153.1	6565	7313.7	5872.9	5267.1	5154.4	7023.2	6481.7	6325	7113.5	8544.2	6712	8447.4	8396.2	6769	0.156001	0.745758		0.025931	0.0152121		0.0853173	0.264435		0.135694
sll0842	sll0842	nplT	neopullulanase	P73757	9	9	8	8	27	22.2	22.2	19.9	18.7	657350000	211690000	226630000	219030000	67.095	0	508	58056.8	7694.9	7139.4	8529.5	7944.9	7926.7	8312.3	9628.9	7737.4	9017.1	8178.8	8080.1	8516	5979.1	6833.3	5190	5857.1	6115.2	7296.5	0.125872	0.791199		0.305383	2.00019	+	0.137622	0.848098		-0.015292
sll0844	sll0844	mnmA	tRNA (5-methylaminomethyl-2-thiouridylate)-methyltransferase	P73755	6	5	5	5	16	19.3	14.5	14.5	17	131000000	47236000	40833000	42935000	34.07	0	358	39096.7	5530.5	6209.7	5716.6	4857.5	5378.4	5744.5	3532.8	3049.6	2472.4	2786.7	3610.2	3125.1	4860.2	5811.5	4716.7	6005.9	5433.1	3980.3	0.0451778	0.418371		-0.144409	0.317227		0.0902785	0.601951		0.230432
sll0848	sll0848	dnaA	chromosomal replication initiator protein DnaA	P49995	5	5	5	4	11	9.4	9.4	9.4	7.6	98953000	35020000	33088000	30844000	7.0326	0	447	50050.3	0	0	0	0	0	0	1287.1	1125	1069.5	1021.4	927.39	1174.8	2000.8	2393.7	1854.2	1964.6	2347.4	1869.5	0.0551028	0.204595		-0.0625858	0.293367		0.0834631	1.52529	+	-0.205275
sll0851	sll0851	psbC	photosystem II CP43 protein	P09193	12	11	12	11	185	25.2	25.2	25.2	25.2	46526000000	14202000000	15432000000	16893000000	138.25	0	460	50303	81976	58998	65679	64102	62797	67319	69230	78905	73286	60919	57802	76107	64127	74790	77129	70387	77541	103610	-0.195879	2.15325	+	0.109778	0.395253		-0.0805921	0.199129		-0.346744
sll0853	sll0853	cpcS1	hypothetical protein	P73747	7	7	7	7	44	48.9	48.9	48.9	48.9	2754000000	842380000	946460000	965180000	63.433	0	186	21213.5	15700	13964	14247	13215	14101	14106	15445	15298	16032	15273	16419	17136	11312	12931	11295	13017	12546	11797	-0.0365773	1.09613		0.00474714	0.0858067		-0.0057749	0.0481737		-0.0208194
sll0854	sll0854	sll0854	hypothetical protein	P73746	7	7	7	7	37	19.8	19.8	19.8	19.8	2577300000	808080000	885350000	883850000	36.507	0	308	34527.2	13420	11048	11807	10917	11767	12228	10737	9519.7	8939.4	9706.7	10313	9212.4	14477	16409	12698	15381	15070	14062	0.0664875	0.231133		0.0335177	0.405618		0.118102	0.676065		0.0487705
sll0855	sll0855	sll0855	putative channel transporter	P73745	5	5	5	4	10	9.3	9.3	9.3	7.3	76806000	23442000	28342000	25023000	10.33	0	451	48424.6	1553.5	1364.4	1636.9	1143.1	1484.4	1604.5	6462.1	5015.5	5130.6	5486.3	6038.9	5531.4	2941	3239.7	2782.4	3500.9	3483.8	3288.8	0.144271	1.16931		-0.00218393	0.218192		0.0575965	1.38338	+	0.0817266
sll0858	sll0858	sll0858	hypothetical protein	P73742	10	10	10	9	39	49.2	49.2	49.2	45.7	817320000	279340000	280190000	257780000	42.844	0	197	22600.7	17453	15222	19179	10863	10621	10780	7417.1	3388	6120.9	10086	7336.8	9338.5	8199.9	7789.7	8898.6	9833.7	12174	6051.6	0.248187	1.78248	+	-0.513124	1.78096	+	-0.595394	0.975492		-0.142157
sll0860	sll0860	sll0860	hypothetical protein	P73586	3	3	3	3	11	32.4	32.4	32.4	32.4	367830000	105390000	130150000	132280000	44.655	0	173	19309.5	1629	1460.1	1681.2	1420.3	1611	1514.8	1202.7	1246.1	1361.5	1365.4	1374.5	1292.9	1362.8	1406.1	1388.8	1680.9	1267.4	1302.5	0.0296061	0.0286117		0.037872	0.058574		0.0710481	0.316008		0.0581302
sll0861	sll0861	murQ	hypothetical protein	P73585	8	6	7	6	24	30.8	20.7	23.9	17.4	600510000	193450000	206750000	200300000	90.569	0	305	32180.8	4472.4	4095.1	4180.9	3519.2	4194.2	4263.6	3787.2	3315.7	3132.1	3520	3101	3530.2	7578.7	8605.1	8763.2	9216	8483.8	9006.1	-0.027326	0.258099		-0.06184	0.586071		-0.0224562	0.228255		-0.0914765
sll0862	sll0862	sll0862	hypothetical protein	P73584	8	6	6	8	18	15.3	11.9	11.9	15.3	450280000	114710000	108730000	226840000	21.115	0	503	54402.2	3739.5	2336.1	4690.1	2149.3	2182.5	2397.3	16734	13348	17208	16053	19463	14957	2154.9	1950.4	1682.3	2407.1	2073.2	2071.9	0.26295	0.689		0.0416637	0.252166		-0.0485267	0.152878		0.122401
sll0865	sll0865	uvrC	excinuclease ABC subunit C	P73580	3	2	2	3	4	3.8	2.6	2.6	3.8	87821000	32437000	23387000	31997000	3.4049	0	626	71896.5	3206.4	1671.3	3059.6	1936.5	3092	2634.3	0	0	0	0	0	0	23433	22048	20811	17967	25509	16678	0.0682309	0.309363		-0.446457	0.372633		0.121873	0.384508		-0.606493
sll0867	sll0867	sll0867	hypothetical protein	P73573	7	5	5	7	16	20.9	14.7	15.4	20.9	193330000	62344000	74787000	56199000	34.024	0	402	45797.1	4709.9	4302.4	5266.4	4151.8	4296.5	5468.7	5791	3800.5	3911	4693.5	3676.7	3646.8	4802.3	6795.2	4194.7	5116.1	5662.2	5642.2	0.339069	1.47346	+	0.214808	1.1411		0.142078	1.00635		0.0441224
sll0869	sll0869	aat	Leu/Phe-tRNA-protein transferase	P73571	2	1	2	1	4	5.1	4.5	5.1	4.5	46436000	17065000	26864000	2506500	7.0515	0	198	22933.1	0	0	0	0	0	0	3384.6	2605.7	3135.9	2887	3830.6	3679.2	3397.9	3525.5	3268.5	3417.6	3249.1	3317.1	-0.197887	1.44271	+	-0.106877	1.01316		-0.152069	0.297034		-0.0118723
sll0872	sll0872	sll0872	unknown protein	P73565	3	3	3	3	28	26.9	26.9	26.9	26.9	399770000	119280000	135570000	144920000	63.66	0	130	13929.4	9478.1	6895.2	10604	5959.1	7205.2	7456.9	15788	8653.9	13835	17269	10782	15530	11244	11024	12824	12756	18243	15830	0.289874	1.32959	+	-0.0634495	0.0610477		-0.362505	0.829098		-0.339476
sll0873	sll0873	napC	carboxynorspermidine decarboxylase	P73562	7	7	7	6	32	19.9	19.9	19.9	17.8	3944100000	1177200000	1059300000	1707700000	58.108	0	387	43231.3	15187	14320	13697	13172	14379	13421	17448	17080	17286	16944	17044	17337	15687	14863	15050	14965	15245	15315	-0.0356055	0.150714		0.040185	0.160437		0.0870654	0.703623		-0.0468029
sll0875	sll0875	sll0875	hypothetical protein	P73555	3	3	3	2	15	12.4	12.4	12.4	7.4	323150000	124570000	142870000	55709000	23.731	0	258	27171.6	3376.3	3131.6	3147.8	3452.6	2815	2959	8360.7	6688.2	9494.1	7289.2	8826.9	7601.7	5359.1	5833.6	5068	5976.9	5420.3	6603	-0.00531886	0.0306518		0.345254	0.88258		-0.0220803	0.186195		0.107509
sll0876	sll0876	ruvA	Holliday junction DNA helicase RuvA	P73554	2	2	2	2	11	10	10	10	10	193590000	50892000	67473000	75226000	29.987	0	211	23189.8	2304.5	2316.8	2284.5	2071.3	2156.7	2221.1	3038.2	3135.3	3031.7	3114.6	3725	3242.8	9182.7	9372.3	7966.3	10103	8919.5	8452.9	0.0461884	0.374436		0.0446771	0.0219587		0.119864	0.65604		0.172341
sll0877	sll0877	sll0877	hypothetical protein	P73552	11	11	11	11	43	30.3	30.3	30.3	30.3	1268300000	385850000	316230000	566230000	129.63	0	456	51885.2	10256	8720.2	9963.7	7165.4	8410.4	11065	9355.6	6795.4	6401.9	8049.1	8052.6	8586.6	15916	19216	13995	15934	16890	12368	0.0605478	0.713834		-0.274961	1.1279		-0.0409199	0.0100461		-0.0582386
sll0886	sll0886	sll0886	hypothetical protein	Q55362	6	6	6	4	18	21.9	21.9	21.9	13.6	1225400000	509860000	574280000	141270000	18.443	0	279	30962	10079	9847.3	9994.8	11296	10003	10217	1584.7	1411.4	1753.5	1994.9	1782.2	1661.5	1643.6	1837.8	1512	1749.6	1738.5	1465.3	0.175743	0.801724		0.187527	0.379979		0.0604543	0.377939		0.0817705
sll0887	sll0887	sll0887	putative modulator of DNA gyrase	Q55361	12	10	8	9	50	31.6	25.6	21.7	22.2	1580800000	440480000	474820000	665480000	70.554	0	446	47599.3	10339	9144.5	9662.1	8027.3	8640.7	8669.1	8973.2	8317.6	9742.4	7741.7	9755.6	8995	17229	19360	15002	19860	17450	19134	-0.0162534	0.0164478		0.138015	0.534283		0.0449439	0.299773		0.106963
sll0888	sll0888	sll0888	hypothetical protein	Q55360	5	5	5	5	23	23.2	23.2	23.2	23.2	230520000	81286000	86660000	62571000	24.658	0	190	21873.2	14101	17514	16926	14495	16595	18999	0	0	0	0	0	0	4929.5	5998.7	3107.9	4702.8	4875.4	3937.3	0.412226	0.574226		0.269091	0.391412		0.516083	0.610093		0.411113
sll0891	sll0891	mdh	malate dehydrogenase	Q55383	6	6	5	5	51	22.8	22.8	15.4	15.4	4057700000	1325900000	1404500000	1327300000	145.51	0	324	34345.8	17854	17227	20127	15071	19724	19176	16725	15958	14399	15090	14760	14758	15841	18055	14714	16322	17841	16987	0.177199	1.13908		0.0734144	1.60692	+	0.225201	0.88661		0.0215787
sll0895	sll0895	cysQ	CysQ protein homolog	Q55507	5	5	5	5	25	17.5	17.5	17.5	17.5	1269000000	396350000	446310000	426300000	38.975	0	291	32197.1	10484	9256.6	9841.3	9348.4	10277	10051	21327	17665	17925	17792	18898	18680	14965	16140	14018	16041	15851	15947	0.0205048	0.356781		0.0849987	1.38429	+	0.0950265	1.22459		-0.000786058
sll0897	sll0897	dnaJ	DnaJ protein heat shock protein 40 molecular chaperone	Q55505	14	13	13	13	61	33.7	31.3	31.3	33.7	3617000000	1170400000	1332600000	1114100000	73.625	0	377	40794	11193	9629.2	10223	8516.3	9773.4	10952	34843	28034	27099	28316	29018	30211	25268	30073	24771	30537	27685	29013	-0.00589209	0.0774244		-0.00826713	0.0968084		0.00829491	0.153906		-0.0013193
sll0898	sll0898	rsgA	hypothetical protein	P52640	5	5	5	5	24	15.4	15.4	15.4	15.4	193060000	60743000	60259000	72056000	35.104	0	369	41890.5	6974.7	7045.9	8931.9	6163.9	6805.4	6364.7	6357.1	5478.1	5862.2	5886.1	6173.4	5446	10321	10925	9526.8	11505	10707	10168	0.238727	0.599906		0.109826	0.369984		0.129728	1.83514	+	0.145294
sll0899	sll0899	glmU	UDP-N-acetylglucosamine pyrophosphorylase	Q55504	19	18	18	16	101	43	41.2	41.2	33.8	4331800000	1284800000	1413600000	1633300000	136.08	0	456	48923.3	39158	38055	41055	33579	35698	32048	31898	36464	37351	33181	35258	35785	30812	31471	31128	36030	35359	41857	0.0639502	0.518475		0.189134	1.01977		0.0632179	0.292269		0.0375257
sll0900	sll0900	hisG	ATP phosphoribosyltransferase	Q55503	6	6	5	4	29	30.5	30.5	26.2	21.4	1012700000	324210000	297800000	390700000	41.682	0	210	23436.2	6625.1	6235.2	7640	7435.2	7770.5	7204	10526	10599	11234	11532	11744	10802	7887.9	7586	6875.4	8241.7	7869.3	6901.4	0.184281	0.786898		0.19441	0.434262		0.238452	1.16146		0.0872453
sll0901	sll0901	purE	phosphoribosylaminoimidazole carboxylase	Q55498	3	3	3	3	13	16.5	16.5	16.5	16.5	392140000	92076000	94732000	205330000	17.351	0	176	18603.6	5974.7	5719.7	6420.4	5496.5	5404.5	5017.9	6293.7	5380.8	6833.5	6980.4	9856.5	7538	1080.8	1041.5	1051	1535.4	1238	1354.9	0.0929172	0.526246		0.135587	0.51938		-0.0895683	0.323488		0.286801
sll0902	sll0902	argF	ornithine carbamoyltransferase	Q55497	10	9	8	9	99	38.6	35.4	30.8	34.1	6316200000	2034400000	2250600000	2031100000	131.1	0	308	33615.9	37109	39775	40210	38700	38964	37980	25450	22949	26106	24286	26712	23987	40178	42382	36727	45578	45367	45867	0.161298	1.48861	+	0.267163	1.26552		0.146701	0.841362		0.177615
sll0912	sll0912	sll0912	ABC transporter ATP binding protein	P74317	16	12	15	13	44	24.4	18.7	22.8	20.1	973070000	118680000	186760000	667630000	56.643	0	636	72173.6	13624	12429	12644	11242	12023	14661	11256	8064.5	8689.3	8035	8766	9577	11342	15293	11659	13667	13434	15774	-0.036016	0.278665		0.110023	0.407633		-0.0561364	0.687255		-0.022011
sll0914	sll0914	sll0914	unknown protein	P74310	7	6	6	6	23	13.8	12	12	13.8	294480000	129160000	86917000	78401000	17.147	0	376	43019	5753.6	6626.7	5110.8	6156.7	6123.3	5399.5	22773	24506	26428	22486	27066	23859	8209.6	7499.2	7297.7	10212	8336.2	10285	-0.00539357	0.217906		0.344946	0.992229		0.200159	0.722752		0.27837
sll0915	sll0915	pqqE	periplasmic protease	P74305	14	13	13	14	81	27.7	27.5	27.5	27.7	1959300000	638930000	681540000	638810000	106.6	0	524	59588.5	33840	31845	29346	34250	29337	35776	25231	19364	25965	20797	23637	23428	22677	29132	22408	27207	22014	27065	-0.117911	0.921894		0.245834	1.08213		-0.0548224	1.0117		0.0561825
sll0916	sll0916	cobH	precorrin isomerase precorrin-8X methylmutase	P74304	3	2	3	3	5	17.5	7.4	17.5	17.5	73090000	13882000	20117000	39091000	14.02	0	217	23363.1	1136.2	1082.6	1238.6	1176.9	1280.1	1483.5	1258	1243.2	1245	1369.7	1478.5	1257.1	1977.4	2529.9	1808.5	2518.5	1936	2299.6	0.137721	0.357535		0.228292	1.18717		0.198981	1.06313		0.205634
sll0920	sll0920	ppc	phosphoenolpyruvate carboxylase	P74299	29	29	29	24	170	28.1	28.1	28.1	22.8	8787900000	3168000000	2877400000	2742600000	222.14	0	1034	118940	69326	66288	61877	64075	60943	63669	57653	46996	62663	48625	62525	58601	69629	71409	65310	83569	69946	89689	-0.0963163	1.92104	+	0.245401	1.29827		-0.0358706	0.203888		0.116508
sll0921	sll0921	sll0921	two-component response regulator NarL subfamily	P74298	5	4	4	4	12	22.1	17.1	17.6	17.1	117700000	66919000	29460000	21322000	42.898	0	222	24165.7	6057.6	5038	6456.9	5268.8	5328.9	6027.4	3959.1	2234.8	2640.3	2562.5	2860.9	2878	2070.3	2019.4	2483.8	2556	1964.5	1913.8	-0.0953695	0.0402609		-0.111768	0.134453		-0.165817	0.735652		-0.086865
sll0923	sll0923	epsB	unknown protein	P72877	17	17	17	17	102	26.5	26.5	26.5	26.5	5163100000	1580200000	1785600000	1797400000	170.23	0	756	83640.7	45654	45223	38392	35241	38552	32339	25696	27240	28128	28390	34096	31749	46493	39269	46502	61295	51339	50377	-0.0731336	0.609609		-0.0465799	1.01281		-0.0557009	1.47408	+	0.150673
sll0925	sll0925	sll0925	hypothetical protein	P72873	3	2	1	3	5	12.9	9.4	3.5	12.9	97424000	4870100	30270000	62284000	22.54	0	202	22996.1	2207.1	1846.5	2143.5	1983.7	2151.1	2078	0	0	0	0	0	0	4751.8	4365.5	3597.6	4208.7	4726.4	3378.3	0.132812	0.351692		-0.0331393	0.144669		0.248316	0.42167		-0.0576609
sll0927	sll0927	metK	S-adenosylmethionine synthetase	P72871	12	11	11	12	93	29.6	26.4	26.4	29.6	13039000000	3965200000	4361800000	4711800000	112.27	0	409	43898.5	38682	38714	39526	32849	37020	33342	40653	40403	43889	41148	46355	46813	28887	32381	30020	36075	34702	32540	0.0344659	0.206636		0.0271598	0.419982		-0.00799734	0.0437997		0.072201
sll0928	sll0928	apcD	allophycocyanin-B	P72870	13	13	12	12	188	75.2	75.2	62.1	62.1	28599000000	9305500000	8892500000	10401000000	190.39	0	161	17923.4	87189	78832	88596	75522	79353	83342	115920	100160	103570	125080	120760	122830	102550	110550	102620	111780	115820	91653	0.0910365	0.624405		-0.0988885	0.402433		-0.0428016	0.410718		-0.0270607
sll0931	sll0931	sll0931	hypothetical protein	P72868	3	3	3	3	15	20.5	20.5	20.5	20.5	262320000	65855000	88277000	108180000	48.618	0	156	16589.1	6003.2	7033.6	6206.5	5131.8	4262.5	6711.5	15764	6661.3	10689	13501	13724	14734	7231.5	7888.6	8124.9	8823.3	8202.9	5821.7	-0.00166162	0.0828952		-0.264299	0.649082		-0.466679	0.609067		0.0834459
sll0933	sll0933	sll0933	hypothetical protein	P72865	4	4	3	4	25	27.2	27.2	20.3	27.2	316600000	94555000	101770000	120280000	33.704	0	158	17647.4	12398	9933.5	10923	10057	10382	9797.3	8793.4	7974.9	10545	7661	9077.7	9110.2	4434.4	4811.7	4534.6	5386.4	4696.6	6737.3	-0.112442	1.54773	+	0.269523	0.697672		-0.060435	0.851424		-0.0333738
sll0934	sll0934	ccmA	carboxysome formation protein CcmA	P72864	12	12	12	12	99	38.5	38.5	38.5	38.5	5213300000	1668700000	1801800000	1742800000	141.41	0	351	37633.7	33529	29170	33534	25651	29414	27844	29811	24608	26764	30651	31941	31991	23918	29061	25033	28350	28879	24288	0.0632675	1.18387		-0.131034	1.53013	+	-0.109488	0.719807		-0.0191833
sll0936	sll0936	sll0936	putative oxidoreductase	P72861	17	15	14	13	66	30.5	28.7	27.5	26.3	3054600000	845280000	1170800000	1038600000	87.23	0	501	55201.8	39333	37845	38761	33393	38354	37693	37547	31686	32106	31879	33533	32753	35693	40908	30281	40034	39315	37824	0.121648	0.944907		0.116934	1.106		0.150581	1.75751	+	0.115874
sll0938	sll0938	sll0938	aspartate transaminase	P72859	4	4	4	4	14	11.5	11.5	11.5	11.5	179120000	49315000	45254000	84553000	34.414	0	391	42071.6	1500.2	1568.8	1537.9	1273.4	1619.3	1775.5	2050.8	1998.4	1412.9	1735.7	1671.4	1512.4	4472.4	6008.5	3792.5	5039.1	5010	4381.5	0.229641	0.834492		0.0554192	0.748271		0.35902	1.33675	+	0.193978
sll0945	sll0945	glgA	glycogen synthase	P74521	18	18	17	17	156	44	44	41.9	41.9	11848000000	3802900000	3842700000	4202400000	294.66	0	477	54346.3	58059	50354	55955	48418	50537	48623	43957	42354	48488	42833	48671	51558	49725	52364	49969	56826	54590	60751	-0.0480133	0.399233		0.0753391	0.774758		-0.063836	0.94783		-0.046372
sll0947	sll0947	lrtA	light repressed protein A homolog	P74518	10	10	10	9	135	53.9	53.9	53.9	53.9	18329000000	6619000000	6432400000	5277400000	174.58	0	191	21894.9	78576	69161	79428	48606	64682	76687	42680	31322	27718	38520	31360	40978	51852	63965	58281	52146	65105	42079	0.0442859	0.430419		-0.474961	1.35292	+	-0.178596	1.38262	+	-0.249183
sll0981	sll0981	sll0981	unknown protein	P73153	5	5	4	5	18	31.5	31.5	22.4	31.5	367350000	112290000	109790000	145270000	42.826	0	165	18894.6	15596	15764	16975	12541	14405	15489	13059	11133	10902	12076	13153	11915	9395.3	9615.5	8586.3	10133	10182	9870.6	0.145076	0.94284		0.0173014	0.222759		0.0718111	2.32678	+	0.121651
sll0982	sll0982	sll0982	unknown protein	P73152	7	7	7	7	32	66.4	66.4	66.4	66.4	1611400000	537180000	467660000	606520000	154.84	0	128	14282.8	10427	12235	11594	11477	10931	16817	11573	4750	7293	11677	7667.9	8004.3	26768	30867	23711	24113	27647	16356	0.346363	0.776359		-0.00958905	0.192555		-0.0275235	0.116374		0.0696267
sll0985	sll0985	sll0985	unknown protein	P73148	6	5	5	5	12	8.1	6.9	6.9	6.2	112720000	40543000	36129000	36047000	11.294	0	680	76583.9	3784.4	3787.9	4282.6	3732.1	3803.9	4188.6	3746.9	3169	3791	3668.9	3720.8	3941.9	7992.8	9848	8476.5	8963.1	8497.5	8620.5	0.0517662	0.0579618		0.0891907	0.0527224		-0.0229811	0.225184		-0.00904823
sll0990	sll0990	frmA	glutathione-dependent formaldehyde dehydrogenase	P73138	9	9	9	9	78	24.4	24.4	24.4	24.4	2463400000	796640000	875030000	791730000	60.098	0	369	39210.9	42559	36128	38874	33700	40168	32554	30509	32083	32123	29321	28882	34477	19651	19512	19613	20766	21218	23704	-0.0685974	1.22155		0.0440304	0.245801		0.0392654	0.436617		-0.148219
sll0992	sll0992	sll0992	putative esterase	P73137	3	3	3	3	8	14.9	14.9	14.9	14.9	61093000	20180000	12238000	28676000	10.594	0	276	30562.4	0	0	0	0	0	0	693.39	1228.3	1061.5	871.95	927.99	1105.4	2652.6	2230.8	3325.5	2966.2	3463.1	3684.5	-0.15993	0.683		0.0428669	0.420567		0.0152059	0.159811		-0.284815
sll0993	sll0993	sll0993	potassium channel	P73132	3	3	3	3	12	8.2	8.2	8.2	8.2	133060000	45584000	40979000	46498000	7.4174	0	365	40513.9	7447.9	7538.2	7247.1	7192.7	6284.4	5553.5	11931	11300	13139	11446	12464	11922	4151.7	4214.5	3969.1	4897.3	4187.9	5296.9	0.00987594	0.252056		0.266327	1.11404		0.015041	0.186105		0.116061
sll0994	sll0994	sll0994	hypothetical protein	P73131	4	4	4	4	17	13.8	13.8	13.8	13.8	353970000	89984000	131020000	132970000	36.293	0	269	29320	8306.7	9385.4	8718.5	8574.5	8436.4	8864.8	10487	9430.8	10702	9233.1	10135	9642.9	7650.6	8630.8	8052.6	9515	8492.5	9292.9	0.0465424	0.207858		0.236767	0.950959		0.0784191	0.268184		0.154838
sll0995	sll0995	sll0995	hypothetical protein	P73130	7	7	7	7	24	37.7	37.7	37.7	37.7	861730000	341480000	254150000	266100000	51.345	0	231	26229.6	9419.8	8689.3	8673.5	7711.3	8926.9	10390	13027	9909	9511.8	11842	11276	12255	11538	12327	9892.6	12090	10796	8687.7	0.00202265	0.0467446		-0.175983	0.694756		0.0509971	0.157157		0.00660461
sll0997	sll0997	sll0997	hypothetical protein	P73126	8	8	7	8	56	26.4	26.4	20.1	26.4	3368700000	1007300000	1216700000	1144700000	69.243	0	363	40674.9	19976	15357	17523	13234	17495	16354	24393	26695	22652	21915	18996	27734	22971	25117	22419	22963	25115	24438	-0.104598	0.637292		-0.151921	0.827702		0.0303001	0.258349		-0.302951
sll0998	sll0998	ycf30	LysR family transcriptional regulator	P73123	17	17	17	16	125	59.4	59.4	59.4	56.8	11777000000	3897000000	4009600000	3870200000	187.48	0	345	38017.6	46673	42714	43036	39322	43000	41146	40833	36251	40416	38401	43513	41300	40720	41499	36331	45687	43075	44277	0.0234169	0.255982		0.100299	1.19715		0.0529905	0.553225		0.0817043
sll1001	sll1001	sll1001	ATP-binding protein of ABC transporter	P73030	2	2	2	2	4	6.5	6.5	6.5	6.5	32760000	10350000	15638000	6772000	7.7049	0	260	28677.8	1430.4	1328.2	1255.9	1507.6	1511	1289.7	702	766.31	714.39	746.71	602.36	778.68	1905.7	1525.2	1981.7	1926.7	1796.5	2219.7	-0.106233	0.432947		0.145883	0.434696		0.107343	0.170101		-0.177695
sll1002	sll1002	ycf22	hypothetical protein YCF22	P73029	7	5	5	7	17	15.4	10.7	10.7	15.4	383790000	111090000	119600000	153090000	30.345	0	456	49208.6	4277.6	3902.3	3942.3	3835.8	4009.4	4515.1	4377.4	4321.5	4587.2	4183.2	4636.3	4806	11455	12021	10823	13646	12120	10993	-0.0365232	1.14264		0.0343359	0.0858199		0.0446987	1.04181		0.0390795
sll1003	sll1003	hik13	two-component sensor histidine kinase	P73025	7	5	6	5	16	9.1	6.7	7.9	6.2	87397000	23999000	27972000	35426000	22.056	0	661	75560.8	4325.6	4487.1	4022.5	3419.9	3550.1	4810.8	9110.8	7432.7	7952.8	7168.1	7242.6	9046.6	5339.3	5684	5353.3	5524.6	5094.3	5809.4	-0.1526	0.788014		-0.0380984	1.00216		-0.091223	1.02772		-0.0738421
sll1004	sll1004	sll1004	hypothetical protein	P73024	10	10	9	8	40	26.1	26.1	23.6	21.8	764650000	229830000	278170000	256650000	87.594	0	394	43850	13241	12906	11984	13482	12740	12838	15539	13100	16522	15094	17784	15219	11304	11550	9244.3	13072	11396	11565	0.0662562	0.393151		0.254584	1.34545	+	0.109963	0.470884		0.21995
sll1005	sll1005	sll1005	MazG protein homolog	P73023	2	2	2	2	8	5.6	5.6	5.6	5.6	43656000	16719000	10496000	16442000	4.2529	0	269	30244.4	3737.6	3516.3	3376.3	3290.7	3415.4	2917.3	5926.3	6438.5	6653.2	7245.9	7134.8	7247.6	4094	4140.3	4233.4	4457.3	4338	3642.5	-0.0176761	0.0320684		-0.063168	0.197975		-0.015657	0.169704		-0.0223129
sll1009	sll1009	frpC	unknown protein	P73019	7	7	7	7	58	13.5	13.5	13.5	13.5	7113100000	1939600000	2462000000	2711500000	72.559	0	591	60484.1	36622	9037	14931	7450.3	10830	38436	66293	11202	10853	20329	12085	40063	22138	89003	46947	21220	29624	17694	-0.953921	2.09458	+	-1.75398	2.02871	+	-1.44188	2.33101	+	-1.62602
sll1017	sll1017	amt2	ammonium/methylammonium permease	P72935	3	3	3	3	13	6.3	6.3	6.3	6.3	433670000	141630000	161760000	130280000	16.963	0	442	47172	7497.7	6102.6	6286.2	6466.5	6864.8	7530.3	11206	9927.2	11683	8905.4	10012	10125	3577.2	3275.4	2818.4	3418.6	3409.5	4627.4	-0.0357051	0.374646		0.347323	0.855502		0.165452	1.00799		-0.0198163
sll1018	sll1018	pyrC	dihydroorotase	P72934	11	10	10	10	63	25.6	23.8	23.8	22.9	2006100000	615410000	559320000	831390000	86.026	0	441	48174.7	30026	31547	28239	28620	30605	28676	25420	25137	25604	23910	23603	25745	24121	24846	24054	27042	26194	30205	-0.00883026	0.150677		0.181852	1.44589	+	0.102402	0.483188		0.0309326
sll1019	sll1019	gloB	hydroxyacylglutathione hydrolase	P72933	5	3	4	5	10	19.5	13.2	16.3	19.5	296710000	60674000	78160000	157870000	22.587	0	257	28724.4	1556.6	1578.4	1477.6	1318.3	1360.5	1501.2	882.08	567.9	771.31	582.49	688.99	768.62	1871	2039.1	1717.9	2129.8	2091.4	1929.8	-0.0404501	0.0488758		0.0760954	1.31123	+	-0.0631106	0.0772699		0.0491609
sll1020	sll1020	sll1020	plobable glycosyltransferase	P72930	6	5	5	5	18	19	15.4	15.4	15	303980000	106820000	95301000	101850000	19.47	0	273	31338	4694.4	4698.6	5030.4	4130.8	4362.1	4302.4	2257.6	2302.4	2310.5	2054.8	2612.1	2321.2	2957.8	3076.5	2709.5	3285.6	3225.1	3412.7	0.076105	0.460185		0.145109	1.47385	+	0.102906	1.68413	+	0.139035
sll1021	sll1021	sll1021	hypothetical protein	P72929	35	35	35	35	294	46.5	46.5	46.5	46.5	22032000000	7384900000	6989700000	7657400000	323.31	0	673	74423.4	131520	81037	107160	88204	99468	115360	131460	97876	104090	103760	93358	134720	106930	127290	116660	97711	114530	112510	-0.217963	2.49662	+	-0.235677	2.26359	+	-0.229823	1.78916	+	-0.505891
sll1023	sll1023	sucC	succinyl-CoA synthetase beta chain	P72927	8	8	8	8	31	20.9	20.9	20.9	20.9	908460000	331080000	304290000	273090000	51.614	0	401	44052.3	11282	11416	11691	8864.8	10623	12268	12743	11304	9708.7	11249	11268	10749	5769.8	7017.2	5062.2	5971.7	6331.5	5398.6	0.161759	1.2276		-0.0363205	0.840795		0.158997	0.867923		0.0963026
sll1025	sll1025	sll1025	hypothetical protein	P72924	4	4	1	2	9	9.2	9.2	2.6	4.3	340230000	96541000	131230000	112460000	16.552	0	392	42971.5	7396.4	6470.9	5317.6	7513	7005.7	6411.2	3749	3458.2	3969.1	1741.1	4322.3	3762.1	4000.9	3917.4	3573.1	4375.2	2956.2	4171.6	-0.582663	1.68741	+	0.208585	0.699379		0.0873495	1.01677		0.093647
sll1027	sll1027	gltD	NADH-dependent glutamate synthase small subunit	P72762	22	22	22	22	167	50.2	50.2	50.2	50.2	10122000000	3234400000	3451300000	3436100000	163.32	0	494	54144.7	87097	64852	90165	56793	78037	76141	57568	56289	50020	53947	45505	64461	70829	81315	77438	67649	84732	78937	-0.00689296	0.00479505		-0.218472	1.19355		-0.0589491	0.356992		-0.385275
sll1028	sll1028	ccmK2	carbon dioxide concentrating mechanism protein CcmK	P72761	7	7	7	7	419	83.5	83.5	83.5	83.5	103560000000	32996000000	30346000000	40215000000	323.31	0	103	11134.7	128950	159000	122540	115530	131720	116300	142740	199790	145920	139330	156340	150410	130870	120400	105540	143090	128690	135550	0.0496504	0.599031		0.151324	1.39529	+	0.359316	0.804768		0.259312
sll1029	sll1029	ccmK1	carbon dioxide concentrating mechanism protein CcmK	P72760	7	7	6	7	159	64	64	63.1	64	42635000000	14795000000	14722000000	13118000000	249.29	0	111	12102	51352	50893	48537	47691	52882	46583	40860	53212	41562	39514	43505	43184	45324	50430	39478	50965	43864	47592	-0.00422658	0.174581		0.134089	1.1497		0.287269	0.969966		0.110326
sll1030	sll1030	ccmL	carbon dioxide concentrating mechanism protein CcmL putative carboxysome assembly protein	P72759	2	1	2	1	15	18	10	18	10	1681400000	449250000	591270000	640880000	14.578	0	100	10638.2	3498.6	3388.8	3189	2597.6	3206.5	2530	0	0	0	0	0	0	5315.4	3839.6	4449.7	5924	5331	5148.2	0.0194178	0.140162		-0.0292755	0.0260866		0.129753	0.400532		0.14067
sll1031	sll1031	ccmM	carbon dioxide concentrating mechanism protein CcmM putative carboxysome structural protein	P72758	39	38	37	37	613	54.1	54.1	53	52.1	134380000000	42626000000	45322000000	46427000000	323.31	0	687	73121.2	306150	275200	248340	215540	256200	213950	271000	257780	266050	255920	296290	293310	250640	215500	201410	257990	237640	241460	-0.067111	0.351069		-0.0246843	0.131812		0.0644087	0.175937		0.0622838
sll1032	sll1032	ccmN	carbon dioxide concentrating mechanism protein CcmN putative carboxysome assembly protein	P72757	4	4	3	4	21	19.5	19.5	19.5	19.5	539300000	294410000	81192000	163700000	20.988	0	241	25057.3	5567	4573.3	4521.1	4434.6	4181.1	3163.8	1059.7	1322.3	1126	952.88	1455.9	1433.7	9443.4	9076.8	7205	10830	9254.6	9860.8	-0.136638	0.00434502		0.0391701	0.288841		0.0715937	0.192624		0.113677
sll1033	sll1033	sll1033	probable protein phosphatase	P72756	11	10	10	11	82	22.6	21.6	21.6	22.6	5712400000	1914300000	1863600000	1934600000	239.68	0	668	73712	30209	29803	27481	28460	30673	29651	24957	25404	24107	23087	23141	25017	27731	33573	26808	33561	32667	34593	0.0274075	0.203632		0.17496	1.09129		0.13347	0.702465		0.0539456
sll1035	sll1035	upp	uracil phosphoribosyltransferase	P72753	12	12	12	12	81	53.7	53.7	53.7	53.7	2532400000	908170000	918220000	705970000	156.09	0	216	23637.7	15758	15089	16674	18014	16190	17248	19331	15550	18141	21117	21585	17854	19312	18390	15311	20242	19692	14533	0.247002	1.01718		0.173202	0.28153		0.16352	0.612249		0.196498
sll1036	sll1036	sll1036	hypothetical protein	P72751	7	6	6	6	41	29.5	25	25	25.3	559870000	198240000	232440000	129180000	43.425	0	292	32623	16207	16148	16869	13993	16781	15811	16820	16676	16342	17635	18311	17393	11034	12509	10208	13146	12759	12395	0.148062	1.81619	+	0.0906973	1.48108	+	0.135033	0.85758		0.132441
sll1041	sll1041	cysA	similar to sulfate transport ATP-binding protein CysA	P72734	9	8	7	9	38	36.2	33.5	28.8	36.2	632230000	180870000	181710000	269650000	63.755	0	260	28656.6	7984.1	7659	6591.4	7005.5	7029.5	6879.3	14354	13338	14819	14472	16019	14340	11856	11514	10720	13701	11990	13725	-0.0122458	0.0719528		0.169936	1.09476		0.0522955	0.699168		0.140278
sll1043	sll1043	pnp	polyribonucleotide nucleotidyltransferase	P72659	37	36	35	36	453	51.7	49.6	47.2	51.3	42655000000	13628000000	13879000000	15148000000	323.31	0	718	77831.4	166960	170330	167770	134840	156820	168540	173900	157800	148780	144560	152690	155420	189160	223280	170610	205700	204180	208990	0.068989	1.08377		0.07282	0.545241		0.126991	1.28092		0.0796921
sll1049	sll1049	sll1049	hypothetical protein	P72653	8	8	8	7	44	12.9	12.9	12.9	11	839820000	273430000	335530000	230850000	36.602	0	564	63949.5	17714	17694	18078	13185	16704	15757	15811	16712	15522	14759	16109	15890	8190.7	8261.2	7137.4	8912	8263.4	8945.4	0.0600707	0.650895		0.0587791	0.111074		0.162953	0.902461		0.10069
sll1051	sll1051	cpcF	phycocyanin alpha-subunit phycocyanobilin lyase	P72652	4	4	4	4	11	22.4	22.4	22.4	22.4	181400000	50964000	66937000	63497000	44.861	0	214	23179.5	4514.7	4123.2	4872	4084.4	4494.1	4364.9	3847.9	3213.6	3479.9	3502.2	3704	3506.7	5567.3	5641.7	5255.3	6353.6	5990.3	5508.5	0.115706	0.77887		0.0718349	0.247378		0.0843268	0.683566		0.0628294
sll1053	sll1053	sll1053	hypothetical protein	P72647	23	22	22	21	137	52.3	52.3	52.3	52.3	5440100000	1864200000	1831800000	1744100000	243.47	0	520	56258.2	44519	48003	42820	37240	41792	42142	37374	31401	33619	33499	40339	33637	47117	52508	38245	60273	51684	50909	0.142208	0.665849		0.152017	0.713066		0.138361	0.762019		0.332875
sll1054	sll1054	sll1054	hypothetical protein	P72646	4	4	4	3	22	12.8	12.8	12.8	12.8	787730000	242410000	295890000	249430000	12.732	0	187	21029.9	8039.7	7795.3	9244.2	7330.4	9337.9	10942	17337	13393	11610	16623	15539	13513	11496	12478	8465.8	10441	10737	6825.2	0.300037	0.831812		-0.101514	0.290108		0.318216	1.51538	+	0.143125
sll1056	sll1056	purL	phosphoribosylformyl glycinamidine synthetase II	P72644	18	18	17	18	148	37.5	37.5	35.5	37.5	15411000000	4945400000	5245800000	5220200000	323.31	0	768	81832.4	44317	40060	41935	38930	43295	36235	34862	36340	37402	34576	36733	38209	33066	33172	30864	37347	36459	40679	0.0207584	0.324207		0.159357	1.14104		0.0977284	0.990653		0.0124271
sll1058	sll1058	dapB	dihydrodipicolinate reductase	P72642	9	9	9	9	89	39.3	39.3	39.3	39.3	11308000000	3437100000	3621800000	4248800000	129.69	0	275	29090.6	49625	45722	48856	46246	46984	45493	52299	49173	53753	51522	53193	53065	21399	21376	19384	23163	23113	24289	0.0778572	1.12213		0.178352	1.33933	+	0.0840588	1.27534		0.0353212
sll1059	sll1059	adk2	adenylate kinase	P72641	9	9	9	9	45	54.7	54.7	54.7	54.7	871410000	300300000	322940000	248170000	65.563	0	181	20340.4	15200	14810	13098	13858	13019	15081	16243	13023	14336	14223	14860	14873	7338.9	8436.7	7138.6	8590.5	7703.3	7051.7	-0.0390623	0.176894		0.0360025	0.281913		-0.0256441	0.801		0.0638974
sll1060	sll1060	sll1060	hypothetical protein	P72637	19	17	18	16	74	17.6	15.8	16.6	14.6	1186200000	326560000	475330000	384340000	84.427	0	1009	114824	24150	23741	23729	20090	23447	24179	41867	37981	40775	37670	40602	40902	31284	33355	29940	34068	32750	36197	0.0105736	0.0685576		0.0995344	0.873804		0.0715626	0.836587		0.0388905
sll1062	sll1062	sll1062	unknown protein	P72635	3	3	3	2	8	22.4	22.4	22.4	16	62410000	31885000	11316000	19209000	9.8912	0	125	14606.7	4279.5	3243.1	4416.2	2441.7	3598.1	3715.2	10336	5203.5	6007.6	11920	7578.3	10205	6128.3	5258.6	5494.8	4611.7	6548.5	3325.8	0.194367	0.543759		-0.661109	1.17742		-0.205883	0.33416		-0.371079
sll1063	sll1063	sll1063	hypothetical protein	P72633	2	2	2	2	5	10	10	10	10	39138000	10877000	14243000	14019000	7.7757	0	219	23996.5	0	0	0	0	0	0	925.53	929.76	1073	1268.8	885.65	1041.2	1157.4	876.78	969.75	925.1	874.13	997.09	0.0964988	0.0636564		0.0464554	0.0842093		0.108675	0.3248		-0.228677
sll1064	sll1064	sll1064	hypothetical protein	P72631	13	11	12	10	36	22	19	20.4	19.4	1110100000	350570000	402520000	357040000	71.515	0	568	64733.5	27104	24828	27703	22523	24327	26656	21223	18416	18343	16735	18927	17421	19675	21203	20700	23544	21643	20817	0.0307648	0.134203		0.0430026	0.0910754		0.0582032	0.126769		0.0500313
sll1069	sll1069	fabF	3-oxoacyl-[acyl-carrier-protein] synthase II	P73283	12	12	12	12	66	35.1	35.1	35.1	35.1	4855600000	1139800000	1791700000	1924100000	111.76	0	416	44004.1	22536	21730	22900	20788	22372	18051	22368	24720	27295	23497	26046	24707	27924	27646	28986	33502	32635	36862	0.0561389	0.664799		0.222839	1.53516	+	0.0839987	0.229645		0.0661572
sll1070	sll1070	tktA	transketolase	P73282	23	21	22	23	333	39.7	37.6	39.6	39.7	89783000000	28612000000	30198000000	30973000000	323.31	0	670	71725.2	148660	167180	150750	112820	129530	114130	143080	168880	148180	149570	169590	163910	119460	135660	111560	143930	141600	140830	0.0938394	0.725709		0.0336138	0.109933		0.0838459	0.414508		0.185267
sll1072	sll1072	sll1072	hypothetical protein	P73280	2	2	2	2	6	10.3	10.3	10.3	10.3	124500000	29042000	39297000	56160000	19.242	0	223	25182.4	2600.9	2574.1	2702.6	2783.7	2795.7	3044.6	2579.4	2236.7	2186.9	2739.1	2681.4	2067.7	1932.5	2086	1581.2	2219.6	2328.3	1896.2	0.364119	1.0023		0.249045	0.824145		0.268533	1.70245	+	0.276751
sll1074	sll1074	leuS	leucyl-tRNA synthetase	P73274	35	34	34	32	261	44	42.7	41.5	41	21572000000	6829700000	7199600000	7543100000	323.31	0	869	98295.1	103070	100870	102900	88791	100320	94528	115070	98384	101620	100840	116400	109300	141550	148260	124960	157420	146550	148110	0.0521943	1.0407		0.0727733	0.94457		0.0966542	0.858092		0.118823
sll1076	sll1076	pacL	cation-transporting ATPase PacL	P73273	14	14	13	14	38	15.9	15.9	15.2	15.9	321210000	96540000	93861000	130810000	78.328	0	962	104979	7020	6400.6	7429.7	6016.6	6642.1	7111.9	10783	9614.2	10100	10203	10899	10222	12326	12831	11546	13849	13048	13398	0.101751	0.754737		0.0892799	1.27025		0.074911	1.72842	+	0.063031
sll1077	sll1077	speB2	agmatinase	P73270	11	10	11	9	53	29.5	29.5	29.5	24.1	1868600000	594280000	550410000	723880000	130.49	0	390	42963.8	29599	18519	23589	23461	20833	19019	20755	20539	24157	21402	19935	29012	17903	18041	25800	20649	21740	25132	-0.321073	1.6198	+	-0.113734	0.954601		-0.406469	1.45956	+	-0.525089
sll1079	sll1079	hypB	putative hydrogenase expression/formation protein HypB	P73268	2	2	2	1	5	9.2	9.2	9.2	3.5	11448000	3934300	5216100	2297300	3.2333	0	229	25078.8	2870.2	2508.3	2520.1	2504.7	2120.7	3379.3	15154	5791.5	6932.6	6662.3	7317.9	8318.9	1460	4491.7	1465.1	1673.1	1645.4	1735.5	-0.0968148	0.497256		0.0296186	0.147749		-0.216873	0.556532		-0.0741346
sll1080	sll1080	sll1080	ABC transport system substrate-binding protein	P73267	9	7	8	8	37	18.5	16.2	18.5	18.2	1522300000	417160000	505530000	599640000	77.453	0	352	38209.6	24850	22500	22405	25323	24579	25925	38454	32975	37948	29177	31679	31933	16347	18133	14978	17358	15690	20714	-0.0552453	0.631747		0.345795	1.28115		0.152847	0.85563		0.00725017
sll1084	sll1084	sll1084	hypothetical protein	P73260	9	9	9	6	19	10.4	10.4	10.4	6.8	235620000	92763000	81425000	61434000	25.259	0	865	97389.1	2955.5	2950.3	2865.6	3059.2	2632.5	2786.8	1316	1183.8	1187.8	1222.7	1623.4	1194.5	2133.6	2536.7	1943.8	2899.5	2264.2	2038.6	0.085892	1.24464		0.144551	0.361002		0.0854396	0.924001		0.335051
sll1085	sll1085	glpD	glycerol-3-phosphate dehydrogenase	P74257	12	11	11	11	45	24.6	21.5	21.5	23.3	574890000	198840000	159650000	216400000	73.456	0	553	61575.2	13359	17853	14176	16722	16189	16480	20868	17827	19965	16557	22544	14054	13556	13410	8166.8	14979	11550	11550	0.291561	1.16282		0.546791	1.16466		0.552853	2.34367	+	0.648356
sll1087	sll1087	sll1087	similar to sodium/glucose cotransporter	P74252	4	4	4	4	28	7.4	7.4	7.4	7.4	562690000	176720000	221550000	164420000	40.323	0	512	54359.7	17672	21778	18046	16275	17699	15710	9025.1	9484.1	9675.8	9763.1	12014	9680.9	25064	22067	20935	28290	24866	25754	0.112082	2.19304	+	0.157371	1.18745		0.176999	1.01412		0.339145
sll1089	sll1089	sll1089	periplasmic protein function unknown	P74251	8	8	8	8	87	33.8	33.8	33.8	33.8	3712900000	1323000000	1162000000	1227900000	100.93	0	213	23491.3	30420	29481	26436	24238	25616	23734	24419	23051	25959	26633	25429	28761	19524	18962	22407	22531	22694	23178	-0.0813324	0.560733		-0.0443146	0.69351		-0.154015	1.11781		-0.0791392
sll1091	sll1091	chlP	geranylgeranyl hydrogenase	Q55087	25	24	22	24	128	62.2	60.4	56.3	61.7	5402800000	1902500000	1840900000	1659400000	279.81	0	407	44882.7	45308	41967	43081	45564	41675	40660	47732	44437	49349	42264	47561	49759	47354	52160	45537	54330	48074	44931	-0.0609092	0.657586		0.102496	0.237951		0.0237841	0.526614		0.0142625
sll1092	sll1092	sll1092	hypothetical protein	P74243	2	1	1	2	7	15.6	8.6	8.6	15.6	89662000	24513000	35436000	29713000	14.336	0	128	14814.1	3687.2	3625.5	4438.7	3155.7	4000.8	6218.1	4761.7	3208.4	2452.3	3539.9	3153.1	3288.7	1273.9	1997.1	1209.3	1466.8	1689.3	1161.7	0.300907	1.12291		-0.129569	0.326051		0.156182	0.629202		0.052876
sll1096	sll1096	rps12	30S ribosomal protein S12	P74230	5	5	5	5	72	26.2	26.2	26.2	26.2	14374000000	4220400000	4798800000	5354800000	12.794	0	126	14176.6	46993	50318	48302	31437	41496	52895	43267	40271	28583	32093	32533	35956	37888	55649	41772	43886	48849	42818	0.04999	0.474006		-0.192519	1.21325		0.0640144	0.079959		0.00516034
sll1097	sll1097	rps7	30S ribosomal protein S7	P74229	8	8	8	8	81	53.8	53.8	53.8	53.8	17290000000	5611300000	5331600000	6346800000	70.066	0	156	17384.2	38376	26940	39046	17990	24232	29008	38200	16649	18702	35548	27929	36754	30615	28110	27982	30328	37706	14479	0.15258	1.02904		-0.90266	3.06111	+	-0.396271	0.583321		-0.269742
sll1098	sll1098	fus	elongation factor EF-G	P74228	27	27	27	26	224	43.6	43.6	43.6	40.8	19270000000	6094000000	6441200000	6734400000	323.31	0	691	75431.2	117570	106810	115950	86181	103430	110540	90702	78867	71798	73288	84507	80783	78844	95966	72893	91517	88191	79997	0.0536529	0.686256		-0.0625072	0.502133		0.0651331	0.567152		0.0740555
sll1099	sll1099	tufA	elongation factor Tu	P74227	27	27	27	27	994	79.2	79.2	79.2	79.2	203970000000	69407000000	66570000000	67996000000	323.31	0	399	43733	442230	457150	452470	351630	373340	445720	362310	316710	295660	285550	344810	308300	323040	494890	284510	399470	373460	375570	0.12201	0.810076		0.105663	0.414685		0.0965559	0.374874		0.221435
sll1101	sll1101	rps10	30S ribosomal protein S10	P74226	10	10	10	9	123	78.1	78.1	78.1	77.1	20496000000	6512200000	6357900000	7626100000	46.555	0	105	12037	74433	55483	72914	41584	51771	60795	46049	25465	24059	37030	36818	38777	38140	48551	35708	41971	49926	28217	0.148847	0.699469		-0.524923	1.32926	+	-0.230692	0.620121		-0.0937299
sll1103	sll1103	gtrB	integral membrane protein (large) of a TRAP-type permease that mediates sodium-dependent glutamate transport GtrB	P74224	3	3	2	3	11	7.4	7.4	4.9	7.4	277740000	76414000	91863000	109460000	19.286	0	445	47308	806.74	841.24	688.91	643.33	912.15	740.72	1742.7	2016.2	2613.9	2242.2	2971.5	2288.3	1231.7	836.96	1071.3	1538.4	1105.1	1251.2	-0.051216	0.00654188		0.135254	0.428726		0.172431	0.617944		0.311048
sll1104	sll1104	gtrC	periplasmic substrate-binding protein of a TRAP-type permease that mediates sodium-dependent glutamate transport GtrC	P74223	3	3	3	3	11	9.5	9.5	9.5	9.5	85386000	29957000	20874000	34554000	27.361	0	296	32661.7	3045.2	3436.3	2690.5	2837.6	3262.2	2852	3584.4	4637.3	4243	4739.4	5386	4676.1	2648.8	1905.4	2301.3	2892.9	2277.2	2256.4	-0.0358163	0.00502086		0.0151479	0.0619911		0.197263	1.39562	+	0.225716
sll1106	sll1106	sll1106	hypothetical protein	P74720	6	6	6	6	59	40.9	40.9	40.9	40.9	14615000000	4411800000	4768100000	5435000000	183.93	0	171	18030.8	19599	16050	16536	18616	17665	21533	16033	13535	16849	16420	15878	17251	13338	14923	12790	13418	13469	12588	-0.0624861	0.333717		0.0628042	0.246308		-0.0441953	0.250055		-0.124573
sll1108	sll1108	surE	stationary-phase survival protein SurE homolog	P74709	7	7	7	7	28	28.4	28.4	28.4	28.4	1101400000	414900000	290930000	395600000	74.592	0	275	30464.5	6742.6	7281.9	7519.5	7212.2	6947.5	6858.6	8353.9	7851.6	9700.5	7589.1	8678.9	7904.2	10460	11098	10064	11822	11353	14953	0.109191	0.589694		0.418878	1.43174	+	0.13207	0.745219		0.14985
sll1110	sll1110	prfA	peptide chain release factor 1	P74707	16	16	16	16	112	47.1	47.1	47.1	47.1	6087000000	2246000000	1943600000	1897400000	319.85	0	365	41126.1	45944	43079	45954	40379	43572	48455	46325	36311	39109	38737	40486	40224	42037	49411	39404	46556	45712	44685	0.0684111	1.46468	+	0.082727	1.18054		0.0561367	0.817562		0.0401592
sll1118	sll1118	sll1118	hypothetical protein	P73346	4	4	4	4	30	35.2	35.2	35.2	35.2	1518100000	572340000	521170000	424560000	37.67	0	108	11450	16744	15263	15839	14627	17185	20410	15553	10919	12661	11121	13780	11707	9533.6	10808	9354.9	10548	8999.8	12206	-0.0497694	0.197614		0.19969	1.53374	+	0.090907	0.453037		0.0869621
sll1120	sll1120	smc	chromosome segregation protein SMC1	P73340	27	21	22	24	64	22.2	18.5	19.5	20.4	612700000	177160000	190490000	245040000	133.81	0	1200	136136	24138	21667	21646	19683	20445	20754	28025	22834	28462	21662	26910	26063	12502	14240	11600	15353	12993	16694	-0.0710898	0.698963		0.225359	0.730754		-0.00732134	0.212756		0.089039
sll1121	sll1121	sll1121	hypothetical protein	P73339	12	10	11	10	42	18.6	13	17.4	12.9	755040000	235460000	245270000	274310000	76.24	0	770	85496.6	14978	11861	14431	8367.7	13089	14233	30852	23412	17572	24963	24530	27493	20526	24865	18902	21341	21698	16106	0.0169735	0.570551		-0.472882	1.45914	+	-0.00220238	0.0415934		-0.119047
sll1123	sll1123	sll1123	hypothetical protein	P73338	3	3	3	3	10	14.1	14.1	14.1	14.1	133360000	60225000	43434000	29700000	31.508	0	256	28896.6	2937.6	2408	2463.8	1824.1	2572.1	2653.4	1219.2	889.29	925.65	1077.3	974.59	1043.1	580.7	635.96	530.75	707.06	773.12	552.19	0.143743	0.00195844		-0.161699	0.428918		0.00304939	0.166725		0.00576569
sll1124	sll1124	plpA hik3	two-component sensor histidine kinase phytochrome-like protein	P73337	13	13	12	12	44	8.2	8.2	7.5	7.5	391170000	117530000	115080000	158560000	67.431	0	1371	154569	28805	23355	27819	21270	25542	23609	22848	20692	19846	23300	21161	23810	12357	14094	11494	12414	13737	12521	0.0737692	1.00347		-0.0937518	0.797231		0.00922108	0.0392145		-0.132396
sll1127	sll1127	menB	14-dihydroxy-2-naphthoate synthase	P73495	12	12	12	12	63	45.8	45.8	45.8	45.8	3120300000	915770000	912000000	1292600000	130.62	0	275	30307.5	26151	23118	26470	33276	25677	25423	14401	11885	18794	13229	13870	13935	28665	27734	22890	28435	27292	38786	0.0803785	1.16189		0.611164	1.37398	+	0.128486	0.559542		0.0320288
sll1129	sll1129	todF	2-hydroxy-6-oxohepta-24-dienoate hydrolase	P73490	4	4	3	4	10	12.8	12.8	9.1	12.8	127650000	27281000	20862000	79510000	15.506	0	296	32773	1104.7	1310.4	1074.3	1969.4	1104.4	1132	0	0	0	0	0	0	1952.9	1929.1	1585.2	2356.4	1988.6	2212.8	0.0987359	0.393442		0.788439	0.574008		0.213162	0.59559		0.364931
sll1130	sll1130	sll1130	unknown protein	P73488	7	7	7	7	143	68.7	68.7	68.7	68.7	36285000000	11718000000	11193000000	13375000000	106.71	0	115	12933.1	47751	73641	58110	68545	56949	51773	40691	46468	54505	46576	55587	39405	51332	64858	39798	65536	55769	65747	0.352224	2.59251	+	0.672757	1.54626	+	0.386668	1.95291	+	0.605102
sll1132	sll1132	sll1132	unknown protein	P73485	2	2	2	2	3	4.3	4.3	4.3	4.3	232710000	79002000	77581000	76126000	5.739	0	483	55016.8	2292.7	2336.5	2321.6	2404.6	2367.6	1933	2108.8	2209.7	2680.9	2302.4	3073	2812	0	0	0	0	0	0	-0.020516	0.0822019		0.225479	0.439805		0.0391428	0.021798		0.163858
sll1138	sll1138	sll1138	hypothetical protein	P73470	5	5	5	5	15	17.7	17.7	17.7	17.7	247060000	68604000	82855000	95605000	27.859	0	248	27901.1	2433.7	2017.4	2381.2	2183	2232.9	2186	0	0	0	0	0	0	3457.7	3201	3260.1	3509.9	3265.7	3095.7	-0.0559871	0.204636		-0.0277394	0.113807		0.0428559	1.50617	+	-0.126081
sll1142	sll1142	sll1142	hypothetical protein	P73466	5	4	4	5	23	28.3	21.4	21.4	28.3	341950000	112110000	129260000	100580000	32.557	0	173	19415	10186	9022.3	10779	10641	10183	12154	10875	9174.2	10480	9672.4	8471.9	8596.1	9500.3	11516	9496.2	9767.3	10403	10499	0.14971	0.529848		0.273749	0.739372		0.136935	0.507678		-0.0617913
sll1143	sll1143	pcrA	ATP-dependent helicase PcrA	P73465	33	31	32	32	147	40.1	36.8	38.9	39.4	5376900000	1613300000	1806900000	1956700000	274.61	0	791	90166.8	76109	67945	69995	64585	70414	67434	69383	63492	67108	56526	64448	66304	52968	56020	47228	59145	54828	64209	-0.0292868	0.331356		0.175427	0.97519		0.0964166	1.86151	+	0.0292133
sll1144	sll1144	rsmH	hypothetical protein	P73460	7	6	6	7	36	25.9	19.3	19.3	25.9	1071300000	339080000	332190000	400010000	50.491	0	305	34386.2	23727	21764	22726	20520	23094	28122	10021	7665.7	7414.6	7162	7196.8	7333.6	6447.6	9175.2	5245.8	7051.8	6995.6	7234.8	0.12411	0.961161		0.1909	1.54539	+	0.207615	1.287		0.082822
sll1150	sll1150	sll1150	hypothetical protein	P73793	2	2	2	2	13	7.1	7.1	7.1	7.1	356620000	145320000	129680000	81621000	9.4013	0	252	26695.7	4379.6	3882	4762.1	3402.9	3783.9	5439.7	3930.4	2769.4	2955.8	3524.7	3599	3913.9	3989.2	6191.1	4850.3	4599.9	5202.7	5294.6	0.0434566	0.134326		-0.112748	0.633212		-0.224258	0.789044		-0.132296
sll1151	sll1151	sll1151	unknown protein	P73791	13	12	13	11	50	21.5	20	21.5	19.3	866860000	297180000	277420000	292260000	127.62	0	605	66572.6	29251	28024	28295	20627	24793	21193	11243	12009	12427	13561	14710	13733	24559	21388	24536	31255	29700	29990	0.0851455	1.06139		-0.0148163	0.0419373		-0.0441279	0.924338		0.117135
sll1154	sll1154	norA	putative antibiotic efflux protein	P73784	1	1	1	0	2	1.9	1.9	1.9	0	88491000	22717000	65773000	0	1.4115	0.0090587	418	44721.7	4132.1	3871.2	4948.2	3400.7	3611.7	4715.4	3240.5	2442	2582.9	2370.5	2108.4	2374.6	0	0	0	0	0	0	0.24169	0.438099		0.143237	0.35738		0.10363	0.243879		-0.0448614
sll1159	sll1159	sll1159	probable bacterioferritin comigratory protein	P73776	3	2	3	2	7	11.5	8.3	11.5	8.3	73827000	25866000	23630000	24331000	7.9193	0	218	24751.5	4030.9	3560.4	3410.4	3599.3	3582.1	3468	3472.4	3234.7	4040.3	3234.3	2990.5	3106.4	0	0	0	0	0	0	0.028473	0.0137614		0.338621	0.488054		0.124356	0.325582		-0.0306013
sll1165	sll1165	mutS	DNA mismatch repair protein	P73769	18	17	16	13	47	19.4	17.8	18.2	13.7	769970000	228730000	301080000	240150000	59.639	0	912	101387	12618	10788	12494	9175.6	11214	12833	17784	15883	13458	15141	15325	17659	14597	17109	14634	13925	13729	13532	-0.0881325	0.41416		-0.223332	1.34954	+	-0.00916442	0.141516		-0.177809
sll1172	sll1172	thrC	threonine synthase	P74193	8	8	8	8	57	25.7	25.7	25.7	25.7	1921200000	755730000	570790000	594660000	102.13	0	382	40414.3	21012	20291	20319	17365	19775	18705	20618	17176	18013	18343	19919	19173	16457	16334	15184	18836	17137	17467	0.0359507	0.653046		0.0432575	1.31953	+	0.05634	0.841008		0.0930186
sll1174	sll1174	sll1174	unknown protein	P74190	2	2	2	2	9	7.7	7.7	7.7	7.7	225960000	59954000	55706000	110300000	16.355	0	274	30813.6	1497.7	1734.9	1827.6	1502.4	1433.8	1782	1757.7	1897.9	1584.7	1807.4	1903.4	1836.1	373.07	428.21	446.72	551.64	462.59	583.02	0.133848	0.494114		0.165398	0.33972		0.0255622	0.341589		0.181449
sll1178	sll1178	sll1178	probable carbamoyl transferase	P74178	16	14	15	15	82	25.2	23.3	25	23.4	2170700000	648380000	728170000	794120000	168.72	0	615	69142	35782	36416	34266	32360	34064	36154	35809	31553	34541	31199	34375	32379	31197	36615	31323	37816	34115	40475	0.0182907	0.142063		0.203973	1.74391	+	0.0638724	0.369908		0.116004
sll1180	sll1180	hlyB	toxin secretion ABC transporter ATP-binding protein	P74176	26	26	25	24	140	25.1	25.1	24.2	23.7	4767700000	1455500000	1532900000	1779300000	195.66	0	1011	112089	70057	69503	63919	57262	63623	66396	73802	64096	67603	61999	73812	67950	47607	52307	46864	57739	50204	55756	-0.0398133	0.662953		0.0826176	0.745234		0.033347	0.397194		0.124447
sll1181	sll1181	hlyD	similar to hemolysin secretion protein	P74175	33	32	31	32	180	54	52.7	52.8	52.8	5914900000	2088000000	1913100000	1913900000	230.78	0	583	64707.5	103290	106460	98198	85464	81467	101580	92480	51339	64944	76321	82192	79474	45617	52483	46382	53857	48210	38046	-0.00805043	0.0338529		-0.174076	0.559357		-0.223988	0.784833		0.091729
sll1182	sll1182	petC3	cytochrome b6-f complex alternative iron-sulfur subunit (Rieske iron sulfur protein)	P74174	2	2	2	2	11	24.1	24.1	24.1	24.1	2147800000	744530000	803540000	599690000	26.303	0	133	13719.8	357.37	388.63	426.79	354.69	316.93	501.57	1836.6	1626.8	1725.8	1617.2	2193.7	1916.6	949.23	1186.7	485.5	1010	919.76	880.31	0.367789	0.270366		0.360836	0.464139		0.357756	0.281716		0.47448
sll1184	sll1184	ho1	heme oxygenase	P72849	10	10	10	10	48	54.2	54.2	54.2	54.2	2011900000	649850000	694720000	667320000	105.44	0	240	27050.7	26350	19867	24571	20592	20849	14906	13736	18242	17427	19993	18498	23205	16061	14202	19343	16847	17878	13879	-0.12374	0.623661		-0.300047	0.787403		-0.216542	1.46334	+	-0.322314
sll1185	sll1185	hemF	coproporphyrinogen III oxidase aerobic (oxygen-dependent)	P72848	12	12	11	9	77	39.7	39.7	35.9	32.4	2909000000	792910000	726540000	1389600000	75.795	0	340	38937.4	23813	22787	25179	21513	25708	26345	16908	13590	14650	13637	14958	14445	20443	24224	17410	21668	20715	20358	0.0983778	0.806025		0.131069	1.35567	+	0.186482	0.844169		0.0887077
sll1188	sll1188	sll1188	hypothetical protein	P72845	7	7	7	7	62	42.7	42.7	42.7	42.7	6080500000	2057500000	2384700000	1638300000	99.288	0	164	18816.3	24900	21493	25247	21441	24799	28988	28795	23459	23065	27490	26344	25808	22333	26412	19411	22567	23428	21279	0.143611	0.978478		0.0164905	0.167129		0.120169	0.974704		0.00102286
sll1189	sll1189	glcE	glycolate oxidase subunit GlcE	P72842	4	3	4	3	19	9.2	5.3	9.2	5.3	401620000	112550000	121830000	167250000	12.674	0	434	47376.2	14352	12252	12778	11391	12540	13170	9727.4	7664.1	8708.3	8091.6	8642	8994.7	6088.3	6333.2	5611.8	6833.2	6070.3	6864.9	-0.0538189	0.689799		0.0697802	0.35711		-0.00246828	0.124868		-0.0109692
sll1191	sll1191	sll1191	hypothetical protein	P72837	1	1	1	1	2	9.7	9.7	9.7	9.7	22618000	5904500	8671400	8041900	1.5212	0.0087267	103	11150.2	1086.1	977.58	711.25	869.11	787.97	1145.7	1407.5	1212.6	1266.2	1452.2	1315.3	1653.5	0	0	0	0	0	0	-0.270188	0.412027		-0.131058	0.340049		-0.279163	0.882472		-0.149612
sll1193	sll1193	sll1193	hypothetical protein	P72833	4	4	4	4	15	26.1	26.1	26.1	26.1	154530000	50185000	50074000	54273000	17.147	0	165	19388.4	6618.2	6080.3	6660.5	5500.2	5598.1	7370.7	2901.6	1628.6	2057.3	1663.1	2334.1	1976.8	5139.4	7106	3614.4	5225.4	4882.6	5345.6	0.0875077	0.48672		0.224854	0.569668		0.118199	0.234133		0.211328
sll1194	sll1194	psbU	photosystem II 12 kDa extrinsic protein	Q55332	4	3	4	4	46	39.7	22.1	39.7	39.7	5851800000	1723700000	2259700000	1868400000	61.722	0	131	14245.2	10205	8310.6	7855.4	9359.8	8882.7	9815.2	10634	13057	12267	12203	10929	14595	14723	17467	19582	17098	17325	18922	-0.252615	0.826598		-0.0354523	0.276545		-0.142271	0.375426		-0.311852
sll1196	sll1196	pfkA1	phosphofructokinase	P72830	10	9	7	7	29	27.1	24.7	17.7	18.6	682070000	267270000	210980000	203820000	41.982	0	361	38588.2	22270	11749	23226	10692	14498	20861	11105	7364	6200.2	11899	6798.5	12172	8912	10700	11439	7876.1	11312	7603.7	0.0262586	0.152636		-0.775507	1.5135	+	-0.467556	1.58621	+	-0.77918
sll1200	sll1200	sll1200	hypothetical protein	P72824	2	1	2	2	4	2.6	2.3	2.6	2.6	57727000	12562000	18110000	27054000	8.7751	0	391	42240.8	1952.4	1642.3	1480.5	1943.2	1535.1	1241.9	1232.7	1456.7	2036.1	1586.5	1773.3	1775.7	1915	1814.7	1812.2	2215.9	2169.1	2957.1	-0.0761312	0.223091		0.401528	1.10251		-0.082668	0.524348		0.00352693
sll1209	sll1209	lig	DNA ligase	P72588	23	23	23	19	96	33.5	33.5	33.5	28.1	2022100000	714280000	713030000	594820000	123.94	0	669	74602.2	60184	56294	59608	53323	56548	56607	36743	30996	33490	30542	33286	32622	33342	35748	31346	36422	35286	38090	0.0358052	0.547315		0.145816	2.00819	+	0.0747526	0.983475		0.0377902
sll1212	sll1212	rfbD	GDP-mannose 46-dehydratase	P72586	22	22	21	22	287	61	61	58	61	49149000000	16831000000	15261000000	17057000000	311.07	0	362	41333.8	120370	101800	112160	103500	109560	99091	76574	73566	79419	73906	83296	83181	126310	122840	110990	132420	127020	124120	-0.0108825	0.156347		0.0566612	0.99383		0.0583234	0.526171		-0.00508352
sll1213	sll1213	fcl	GDP-fucose synthetase	P72585	15	15	15	15	136	46.5	46.5	46.5	46.5	11006000000	3621700000	3656300000	3728000000	121.15	0	312	34719.6	46190	43669	46373	45083	48869	46744	51805	50912	52793	51207	51658	52278	69734	67182	60208	70058	66535	65442	0.0561202	0.409638		0.13539	0.57666		0.185401	1.63995	+	0.0279128
sll1214	sll1214	ycf59	hypothetical protein YCF59	P72584	10	9	8	8	45	28.8	26	21.2	20.9	1251600000	472430000	418230000	360890000	76.292	0	358	42153.2	43925	40126	42703	45898	38980	35370	22734	22226	24832	27291	27975	27409	27810	26327	29607	31748	30771	22592	0.0213972	0.0769105		-0.013416	0.0208267		-0.087386	0.651112		-0.0103103
sll1217	sll1217	sll1217	unknown protein	P74030	12	11	10	11	47	52	48.9	46.7	49.8	1490900000	544710000	475920000	470220000	99.781	0	225	25604.6	27006	28507	25590	24982	27753	21080	14034	16339	18680	16758	19048	16502	14233	11889	13391	17015	14359	14845	0.0331735	0.182173		0.174868	0.746788		0.139049	0.714508		0.198769
sll1218	sll1218	ycf39	hypothetical protein YCF39	P74029	11	11	11	10	88	44.7	44.7	44.7	41.6	7885400000	3300400000	2479400000	2105600000	120.27	0	219	23534.3	36249	39374	33903	35087	36264	41425	34256	28876	29913	28467	33342	29840	23290	35499	20937	26902	22864	26283	0.00320499	0.0509105		0.193056	1.20492		0.135358	1.15305		0.201858
sll1220	sll1220	hoxE	putative diaphorase subunit of the bidirectional hydrogenase	P74025	6	5	5	5	17	48	39.9	33.5	38.7	1253900000	408170000	436140000	409570000	38.504	0	173	18759.7	6149.3	5390.5	6976.8	4496.2	6835.5	5555.7	6227.1	7723.8	4659.1	7296.3	5759.7	6802.6	8698.6	7073.8	6722.2	6601.7	8091.1	5532.4	0.200339	1.3046	+	-0.323377	1.11118		0.335336	2.29225	+	-0.162647
sll1221	sll1221	hoxF	diaphorase subunit of the bidirectional hydrogenase	P74024	21	20	19	21	132	45.2	45	43.5	45.2	5151800000	1416600000	1715200000	2020000000	199.03	0	533	57774.3	41625	32544	42327	25673	41007	35659	43037	40741	30459	41062	35520	42563	53748	49159	44705	47923	56333	40412	0.117187	1.14646		-0.343645	3.3277	+	0.160307	1.18356		-0.183169
sll1222	sll1222	sll1222	hypothetical protein	P74023	6	4	4	6	20	26.9	18.4	18.4	26.9	331240000	121120000	97700000	112410000	40.239	0	212	24229.4	3197.4	3570.5	4011	2649	4216.3	4601.3	7655.5	6702.5	4437.5	8213.6	6496.9	6478.4	7564.6	8205.8	5988.2	6380.4	7976.9	4462.3	0.379365	1.11092		-0.294076	0.682972		0.369651	1.95096	+	0.0818811
sll1223	sll1223	hoxU	diaphorase subunit of the bidirectional hydrogenase	P74022	8	8	8	8	41	29	29	29	29	1668800000	692660000	602880000	373250000	78.695	0	238	26196.2	25078	19275	26844	16192	27285	21585	16200	17548	11198	17350	15052	16192	10569	8316.1	7935.9	8000.9	9970.7	6840	0.19098	1.14716		-0.361482	1.28107		0.316706	1.33194	+	-0.167449
sll1224	sll1224	hoxY	hydrogenase subunit of the bidirectional hydrogenase	P74021	3	3	3	3	13	20.3	20.3	20.3	20.3	812050000	191220000	303430000	317400000	28.259	0	182	19958.3	12033	10251	12798	7948.5	13212	11490	5686.4	6160.5	4475	6314.3	4643.2	6093.2	2503.8	2167.2	2141.7	2243.6	2630.3	1678.5	0.160744	0.845409		-0.364768	1.05415		0.226108	0.651427		-0.194168
sll1226	sll1226	hoxH	hydrogenase subunit of the bidirectional hydrogenase	P74018	15	12	12	15	86	36.7	27	27	36.7	3245200000	1148300000	894430000	1202500000	102.44	0	474	52917.6	31515	25117	33056	21307	32664	30886	15914	14701	10456	15830	12479	15691	20845	18689	18009	18290	21532	15108	0.128332	1.09279		-0.368407	2.38778	+	0.156882	0.805455		-0.223568
sll1228	sll1228	hik4	two-component hybrid sensor and regulator	P74015	6	6	4	6	21	9.2	9.2	6	9.2	350980000	111700000	85462000	153820000	37.871	0	633	69896.8	7474.4	6865.7	7704.5	6219.8	7550.3	8942.8	4378.7	3385.1	3224.1	3054	3138.8	3391.3	6662.7	9737.5	6483.8	8026	7562.8	8006.8	0.0542589	0.550734		0.0873285	0.621039		0.119381	0.540886		0.0137708
sll1229	sll1229	hik41	two-component hybrid sensor and regulator	P74014	10	9	10	9	25	26.5	21.7	26.5	21.7	485420000	191460000	157960000	136000000	51.012	0	378	42382.8	7990.4	7004.8	7679.7	6327.4	6904.7	7907.1	6037.7	5010.5	4987	4844.6	5105.6	5380.1	5224.1	5060.1	3186	3711.4	3384.1	3881.4	-0.0248686	0.158096		0.045678	0.197774		0.266131	0.395795		-0.0269948
sll1231	sll1231	mtfB	mannosyltransferase	P74013	5	4	4	5	13	11.8	9.5	9.5	11.8	139050000	48286000	40644000	50121000	17.381	0	399	45659.6	7152.9	6796.9	6948.3	5847.3	6709.3	7458.2	2030.8	1738.8	1566.3	1786.6	1659.1	1740.7	2282.7	2583.6	2018.4	2278.6	2339	2273.1	0.0857294	1.09074		0.00706664	0.404331		0.127631	1.25058		-0.00118465
sll1233	sll1233	sll1233	hypothetical protein	P74011	7	6	6	6	37	22.8	19.7	18.4	18.4	681570000	190690000	236940000	253940000	31.232	0	294	33204.7	5524.1	4832.3	5014	4201.2	4718.5	5252	10113	9717.5	7492	7446.8	7691.3	9178.9	12518	14268	12139	13625	12879	18561	-0.103113	0.977695		0.100958	0.247361		0.0721912	0.289443		-0.104444
sll1234	sll1234	ahcY	adenosylhomocysteinase	P74008	14	12	12	13	115	48.5	36.9	36.9	45.6	11165000000	3819900000	3546800000	3798500000	221.71	0	425	46213.9	25040	25031	28078	25528	23706	26249	30485	23844	32028	25728	29319	28382	38977	48198	42004	48155	45059	54571	0.0631834	0.112194		0.291335	1.97758	+	-0.0425591	0.304764		0.0700303
sll1237	sll1237	hemK	N(5)-glutamine methyltransferase	P74003	7	6	6	7	24	23.7	21.4	19.4	23.7	410820000	139430000	161360000	110030000	42.06	0	299	33802.4	4629.2	4453.7	4481.2	3990.3	4227.2	4987.3	16744	14120	13823	14979	15791	16013	6479.6	8841.6	5478	8328.3	7187.6	7022.2	0.100319	0.723498		0.0795793	0.105543		0.078303	0.401156		0.173449
sll1239	sll1239	sll1239	unknown protein	P74001	4	4	4	4	12	17.4	17.4	17.4	17.4	112360000	35222000	31989000	45150000	8.1447	0	178	20608.4	13485	6068.1	9259.3	3841.1	7710	12492	10213	3054.1	3052.3	8615.9	4286.7	8652.6	4919.7	5115.2	3535.5	2125.7	4146	1447.3	-0.0685172	0.227181		-1.43571	1.07187		-0.330599	0.500943		-0.978212
sll1242	sll1242	sll1242	hypothetical protein	P42349	13	13	12	11	70	21.8	21.8	20.3	19.4	2188100000	721830000	785310000	680930000	59.905	0	536	61755.9	30843	23467	26140	25809	24883	24108	39339	37611	40633	36507	40903	45372	30556	31069	30199	31959	31027	32073	-0.156113	1.47343	+	-0.0117291	0.212764		-0.0879525	1.10813		-0.164323
sll1244	sll1244	rpl9	50S ribosomal protein L9	P42352	8	7	7	8	143	48	42.1	42.1	48	27455000000	10300000000	9009400000	8145700000	159.82	0	152	16641.3	78553	64148	79760	56473	67689	82587	65293	51140	46889	52433	48882	56666	64015	100050	69347	69820	77691	73593	0.0403074	0.406492		-0.122824	1.11627		-0.0577846	0.4161		-0.177408
sll1247	sll1247	sll1247	hypothetical protein	P45451	11	10	11	10	39	22.5	19.3	22.5	21	851450000	288440000	270200000	292810000	45.578	0	457	52741.3	20217	21405	19633	18859	23195	25187	14078	9771.9	10172	10954	12281	10057	9771.7	10880	6467.9	10384	8522.8	8962.9	0.177711	1.03428		0.228303	1.23917		0.359755	0.865493		0.343152
sll1249	sll1249	panC	pantothenate synthetase/cytidylate kinase	Q55074	16	16	16	15	69	33.3	33.3	33.3	32	1624400000	503890000	530860000	589610000	193.75	0	513	55451.5	25261	24453	24779	21296	24287	22875	22214	20457	20529	19705	21724	20700	27146	30905	23045	30111	28172	28455	0.0787785	1.06262		0.113543	1.01744		0.153731	1.56602	+	0.12453
sll1252	sll1252	sll1252	hypothetical protein	P74082	7	7	7	6	30	26.6	26.6	26.6	22.8	1412200000	531760000	448160000	432260000	79.833	0	259	28591.1	14378	14146	13156	11570	12546	13774	18533	15245	15216	16274	18351	17051	17259	17896	15100	19240	17250	15247	0.0145145	0.20226		-0.056179	0.573892		0.0458444	0.359256		0.13197
sll1253	sll1253	pcnB	similar to polyA polymerase	P74081	18	16	16	17	59	18.6	15.5	16.3	17.1	484210000	165610000	138840000	179770000	99.875	0	942	105906	26810	26122	27300	22120	24863	28167	22115	17880	16937	17914	20468	19989	14440	18836	14681	16456	16412	15602	0.0257152	0.252772		-0.0445298	0.414353		0.00279184	0.0995775		0.0427551
sll1254	sll1254	sll1254	hypothetical protein	P74078	5	4	3	4	9	11.8	9.2	7.2	7.8	62888000	26724000	21094000	15070000	40.118	0	346	38343.1	3362.2	3831.5	2951.5	3431.4	3045.4	4055.1	1983.4	1542.8	1774.3	1878.2	2146.5	2008.2	0	0	0	0	0	0	-0.0312666	0.18573		0.154938	0.265784		-0.0804247	0.161556		0.230647
sll1258	sll1258	sll1258	dCTP deaminase	P74073	4	4	3	2	13	22.3	22.3	16.1	11.4	79318000	30950000	29370000	18998000	13.068	0	193	21378.3	6639.8	6342.9	5995	6627.3	6136.5	7330.5	2057.2	1453.6	1768.9	1299	1541.9	1507.8	2164	2578.3	2065.2	2091.9	1821.4	2427.3	-0.160308	0.830589		0.255858	0.647141		0.0669678	0.698443		-0.0122116
sll1260	sll1260	rps2	30S ribosomal protein S2	P74071	15	12	15	13	141	37.2	31.6	37.2	34.2	15643000000	5173200000	5359600000	5110300000	124.85	0	269	30150.1	38196	30295	40295	28459	32565	40055	45488	31669	30645	40544	37998	41457	34337	43032	34608	35652	39924	28511	0.0995453	0.968561		-0.277416	1.1074		-0.108755	0.762341		-0.150167
sll1261	sll1261	tsf	elongation factor TS	P74070	15	15	15	13	170	56.9	56.9	56.9	54.6	32110000000	9824700000	9451100000	12835000000	148.95	0	218	24230.8	124050	105130	124150	97788	98879	133260	118850	77985	85254	103560	107500	107250	79578	111310	76013	86047	89307	66010	0.0759881	1.49337	+	-0.189901	0.945819		-0.135736	0.644574		-0.0293917
sll1262	sll1262	ndhN	hypothetical protein	P74069	4	4	4	4	39	35.4	35.4	35.4	35.4	4480900000	1734700000	1442600000	1303600000	38.792	0	161	17629.5	10998	10411	8298.1	10754	10279	9270.6	5648.7	5794.8	6784.6	6661.8	8248	5947.5	10383	10443	8974.8	11223	10115	8472	0.0138291	0.0837573		0.142755	0.227289		0.124761	1.24732		0.242151
sll1263	sll1263	sll1263	cation efflux system protein	P74068	4	4	4	3	15	13.2	13.2	13.2	11	205510000	50848000	71823000	82835000	38.607	0	310	33324.2	6146.5	6826	5924.2	6851.8	6971.2	7409.1	4618.5	4008.7	4572.3	4913	5253.3	4608.7	3299.3	2932.1	2654.3	3589.7	2861.4	2658.6	0.0692904	0.347734		0.167288	0.394941		0.206634	0.537525		0.246399
sll1265	sll1265	sll1265	unknown protein	P73551	18	15	16	14	45	8.4	7.3	7.6	6.6	338810000	118000000	96495000	124310000	95.165	0	1978	213758	31114	28833	29274	26262	27500	19624	10690	13117	13916	12847	14487	13518	15927	12015	16213	20232	16965	19303	-0.0154133	0.181502		0.114774	1.74838	+	0.0195188	0.0442069		0.0920911
sll1268	sll1268	sll1268	unknown protein	P73549	6	6	6	6	29	11	11	11	11	435060000	135780000	134060000	165210000	26.963	0	517	53821.1	18993	16824	17895	13669	17352	17080	8323.3	9616.7	9360.2	9369.9	9128.8	9698.9	8229.9	7809.2	9150.8	9313.7	10339	11326	0.0289434	0.343904		0.0320513	0.0231053		0.0088638	0.0473857		-0.089764
sll1270	sll1270	bgtB	periplasmic substrate-binding and integral membrane protein of the ABC-type Bgt permease for basic amino acids and glutamine BgtB	P73544	5	5	5	4	30	10.8	10.8	10.8	9.1	1362600000	476530000	503410000	382620000	95.262	0	530	57681.2	8612.2	7806.1	7599	8144.8	7571.4	7675	12480	11355	14409	11431	13241	13736	9993.4	10773	10959	12978	11743	15032	-0.100247	1.24886		0.246432	1.30878	+	-0.0966159	0.709332		0.00431071
sll1272	sll1272	sll1272	unknown protein	P73542	12	12	11	11	63	41.4	41.4	38.3	38.3	1994500000	708200000	657080000	629180000	90.404	0	256	29008	61748	54526	54738	46736	52242	59026	43104	36248	35031	39307	39668	42071	27949	35022	27939	32392	31958	29731	-0.00998659	0.161987		-0.0943007	1.08567		-0.0524912	1.1817		-0.0290308
sll1273	sll1273	sll1273	unknown protein	P73541	14	13	13	13	58	32.7	31.2	29.7	31.2	1637800000	552270000	498690000	586880000	126.88	0	474	53975.4	25333	19003	23066	17103	19396	25474	28037	21154	21725	21757	23778	27599	28149	42584	28364	31800	33689	30229	-0.0572715	0.214384		-0.172945	1.07387		-0.159022	1.2517		-0.163614
sll1274	sll1274	sll1274	hypothetical protein	P73536	3	3	2	3	9	14.6	14.6	10.5	14.6	26689000	7573800	10200000	8914700	11.105	0	171	20264.8	1426.6	1555.6	1373.7	1243.1	1244.5	1352	2841.3	2364.5	2629	2352	2731.2	2269.8	1619.8	1905.2	1579.1	1836.5	1886.5	1891.9	0.100881	0.653645		0.19349	0.654642		0.0704627	0.317993		0.196904
sll1275	sll1275	pyk2	pyruvate kinase 2	P73534	23	23	19	21	164	45.2	45.2	36.9	41.6	9444000000	2738600000	3009500000	3695900000	196.23	0	591	62985.6	73317	63065	64183	59885	63414	60939	52722	48643	56986	39225	54105	54859	81843	81967	78035	93081	81602	102590	-0.184641	1.23146		0.153817	0.642931		-0.00523162	0.0882784		-0.0051842
sll1276	sll1276	sll1276	ATP-binding protein of ABC transporter	P73533	10	10	9	9	29	17.6	17.6	16.3	16.1	318690000	106200000	114840000	97646000	52.775	0	534	59010.2	6675.2	6269.3	6762.4	5951.6	6176.7	7838	10419	7736.9	7901.1	7797	8630.5	8264.6	16821	22277	16046	19943	18988	17748	0.0742105	1.03574		0.07015	0.755107		0.0532447	1.23654		0.083422
sll1277	sll1277	recF	RecF protein	P73532	3	2	1	2	6	7.6	5.2	2.3	4.7	23145000	8513000	9204400	5427500	25.073	0	384	43743.8	4731.2	4096.5	4513.4	3380.9	3962.3	5096.5	4369.5	2865.4	2927.8	2878.8	3715.1	3981.9	0	0	0	0	0	0	-0.148484	0.271594		-0.245068	1.01396		-0.184914	0.515311		-0.0677105
sll1280	sll1280	sll1280	hypothetical protein	P73529	3	3	3	3	6	9.8	9.8	9.8	9.8	35442000	15831000	10251000	9360300	12.942	0	295	33070.4	1709.3	2002.2	1633.8	1106.8	1985.4	2561.6	3635.6	2403.3	1845.2	2926.4	3977.6	2396.8	1751.4	2073.2	977.72	2376.7	1655.9	834.78	0.361836	0.732804		-0.312213	2.00914	+	0.475417	1.18216		0.764517
sll1282	sll1282	ribH	riboflavin synthase beta subunit	P73527	6	6	6	6	49	33.5	33.5	33.5	33.5	2035800000	523480000	627770000	884560000	51.816	0	164	17617.4	21582	22729	28030	24001	25986	24083	16442	17070	16097	18333	19635	15254	21782	18571	17782	22162	22019	16840	0.338568	1.00531		0.174479	0.286216		0.342824	1.26607		0.245793
sll1284	sll1284	sll1284	esterase	P73192	2	2	2	2	10	15.7	15.7	15.7	15.7	526130000	182380000	143340000	200410000	30.801	0	204	22209.5	1557	1830.5	1634.8	1763.6	1512	1757.4	1026.2	1080.5	1085.5	1265	1146.5	1089.5	840.98	881.97	897.21	1232.3	1012.3	811.55	0.175386	0.669459		0.140835	0.271451		0.0567643	0.267277		0.245701
sll1286	sll1286	sll1286	transcriptional regulator	P73186	3	3	3	3	8	10.7	10.7	10.7	10.7	127250000	42327000	36939000	47983000	7.304	0	214	23926.6	0	0	0	0	0	0	4131.1	4278.7	2870.4	3246.7	3390.5	4038.1	3816.6	3818	3558.7	3347.9	3469.3	2668.3	-0.194384	1.24426		-0.452632	0.889525		0.155579	0.408969		-0.248069
sll1289	sll1289	sll1289	hypothetical protein	P73178	4	4	4	2	17	27.3	27.3	27.3	10.8	237530000	81184000	117400000	38942000	29.305	0	194	21221.2	8773.6	10255	8433.4	10449	9841.1	10287	4682.4	4231.1	4671	4894.4	4501.9	4240.4	3403	3015.5	2840	3548.7	2914.9	2752.3	0.0912959	0.285218		0.244297	0.432543		0.242457	0.698514		0.202501
sll1290	sll1290	sll1290	probable ribonuclease II	P73177	25	24	23	23	119	36.3	32.3	33	33	3397800000	1109400000	1091400000	1197000000	152.38	0	666	75802	47676	47626	47251	38547	43260	48172	46474	39777	41779	38863	41135	41060	35493	45830	33985	42422	39067	40666	0.0512504	1.15187		0.0917766	0.639682		0.0591015	0.624297		0.0950146
sll1291	sll1291	sll1291	two-component response regulator PatA subfamily	P73176	2	2	2	2	9	6	6	6	6	63641000	19073000	24498000	20070000	23.693	0	401	44660.7	326.1	338.92	333.41	256.18	266.8	293.78	2124.3	1649.1	1872.4	1556.9	2024.5	1809.6	2613.2	3446.4	2478.5	3049	2787.6	3086.1	0.0119653	0.265048		0.107358	0.673979		-0.0148457	0.378702		0.160772
sll1292	sll1292	sll1292	two-component response regulator CheY subfamily	P73175	3	3	3	3	18	24	24	24	24	1129000000	377450000	372110000	379400000	25.811	0	121	13684.9	8264	6959.8	7519.7	7094.6	7697.9	8707.4	6032.2	5257	5576.9	5769.7	5041.5	6282.3	7568.7	8003.5	7838.4	8091	7554.3	6968.1	-0.0856883	0.472016		-0.0805716	0.272766		-0.0350011	0.207196		-0.184254
sll1294	sll1294	pilJ	methyl-accepting chemotaxis protein	P73173	30	29	26	26	114	34.4	33.5	30.2	29.1	2936800000	945770000	966640000	1024400000	252.6	0	953	103179	73014	59166	59220	56372	53764	81910	77189	41665	56487	46117	54016	61873	43723	67370	52467	51340	46856	57957	-0.280749	2.3028	+	-0.0223432	0.322396		-0.324601	2.22093	+	-0.188631
sll1296	sll1296	hik39	two-component hybrid sensor and regulator	P73172	12	12	11	9	37	11.5	11.5	10.7	8.4	622770000	225590000	253580000	143610000	44.044	0	924	101711	17469	16000	14557	13394	13978	18118	14577	9770.1	11093	10697	11380	13446	10034	11002	10589	11027	10340	10170	-0.194207	2.45873	+	-0.141383	1.69335	+	-0.185602	1.30097	+	-0.113087
sll1297	sll1297	pobA	probable dioxygenase Rieske iron-sulfur component	P73170	3	3	3	3	8	8.9	8.9	8.9	8.9	183630000	54516000	54507000	74607000	10.529	0	338	39254	3460	3019.7	3353.8	2457.2	3126.7	3039	0	0	0	0	0	0	1192.3	1624.5	1184.8	1454.3	1440.8	1285.6	0.0733104	1.17304		-0.108545	0.333768		-0.0055159	0.0859829		0.00773409
sll1298	sll1298	sll1298	putative carboxymethylenebutenolidase	P73163	6	6	6	6	91	37.8	37.8	37.8	37.8	7223000000	2582800000	2322500000	2317700000	88.046	0	246	26941.5	22199	21753	23601	19636	21624	22400	23396	19524	19998	22397	20783	20811	22724	24499	20298	23176	25225	22657	0.184793	1.6991	+	0.0728653	0.848274		0.11053	1.57119	+	0.0417711
sll1299	sll1299	ackA	acetate kinase	P73162	8	7	7	8	29	18.2	16.7	16.7	18.2	3405600000	966430000	933670000	1505500000	47.507	0	413	44761.1	2166.5	1946.4	2052.3	1784.2	2126.9	2218.9	1981.1	1890.4	1656.3	1949.4	1758.8	1948.8	4845.9	4957.2	4682.2	5124.7	4932.8	4752.8	0.0172759	0.111728		-0.0655968	0.495681		0.0940075	0.651568		-0.0694672
sll1300	sll1300	trmB	putative methyltransferase	P73161	3	3	2	3	12	14.7	14.7	10.4	14.7	88183000	28181000	25643000	34359000	18.075	0	211	24415.9	5331.5	4594.6	5083.3	4047.9	4484.8	3971.8	5268.4	4958.6	4506.7	5515.3	5695.9	6082.7	3115.5	2415.3	2732.9	2998.3	2894.7	2529.5	-0.02677	0.285103		-0.213904	0.970866		-0.0147382	0.213297		-0.0706908
sll1304	sll1304	sll1304	unknown protein	P73599	7	6	7	6	33	23.3	20.9	23.3	20.9	3076300000	1149700000	1015400000	911260000	43.786	0	287	32848.5	6831.2	6700.7	8950.3	6594	6534.1	7376.3	7572.2	7207.6	8520.6	9346.7	8043.3	8739.7	4981.3	6068.4	6107.7	6642.9	7431.2	6500.3	0.279366	0.94025		0.10344	0.467798		-0.100433	0.328618		-0.018799
sll1305	sll1305	sll1305	probable hydrolase	P73598	6	6	6	5	50	24.7	24.7	24.7	16.6	3334500000	966710000	913160000	1454600000	60.067	0	295	32885.3	10290	8967.8	10523	7444.3	8424.2	8605.1	8983.5	7954.2	9355.2	10822	9416.1	10468	10760	14876	12409	15894	18248	14618	0.231621	0.737787		-0.0294464	0.0561287		-0.196074	1.07218		-0.00586695
sll1306	sll1306	sll1306	periplasmic protein function unknown	P73597	15	15	15	14	89	43.6	43.6	43.6	41.5	6091600000	1952800000	2013700000	2125100000	93.126	0	335	38270.6	34819	30916	28090	28158	22056	29867	20295	15466	21466	21552	21970	25411	16989	21473	24911	25356	21907	22163	-0.225574	1.05764		-0.13648	0.592309		-0.542142	2.36717	+	-0.12976
sll1307	sll1307	sll1307	periplasmic protein function unknown	P73596	6	6	6	6	76	46.3	46.3	46.3	46.3	4730400000	1609200000	1644800000	1476500000	139.97	0	175	17848.7	26861	22984	22432	18647	15595	19766	22405	16979	25085	23874	22844	29788	17366	25584	27755	30149	26832	33774	-0.194331	1.80044	+	-0.0579723	0.144798		-0.656983	1.95522	+	-0.170931
sll1308	sll1308	sll1308	probable oxidoreductase	P73591	6	5	6	6	31	25	20.6	25	25	1468800000	502790000	459140000	506850000	47.207	0	248	25861.7	13943	8630.3	11642	7994.9	11046	13871	21004	15726	12708	14432	14192	21386	9565.9	13525	12006	8950.3	10084	8612.9	-0.339969	1.04635		-0.579012	1.47344	+	-0.266842	1.23495		-0.580903
sll1314	sll1314	dctP	putative C4-dicarboxylase binding protein periplasmic protein	P73589	12	11	12	10	73	34.1	28.5	34.1	26	5178800000	1684300000	1830900000	1663600000	68.231	0	369	41164.3	32833	21316	26328	24958	32492	30465	43097	40541	33479	42704	30356	44826	31146	28792	30051	23124	31713	25574	-0.0834341	0.301662		-0.247662	1.03518		0.0650475	0.500659		-0.532981
sll1315	sll1315	sll1315	unknown protein	P73588	7	7	5	6	33	19	19	13.4	18.8	1777400000	612810000	513140000	651450000	40.595	0	352	38968.3	20600	13617	17518	14792	17950	18074	7871.3	6930.1	7244.8	6576.3	5893.7	8438.9	22562	23089	22262	19767	22692	22950	-0.173354	1.43555	+	-0.119863	0.951244		-0.0546097	1.30268	+	-0.440505
sll1316	sll1316	petC1	cytochrome b6-f complex iron-sulfur subunit (Rieske iron sulfur protein)	P26290	7	7	7	7	130	45.6	45.6	45.6	45.6	16863000000	4924200000	6451000000	5487600000	115.67	0	180	18996.4	44014	35481	37499	36205	35849	37457	41766	34401	41947	34110	37678	41750	63034	72187	60786	70202	67599	84792	-0.106912	1.00163		0.17198	0.535889		-0.0740256	0.757506		-0.0939526
sll1317	sll1317	petA	apocytochrome f component of cytochrome b6/f complex	P26287	6	6	6	6	91	21.3	21.3	21.3	21.3	14928000000	4117900000	5222300000	5588300000	92.32	0	328	35230.6	40117	33425	31244	33211	35532	33412	26015	21857	26765	22344	24153	25970	22633	28028	22174	26468	23256	31941	-0.152093	0.713458		0.204154	0.708942		-0.0317066	0.499886		-0.0477337
sll1318	sll1318	sll1318	hypothetical protein	P72733	4	4	3	4	8	17.1	17.1	13.5	17.1	450090000	55429000	52053000	342610000	8.6909	0	222	24946.4	321.7	317.66	377.94	348.32	317.51	410.47	212.96	292.98	222.2	236.23	207.89	223.51	1944	1591.6	1921.6	1987.8	1838.3	1498.5	0.116954	0.205028		0.0616347	0.270023		0.250845	0.217012		-0.0328665
sll1322	sll1322	atpI	ATP synthase A chain of CF(0)	P27178	1	1	1	1	6	2.8	2.8	2.8	2.8	137630000	51053000	37637000	48937000	1.9818	0.0040453	248	27460.4	3003.1	4436.8	1680.8	7301.7	5573.9	4232.4	6768.3	9393.2	11869	9389	7194.8	8675.7	8618.5	3242.6	7890	6140.6	4718.2	6791.6	-0.375832	0.273326		0.813684	0.424201		0.544011	0.852108		0.0653541
sll1323	sll1323	atpG	ATP synthase subunit b' of CF(0)	P27183	6	6	6	6	24	39.2	39.2	39.2	39.2	390600000	136690000	133100000	120810000	44.539	0	143	16245.5	29755	21825	16938	18640	13863	16667	17210	13111	24831	17264	16868	21020	10164	12258	10425	15124	12640	21975	-0.217504	0.423609		0.407351	0.24609		-0.467377	0.684578		-0.0567991
sll1324	sll1324	atpF	ATP synthase B chain (subunit I) of CF(0)	P27181	9	9	9	9	70	45.3	45.3	45.3	45.3	4171000000	1308800000	1267200000	1595000000	82.779	0	179	19804.5	26742	25363	23859	30569	24413	24659	14729	11352	18004	17285	14579	16083	42210	37229	40056	39986	41885	40105	0.0250952	0.117104		0.240219	0.280234		-0.0768674	0.14616		-0.0820145
sll1325	sll1325	atpD	ATP synthase delta chain of CF(1)	P27180	5	5	4	4	45	28.1	28.1	21.6	21.6	3868500000	1409600000	1306900000	1151900000	49.647	0	185	20093.3	16511	15068	14525	19376	14158	15041	18800	17194	24574	20207	22434	20114	25596	26492	23702	29789	27260	29336	0.026204	0.198546		0.381322	1.3773	+	-0.012189	0.0150692		0.108982
sll1326	sll1326	atpA	ATP synthase alpha chain	P27179	23	23	23	21	414	49.1	49.1	49.1	44.7	110960000000	35938000000	34587000000	40435000000	323.31	0	503	53965.6	203100	178990	184450	194270	177560	167310	188410	179080	234480	177840	208500	210210	151630	160450	146090	175980	164400	217930	-0.054476	0.678922		0.323456	1.63749	+	-0.0242478	0.522612		0.0135054
sll1327	sll1327	atpC	ATP synthase gamma chain	P17253	7	6	6	6	91	22.6	16.9	16.9	16.9	9667800000	3255600000	2821600000	3590600000	61.412	0	314	34605.7	27660	25847	27861	30315	24336	23497	14325	13423	17864	15405	18922	16029	30128	27786	24446	31533	32278	31588	0.134485	0.764808		0.319447	1.12871		0.0599743	0.269491		0.161478
sll1329	sll1329	sll1329	inositol monophosphate family protein	P74542	5	3	3	3	12	17.4	15	14.6	10.8	796020000	297730000	217580000	280720000	50.705	0	287	31555.3	1537.2	1670.9	1395.4	1224.6	1522.3	1473.2	2464.2	2304.8	2112.6	2305.4	2695.1	2287	1773.4	1786.8	1608.5	1940.5	1740.4	1734.5	0.0134231	0.122078		-0.0134525	0.167142		0.145938	1.14221		0.200281
sll1334	sll1334	sll1334	two-component sensor histidine kinase	P74537	15	14	14	14	83	36.1	31.8	34.2	33.6	2373700000	709170000	886860000	777630000	145.07	0	509	56720.6	28811	29263	28923	24059	28139	32272	24874	21354	20215	23412	25341	22824	19489	22987	18523	23053	21414	20158	0.0998346	0.896248		-0.00652242	0.0433204		0.0813437	0.714062		0.151264
sll1336	sll1336	sll1336	hypothetical protein	P74535	23	22	22	22	201	30.4	29.9	29.4	29.9	16274000000	5260700000	5545100000	5468700000	258.43	0	705	78327.9	117260	107950	120040	100200	111200	101590	96330	94471	101400	88582	102950	99635	85939	90920	79551	99452	96697	105200	0.0650777	0.502447		0.166806	1.08914		0.0855174	1.37284	+	0.0718955
sll1338	sll1338	sll1338	unknown protein	P74534	1	1	1	1	8	9.6	9.6	9.6	9.6	317580000	120210000	87642000	109730000	26.184	0	187	20182.9	2079.7	1791.9	1215.4	1255	1304.3	1720.9	1272	788.88	790.74	1040.5	1388.9	1330.2	1749.9	1701.6	1788.4	2996.2	1976.5	1769.9	-0.287411	0.564581		-0.388381	1.30221	+	-0.370116	0.964783		0.209242
sll1341	sll1341	bfr	bacterioferritin	P24602	8	7	7	7	54	60.9	53.8	49.4	49.4	3524500000	917510000	1722200000	884740000	70.882	0	156	18330.9	29534	22959	24269	21283	21131	20270	16660	12691	17481	17646	17119	18797	11854	10171	10405	13334	13106	13012	0.00876635	0.121674		0.0198446	0.0921604		-0.168878	0.531798		-0.0500653
sll1342	sll1342	gap2	NAD(P)-dependent glyceraldehyde-3-phosphate dehydrogenase	P80505	22	21	20	22	540	76.6	71.8	72.1	76.6	103810000000	32195000000	32185000000	39427000000	323.31	0	337	36492.5	158640	181970	155170	149480	144770	143760	182600	200030	202690	164590	186470	186030	157820	226050	144580	184540	172180	220390	0.0302586	0.271785		0.317089	1.15028		0.136139	0.609393		0.176387
sll1343	sll1343	ape2	aminopeptidase	P74527	30	30	30	27	170	31.9	31.9	31.9	28.9	4259200000	1378300000	1409300000	1471700000	204.85	0	869	97980	72274	66731	74498	51062	64183	81506	104210	77209	68901	82618	79537	87285	76276	108400	86764	89840	93947	79628	0.0432812	0.224995		-0.224267	1.47899	+	-0.0742698	0.36858		-0.0770425
sll1349	sll1349	cbbZp	phosphoglycolate phosphatase	P73525	8	8	7	7	25	31.2	31.2	30.8	30.8	578520000	154790000	203720000	220010000	60.264	0	221	24981.9	706.98	687.85	710.61	446.3	595.16	829.09	6142.4	4933.9	5167.4	5804.2	5514.5	5666.4	15607	16166	13845	16547	16303	15780	0.108229	0.79807		-0.0935823	0.231134		0.00986569	0.318072		0.0474641
sll1350	sll1350	sll1350	hypothetical protein	P73524	4	4	4	4	23	13.3	13.3	13.3	13.3	277590000	105110000	74065000	98414000	35.785	0	398	44505	13234	14695	12548	14226	12591	12644	7770.6	6759.4	7741.9	6639.2	8009.7	6978	9341.8	9251.6	8227.3	10539	9106.1	9518.8	0.01465	0.150033		0.258947	0.698065		0.121218	1.83842	+	0.224468
sll1353	sll1353	hik15	two-component sensor histidine kinase	P73519	5	3	3	5	13	4.3	2.5	2.5	4.3	243450000	84853000	67596000	91005000	11.31	0	998	111128	3876.8	3145.6	3652.6	2920.2	3453.5	4170.8	2044.6	1658.3	1403.2	1505.7	1358	1723.8	5578.4	6751.6	5319.1	6350.8	6366	5498.5	0.00881305	0.259252		-0.121523	1.34023	+	0.0488432	0.84643		-0.135258
sll1354	sll1354	recJ	single-strand-DNA-specific exonuclease RecJ	P73518	8	8	7	5	20	12.3	12.3	10.9	7.5	276660000	127270000	76806000	72577000	55.78	0	759	84235.6	5991.6	5234	6222.4	4751.9	5925.6	6607.1	10063	7390.3	7686.9	7457.9	8017.4	7846.6	9188.2	11611	7997.5	9657.5	9641.8	8651.3	0.098856	1.56012	+	0.015514	0.119937		0.132324	1.40668	+	0.0254361
sll1355	sll1355	sll1355	hypothetical protein	P73513	3	3	3	3	11	17.7	17.7	17.7	17.7	146350000	36378000	42300000	67674000	23.463	0	181	20737	3233.1	3852.6	3318.8	3652.1	3185.5	4291.8	3477.7	2474.9	3315.1	3483.7	3873.5	2994.6	6120.4	7324.4	6409.2	7715.8	7371.4	6168.1	0.174109	0.727684		0.213328	0.161894		-0.0159323	0.187833		0.293789
sll1356	sll1356	glgP	glycogen phosphorylase	P73511	29	28	29	26	250	34.6	33.8	34.6	31.1	19222000000	6405000000	6350300000	6466500000	236.13	0	849	96648.9	91425	66673	85926	66622	85927	105500	112230	84181	74091	85401	74469	96105	81967	108600	87028	74545	90486	77066	-0.0522439	0.590612		-0.236791	1.36521	+	-0.019946	0.130265		-0.360335
sll1358	sll1358	mncA	putative oxalate decarboxylase periplasmic protein	P73510	12	12	12	12	86	39.1	39.1	39.1	39.1	3374000000	1232900000	1055000000	1086100000	131.61	0	394	43151	42515	26066	37769	22885	34515	35580	31533	30827	22897	29827	21616	36229	43306	48041	45822	36349	47448	39578	-0.118601	1.59292	+	-0.487879	2.29202	+	-0.105333	1.09965		-0.605895
sll1359	sll1359	sll1359	unknown protein	P73509	8	8	7	7	27	12.2	12.2	11.1	10	461560000	48673000	55334000	357550000	25.491	0	678	75516.5	2305.6	1535.3	1962.7	1720.8	2011.1	1742.7	1393.8	1272.3	1399	1555.2	1420.8	2006	8259.9	9397.9	8324	9725.3	8883.9	8132.3	-0.152335	1.20696		-0.223522	0.777333		-0.174404	0.770053		-0.281171
sll1360	sll1360	dnaX	DNA polymerase III subunit gamma/tau [Contains	P73507	11	8	8	9	27	9.8	6.7	7.1	8.9	177670000	56068000	60636000	60966000	30.685	0	1116	122010	7571.7	7596.9	7950.7	6715.5	7817.3	8348	14279	10501	10235	10082	11315	11278	11008	13834	9311.2	11861	11114	13351	0.0714212	0.503806		0.175095	0.493309		0.162371	1.22666		0.107745
sll1362	sll1362	ileS	isoleucyl-tRNA synthetase	P73505	27	27	26	26	181	30.5	30.5	30.1	26.8	9302800000	2866000000	3082400000	3354400000	285.5	0	988	112346	76517	67965	72883	60766	66234	62652	62122	59670	61675	61428	65166	66362	78603	90575	77956	97925	94776	98172	0.0489141	0.536367		0.0654149	0.353225		-0.0169503	0.381883		0.0333325
sll1363	sll1363	ilvC	ketol-acid reductoisomerase	P29107	21	21	21	20	297	54.5	54.5	54.5	54.5	65942000000	22090000000	22801000000	21051000000	323.31	0	367	39951.6	137850	160670	120450	119080	121570	95187	86765	132720	109490	98703	128130	125770	132130	120710	116790	147610	130490	134070	-0.110905	0.754531		0.028195	0.245942		0.127821	0.642617		0.187527
sll1365	sll1365	sll1365	unknown protein	P74554	11	9	10	8	36	15.6	13.1	14.5	12	276370000	78184000	87948000	110240000	28.68	0	633	70335.5	10473	10166	10169	9021.5	9132.5	11266	2790.5	5972.1	2602.7	2517.4	2545.7	3301.2	7865.5	9752.9	8058.1	8766.4	8803	9627.4	-0.0818921	0.276115		0.0039106	0.302338		0.403114	0.263398		-0.101755
sll1366	sll1366	sll1366	putative SNF2 helicase	P74552	19	19	19	19	55	18.3	18.3	18.3	18.3	795740000	252260000	227750000	315740000	83.216	0	1039	115834	14401	12212	12491	11183	12023	12061	17502	15334	16872	15930	17914	19003	17542	17265	17061	19100	18125	17681	-0.109191	2.0739	+	-0.0639453	1.06749		-0.0763653	0.736574		-0.0651957
sll1367	sll1367	sll1367	hypothetical protein	P74544	8	6	6	8	29	26.1	18.8	18.8	26.1	814630000	209400000	271880000	333350000	21.987	0	261	30065.8	7928.8	6272.1	6340	5628.9	6404.9	7215.7	17087	11983	14283	11352	13554	14597	20306	23521	15737	19328	17588	21012	-0.156285	0.751431		0.0742487	0.35563		0.0393651	0.179332		-0.0564445
sll1370	sll1370	rfbM	mannose-1-phosphate guanylyltransferase	P74172	13	11	11	12	78	40.1	29.4	31.3	36.8	3160300000	971950000	1059800000	1128500000	85.116	0	367	40464	38943	38109	39740	35925	36446	41939	46635	39667	45910	42390	46702	43998	45505	49652	43367	53777	47453	53308	0.0515741	0.352523		0.178543	2.23593	+	0.0411087	0.792802		0.109597
sll1371	sll1371	sycrp1	cAMP receptor protein essential for motility	P74171	8	8	8	8	45	33.6	33.6	33.6	33.6	1066600000	340740000	354400000	371420000	98.701	0	232	26098.9	8763.3	7746.8	8049	6474	8444.8	9795.3	21388	15188	14022	14645	15613	16612	14406	18559	12264	15078	13782	13316	-0.0303862	0.730572		-0.0892248	0.945292		0.116917	0.890345		-0.000590979
sll1372	sll1372	sll1372	hypothetical protein	P74170	3	3	3	3	10	9.8	9.8	9.8	9.8	115820000	23505000	20545000	71774000	10.013	0	275	30970.4	2176.9	2566	2557.7	2523.1	2721.7	2817	3089.6	2356.3	2735.8	2383.9	2922.2	2458.4	4923.4	5748.3	4602.6	6310.4	4912.6	5878.7	0.118024	0.197444		0.34321	1.73279	+	0.233241	0.663952		0.302391
sll1374	sll1374	sll1374	probable sugar transporter	P74168	3	2	2	3	8	3.5	3.5	3.5	3.5	105740000	33001000	44342000	28398000	7.563	0	544	60064.9	3404.2	3138	2911.6	3663.5	3136.1	3571.7	4215.5	4105.9	4851	4846	4814.3	4285	3713.8	3679.2	3289.3	4562.4	3919.9	3850.4	0.0952779	0.295375		0.27442	0.977035		0.0979831	1.2665		0.166305
sll1376	sll1376	sll1376	hypothetical protein	P74167	5	5	5	4	16	12	12	12	7.6	462410000	161980000	177320000	123100000	17.971	0	410	45955.6	6531.8	6454.9	6479.9	6601	7193.2	7860.7	4245.8	3537	3361	3954.2	4108.1	3500.1	2732	2982.7	2323.3	2954.3	2722.9	2483.8	0.150909	0.710599		0.12295	0.41339		0.230105	0.772027		0.176705
sll1377	sll1377	sll1377	probable glycosyltransferase	P74165	8	7	7	7	24	14	12.3	11.5	12.5	251280000	57733000	88042000	105510000	22.431	0	479	54134.4	6028.3	9730.1	5764.1	7571.7	5786.4	8929.4	10853	7287.4	11117	8077.1	9277.5	8605.7	6965.5	9170.7	7156.9	8845.2	8019.6	10017	0.0177423	0.378108		0.496631	1.73729	+	-0.0101882	0.145746		0.393714
sll1380	sll1380	sll1380	periplasmic protein function unknown	P74162	9	9	9	9	44	43.5	43.5	43.5	43.5	1877100000	538930000	593480000	744680000	80.072	0	214	23884.2	8299.3	9264.8	7203.9	8961.8	8331.1	9687.2	12456	11594	12627	15271	15457	14470	9344.7	9151.8	8424.2	10184	9290.3	6441.4	0.0268771	0.184149		-0.00973116	0.0648875		0.0511604	0.0515008		0.166329
sll1381	sll1381	sll1381	hypothetical protein	P74161	2	2	2	2	6	16.1	16.1	16.1	16.1	33770000	5835800	12042000	15893000	24.397	0	137	15662.3	2286.4	2325.4	2054.3	2850.3	2143.3	3083.7	1085.2	841.02	1246.5	1050.6	1292.2	932.91	0	0	0	0	0	0	0.130107	0.103324		0.58631	0.565417		0.0549251	0.368442		0.345556
sll1382	sll1382	petF fdx	ferredoxin petF-like protein	P74159	3	3	2	3	5	32.8	32.8	24.6	32.8	77259000	19172000	19831000	38256000	17.871	0	122	13838.4	506.13	428.29	454.67	496.58	457.81	422.39	435.72	391.71	302.87	454.81	412.8	478.88	319.97	281.43	334.02	363.47	321.45	192.7	-0.0750551	0.328863		-0.307462	0.31847		-0.0644316	0.457685		-0.123033
sll1383	sll1383	suhB	probable myo-inositol-1(or 4)-monophosphatase	P74158	9	9	9	9	45	35.2	35.2	35.2	35.2	2134600000	774220000	662570000	697840000	150.01	0	287	31296.6	26721	25168	26640	23126	27977	26308	18754	19727	17503	19071	19239	19030	20186	20193	16830	20252	20715	17199	0.114574	2.1289	+	0.000605756	0.0491552		0.226254	1.66206	+	0.0532511
sll1384	sll1384	sll1384	similar to DnaJ protein	P74157	14	13	13	14	66	41.7	41.4	41.4	41.7	1914100000	608780000	605470000	699860000	67.013	0	314	34545.6	23137	19688	20932	14592	17707	23706	19639	14825	13594	15329	15743	19126	36166	46876	39342	42335	41764	35717	-0.110048	1.18811		-0.334363	1.38226	+	-0.192201	1.26158		-0.147129
sll1388	sll1388	sll1388	hypothetical protein	P74148	4	4	4	4	22	26.6	26.6	26.6	26.6	2566700000	693140000	798440000	1075100000	47.996	0	154	17291.8	6639.9	6430.6	6086.4	6203.5	7134	8359.9	9571.9	7175.9	7194.4	8371.8	9016.5	7459.1	7696.3	9951.1	6073.9	8273.6	7440.6	6740.3	0.133067	0.484936		0.0996643	0.67687		0.231239	1.27819		0.215836
sll1390	sll1390	sll1390	hypothetical protein	P74145	7	7	7	7	34	22.9	22.9	22.9	22.9	897290000	352360000	169030000	375900000	62.702	0	249	27394.4	12714	14098	12827	18509	15993	16638	14015	10499	14721	14328	15832	13981	14337	16075	13606	16139	15982	15730	0.109096	1.05897		0.413139	0.573522		0.13124	0.179217		0.182829
sll1393	sll1393	glgA	glycogen (starch) synthase	P72623	16	16	16	16	148	33.2	33.2	33.2	33.2	11847000000	4046200000	3853900000	3946400000	147.68	0	491	56224.9	58134	55780	51724	50520	52511	52862	51231	50568	51390	40895	55245	54528	44640	50591	45158	57044	45167	54209	-0.177424	1.12024		0.0896063	1.36445	+	0.00976107	0.0916365		0.0867909
sll1394	sll1394	msrA1	peptide methionine sulfoxide reductase	P72622	6	6	6	6	60	28.8	28.8	28.8	28.8	1369900000	380250000	436190000	553430000	79.523	0	222	24209.1	21932	19523	20892	18375	20558	19005	18202	14498	18218	16213	17114	17440	14694	14329	13916	15457	13932	17660	-0.0401538	0.215566		0.1499	1.01448		0.00744901	0.0761237		-0.0263456
sll1395	sll1395	rfbD	dTDP-6-deoxy-L-mannose-dehydrogenase	P72621	4	4	4	4	21	20.4	20.4	20.4	20.4	221310000	75935000	75810000	69563000	36.864	0	280	30249.4	2587.5	2288.7	1576.4	2395.3	2114.4	2384.8	3859.4	3486.5	4534.7	2548.3	4761.5	4652.7	3989.3	4875.2	4092.4	5495.7	3418.2	5541.1	-0.594102	1.37241	+	0.195925	0.856568		-0.147234	0.871345		0.0858972
sll1396	sll1396	sll1396	unknown protein	P72619	2	2	2	2	6	9.8	9.8	9.8	9.8	77571000	9838600	21498000	46235000	10.97	0	224	25791.4	4993.1	4535.2	4657.3	3303.8	5074	4533.7	2279.3	2830.3	1861.2	3237	2551.7	3233.8	4964.7	3572.6	4002.2	5029.8	5167.8	3873.9	0.107577	0.554385		-0.368956	1.43169	+	0.151476	0.67699		-0.0526336
sll1398	sll1398	psb28 psbW psb13 ycf79	photosystem II reaction center 13 kDa protein	Q55356	6	6	6	6	60	61.6	61.6	61.6	61.6	9872000000	3236800000	2667300000	3968000000	101.74	0	112	12590.3	41623	29107	30706	33514	37207	40221	31615	27485	27314	26509	25903	32277	24522	31125	25235	24084	24086	23655	-0.245973	1.07426		-0.115228	0.745533		-0.0448947	0.476899		-0.31135
sll1399	sll1399	sll1399	hypothetical protein	P72617	5	5	5	5	25	12.2	12.2	12.2	12.2	410410000	123210000	109650000	177550000	48.234	0	401	46196	9191.4	6856.4	8515.6	6720.4	7589.9	8825.6	12806	10825	11590	12190	10884	13352	12516	15612	14865	13248	15181	14521	-0.0541315	0.418235		-0.131581	0.948847		-0.173568	0.746613		-0.305885
sll1400	sll1400	sll1400	hypothetical protein	P72615	3	3	3	1	5	29.2	29.2	29.2	8	66604000	32812000	25116000	8676700	14.691	0	113	12991	2163	2067.8	2387.9	2441	2416.3	2820.4	4267.8	3352.9	3283.1	3807.5	3656.2	3587.8	0	0	0	0	0	0	0.223386	0.794774		0.259492	0.319649		0.213047	0.542735		0.0672958
sll1414	sll1414	thf1	hypothetical protein	P73956	4	4	4	3	18	12.9	12.9	12.9	10	619340000	93331000	130980000	395030000	32.65	0	240	27074.6	4594.4	4408.9	4614.9	3151.7	4022.5	4184.8	6210.2	5508.8	5284.1	7606.1	7707.9	7482.9	8867	9165.6	7986.3	10992	9903.6	6896	0.128651	1.10432		-0.320657	1.17657		-0.053563	0.135898		0.138187
sll1415	sll1415	nadK2	hypothetical protein	P73955	9	8	9	9	49	24.4	19.9	24.4	24.4	1309900000	360220000	502920000	446800000	23.591	0	307	33775.7	11193	10772	11398	8990.4	8952.3	9005.7	22428	19148	21681	21557	22568	23033	25489	27783	26431	29612	29640	30951	0.0476574	0.529298		0.0395933	0.555794		-0.114208	1.34613	+	0.0148349
sll1418	sll1418	psbP2	photosystem II oxygen-evolving complex 23K protein PsbP homolog	P73952	8	8	8	8	69	47.3	47.3	47.3	47.3	3955400000	1206600000	1248200000	1500600000	136.65	0	188	20747.2	22195	20334	19771	20172	19998	21219	22158	18164	22711	19966	22756	22204	39186	42967	33644	43698	39144	41016	-0.0180484	0.0369261		0.157729	1.64114	+	0.0305803	0.217869		0.0848972
sll1423	sll1423	ntcA ycf28	global nitrogen regulator	P33779	7	7	7	7	51	33.3	33.3	33.3	33.3	3241200000	1176800000	1188400000	876010000	60.696	0	225	25046.1	26479	23678	26836	21384	23222	25084	19410	16384	17704	18440	18838	19470	17512	16245	17010	18800	16902	16491	-0.00257141	0.0247199		-0.0633346	0.416916		-0.0324519	0.613126		-0.0335226
sll1424	sll1424	sll1424	hypothetical protein	P73944	21	20	20	20	74	40.5	37.5	40.3	38.3	871860000	311050000	303160000	257650000	148.85	0	491	55645.3	23504	22840	22029	19587	20661	21313	33101	29505	30190	31856	33983	31609	32801	35731	30576	41062	36122	35052	0.0690681	0.595319		0.05353	1.16261		0.0383949	0.644257		0.151651
sll1425	sll1425	proS	proline-tRNA ligase	P73942	22	19	22	21	188	40	34.8	40	37.1	12491000000	4138700000	3968200000	4384000000	231.62	0	603	66929.3	81101	76933	80248	72181	78467	75321	79355	72299	77581	76013	79547	78800	104560	107880	97711	114000	113670	118750	0.0653204	2.08493	+	0.127779	1.52243	+	0.0752041	1.04665		0.0411846
sll1426	sll1426	sll1426	unknown protein	P73941	1	1	1	1	10	4.5	4.5	4.5	4.5	1108500000	387120000	304220000	417140000	2.0319	0.0040617	155	16767.7	1880.4	1951.9	2214.8	2021.1	1716	1920.4	2118.2	1603.2	1984.5	2162.9	2584.9	1885.9	0	0	0	0	0	0	0.326104	1.53707	+	0.309866	0.703138		-0.00612048	0.0379565		0.349969
sll1427	sll1427	hhoB	protease	P73940	7	7	7	7	20	15.1	15.1	15.1	15.1	272680000	80763000	80470000	111450000	34.518	0	416	43196.2	5870.4	6496.1	6349.8	5426	5738.6	6716.6	3654	2013.8	2370.6	2312.5	2742.2	2407.2	7054.4	11115	6445.1	8585.2	7151.9	7750.8	0.0861471	0.36897		0.141313	1.05283		0.0492512	0.496901		0.237187
sll1430	sll1430	apt	adenine phosphoribosyltransferase	P73935	9	8	9	6	45	61	45.9	61	29.1	1895200000	658470000	661450000	575290000	77.645	0	172	18997.1	14440	13562	13007	13539	15037	14485	18740	16834	17164	18132	18568	18891	25623	29460	24352	25381	25258	25445	-0.0350826	0.238506		0.0465545	0.0609804		0.091803	0.492884		-0.0284421
sll1432	sll1432	hypB	putative hydrogenase expression/formation protein HypB	P74218	3	3	3	3	9	12.6	12.6	12.6	12.6	103250000	33609000	36286000	33353000	11.121	0	285	31243	7208	5161	8440.9	4439.2	7498	7591.7	1637.2	1721.2	1256.4	1621.1	965.4	1633.6	892.74	818.8	648.53	655.56	1020.4	736.31	0.312348	0.549294		-0.18913	0.454014		0.299256	0.691335		-0.405191
sll1433	sll1433	nnr	hypothetical protein	P74217	11	11	11	10	43	26.1	26.1	26.1	23.1	2025000000	703590000	648180000	673260000	112.55	0	524	55225	20160	15982	20924	15532	22046	22439	17911	16328	12282	15237	13442	15891	9339.1	9365.9	6933.3	6689.9	8738.9	6700.4	0.124296	1.16815		-0.166749	1.0883		0.300203	1.31864	+	-0.221342
sll1434	sll1434	mrcA	penicillin-binding protein	P74216	11	10	10	10	32	16	14.6	14.6	14.9	230540000	74258000	77066000	79213000	66.387	0	650	70275.1	14895	16921	14043	10182	12891	11590	5085.9	6111.3	6778	6067.5	7289	6764.4	6525.8	7378.7	7352.9	9565.3	7916.6	9186.5	-0.0299582	0.581074		0.035274	0.047875		-0.0723444	0.43636		0.21299
sll1435	sll1435	gatB	glutamyl-tRNA(Gln) amidotransferase subunit B	P74215	20	20	19	20	196	37.6	37.6	33.7	37.6	12867000000	3537100000	4221700000	5107700000	284.57	0	519	57605.8	64646	60976	65795	52611	58378	57156	76929	70397	71847	74905	76811	77878	64265	66612	58891	69664	72734	65732	0.10631	1.84291	+	0.0125564	0.680762		0.0438709	1.04131		0.0337653
sll1440	sll1440	pdxH	pyridoxamine 5'-phosphate oxidase	P74211	8	8	8	7	40	33	33	33	27.8	1261500000	438000000	470870000	352600000	30.574	0	230	26404.6	24304	18778	22053	20551	21364	18058	7574.5	7174.8	8066.1	9447.9	8807.1	9025.9	20781	14540	16433	18396	19210	14162	0.0691559	0.197365		-0.0979244	0.268159		0.0517173	0.237648		-0.0894076
sll1443	sll1443	pyrG	CTP synthetase	P74208	15	15	15	15	90	31.1	31.1	31.1	31.1	4880100000	1373800000	1579200000	1927100000	150.03	0	546	60807.4	29688	24447	29342	25757	27437	21832	27849	29819	32990	29364	31481	34058	20016	18745	18637	20964	22936	23787	0.0402411	0.151207		0.132259	1.51996	+	0.0322911	0.394361		-0.0860104
sll1444	sll1444	leuD	3-isopropylmalate dehydratase small subunit	P74207	7	7	7	7	38	44	44	44	44	3579400000	1146500000	1310600000	1122300000	135.33	0	200	21587.4	10109	9607	10852	7930.8	10247	9382	9384.4	8368	7408.4	10547	9809.1	8903.1	13029	12256	10792	12605	13073	9095.6	0.227438	1.04547		-0.182701	0.622465		0.167852	1.02989		0.0865646
sll1446	sll1446	sll1446	hypothetical protein	P74206	8	7	8	8	31	23.4	20.3	23.4	23.4	660480000	209390000	250740000	200350000	54.039	0	320	34759.3	15654	16130	14394	12061	14193	16642	13768	10371	9491.4	10432	14168	12322	9552	10849	7451.9	11284	8776.1	6856.3	-0.0252631	0.296923		-0.191126	1.32502	+	0.0976523	0.284899		0.271788
sll1450	sll1450	nrtA	nitrate/nitrite transport system substrate-binding protein	P73452	16	16	15	16	182	43.5	43.5	41.5	43.5	20236000000	6710100000	7059100000	6467100000	147.42	0	446	48966.6	72904	70306	65636	85538	68212	56867	48728	53769	75188	49224	56861	55351	57696	50886	47716	65410	58561	96014	0.00885531	0.0143286		0.665691	1.60447	+	0.145867	1.2609		0.137082
sll1452	sll1452	nrtC	nitrate/nitrite transport system ATP-binding protein	P73450	7	7	5	6	11	9.9	9.9	7	8.4	112370000	40809000	29936000	41625000	11.467	0	670	75100.6	1291.8	1250.3	1146.8	1127	1170.1	1889.9	2483	1520.5	2250.3	1311.1	1737.1	1523.8	875.64	1375.9	836.18	1198.5	1018.7	1713.4	-0.0167127	0.179481		0.601857	0.834027		0.0745784	0.507217		0.211513
sll1453	sll1453	nrtD	nitrate/nitrite transport system ATP-binding protein	P73449	2	2	1	2	2	5.4	5.4	3	5.4	3522700	764460	0	2758300	1.9098	0.0048426	332	36564	1061.4	1292.6	1215.2	1011	1096.2	2012.2	0	0	0	0	0	0	1887.2	3769.1	1747.9	2418	2240.1	3834.4	0.231578	1.11263		0.658357	0.351841		0.143527	0.657606		0.333884
sll1454	sll1454	narB	ferredoxin-nitrate reductase	P73448	10	8	7	9	25	14.4	11.8	9.9	12.6	146520000	43456000	48130000	54933000	36.148	0	714	79631.9	5337.2	5175.6	6855.4	5202.8	4636.5	4103	4261.5	4500.2	5359.3	4307.7	4455	4492	5805.7	7098	6652	7890.9	8223.9	11807	0.226383	0.732745		0.457091	0.747039		-0.0224502	0.162214		0.0511976
sll1455	sll1455	sll1455	hypothetical protein	P73447	3	3	2	3	25	21.9	21.9	9	21.9	716970000	89772000	379300000	247890000	22.314	0	155	17753.4	4047.6	3851.6	4233.9	4343.4	4580.9	5510	5543.3	4148.8	4163.7	4507.7	4410.9	3731.7	11171	13249	9296.1	10889	11153	9989.3	0.221773	1.09138		0.230541	0.491402		0.299537	1.48354	+	0.12562
sll1456	sll1456	sll1456	unknown protein	P73445	6	6	6	6	30	21.2	21.2	21.2	21.2	1627100000	495880000	583120000	548050000	61.223	0	302	33517	18906	17155	17004	17277	16848	14808	17788	17686	21299	17496	20505	20681	6831.9	6359.1	7367	8541.1	7214.6	8745.2	-0.125497	1.6887	+	0.151195	1.00687		-0.0657638	0.562804		0.00818481
sll1457	sll1457	rfbJ	probable glycosyltransferase	P73444	7	6	6	6	22	19.5	17.3	17.3	16.7	838500000	245340000	225660000	367500000	55.135	0	318	35769.4	1570.1	1536	1461.9	1459.3	1472.6	1509.5	2933.7	2743.5	3318.2	3355.2	3484.2	3496.8	7644.5	7545.4	7344.1	8966.6	8456	8349.9	0.029006	0.629364		0.100358	1.76013	+	-0.0247316	0.221431		0.0715271
sll1459	sll1459	sll1459	stationary-phase survival protein SurE homolog	P73440	6	6	6	5	30	24.9	24.9	24.9	19.6	403360000	148180000	133430000	121750000	21.464	0	225	24907	10619	8882.3	11585	9237.6	10023	10248	12898	12024	12726	10967	12616	12973	12236	12507	10794	12878	12494	13980	0.052022	0.160334		0.146869	1.00566		0.0955714	1.36596	+	-0.0245391
sll1461	sll1461	sll1461	hypothetical protein	P73439	3	2	3	2	7	12.3	9.1	12.3	9.1	218250000	62607000	70376000	85264000	15.099	0	220	25524.8	0	0	0	0	0	0	1579.2	1235.7	1303.1	1533.2	1631.5	1301.8	3109.8	2773.8	2456.5	3057.6	2858.7	2014.7	0.21788	0.453739		-0.116718	0.212191		0.195148	0.389326		0.248333
sll1462	sll1462	hypE	putative hydrogenase expression/formation protein HypE	P73438	6	5	5	4	17	21.4	16.2	16.2	11	197020000	66292000	70321000	60404000	60.638	0	345	36425.6	450.9	381.27	314.04	375.76	464.23	395.56	4145.6	3786.6	3620.3	3683.1	3892.7	3818.7	3015.3	4552.7	3265.2	3932.7	3666.3	2912.3	-0.103292	0.107441		-0.0612763	0.241485		0.0809115	0.0434737		0.00851159
sll1463	sll1463	ftsH	cell division protein FtsH	P73437	32	32	32	30	320	54.1	54.1	54.1	49.5	31469000000	10508000000	10396000000	10565000000	323.31	0	628	68199.3	141910	123430	127040	117120	128040	137460	172660	134840	146010	135540	157570	146540	152620	169760	121720	158380	147350	151120	0.0178811	0.126823		0.108855	0.84809		0.122858	0.56266		0.0866443
sll1464	sll1464	sll1464	hypothetical protein	P73436	7	7	6	5	27	14.9	14.9	12.6	10.9	458350000	209520000	176720000	72112000	59.384	0	477	54040.9	9417.2	10171	10650	7866.9	9790.2	10749	7863.8	6926.6	6259.3	6899.6	7537.6	7292.4	4230.3	5483.1	4107.8	4788.1	4636.5	3945.4	0.109983	0.472602		-0.0785526	0.377578		0.110943	0.542284		0.117186
sll1466	sll1466	sll1466	probable glycosyltransferase	P73434	10	10	9	10	40	24.5	24.5	22	24.5	1816200000	650640000	540100000	625420000	57.471	0	413	47141.7	14005	13951	14095	12216	12980	12142	15717	14955	15278	15652	17979	15565	11533	12588	10948	15009	13760	13984	0.13085	1.55261	+	0.141378	1.35582	+	0.0691184	0.809083		0.208371
sll1469	sll1469	sll1469	hypothetical protein	P73419	3	2	2	3	7	10.5	7.7	7.7	10.5	80176000	18160000	23782000	38234000	10.279	0	285	31778	2116.5	2135	1909	2424.5	2726	2272.9	0	0	0	0	0	0	3125.6	3557.6	3089.1	3814	3154.4	4812.9	-0.104587	0.479356		0.494767	0.761057		0.282559	0.250375		0.114257
sll1470	sll1470	leuC	3-isopropylmalate dehydratase large subunit	P54384	16	15	15	15	168	38.2	35.5	38	38.2	10563000000	3683800000	3491300000	3388300000	182.17	0	468	50458.3	63618	59089	69590	43453	62236	55803	43321	41459	33721	43258	40383	42170	54847	53181	50089	57716	60560	47705	0.162303	1.2095		-0.21652	1.49269	+	0.124634	1.39789	+	-0.000423775
sll1471	sll1471	cpcG2	phycobilisome rod-core linker polypeptide	P74625	15	14	15	15	120	52.6	52.2	52.6	52.6	6719200000	2139000000	2248900000	2331300000	157.62	0	249	28522.6	48846	28334	38573	18081	33092	27578	36937	46601	28377	48198	39646	73874	39326	32376	78896	40255	53968	28212	-0.474314	0.923173		-1.32014	1.26799		-0.615353	0.869343		-0.881634
sll1477	sll1477	sll1477	hypothetical protein	P74619	6	5	4	4	12	7.3	6	4.8	4.8	123080000	50712000	50262000	22110000	26.415	0	832	92865	2532	2282	2498.5	1883.1	2004.1	2387.5	2338.9	2150	2259.2	2207.7	2230.6	2402.8	4664.3	5584.1	4857.4	6252.7	5591	5196.5	0.035535	0.964138		-0.0401959	0.407735		-0.0842339	0.631508		0.0264889
sll1479	sll1479	pgl	6-phosphogluconolactonase	P74618	11	11	11	11	93	44.6	44.6	44.6	44.6	5829400000	1696100000	2004800000	2128500000	74.21	0	240	26482.1	48522	47397	49015	29865	51425	53231	36913	33369	19179	37331	38334	36281	25912	28139	27642	29032	28542	15949	0.0545375	0.282471		-0.689148	2.07724	+	0.0656827	0.251208		0.031229
sll1481	sll1481	sll1481	ABC-transporter membrane fusion protein	P74617	23	22	21	22	79	54.3	52.3	52.3	54.3	606850000	171390000	170440000	265020000	165.13	0	451	48590.8	30368	30612	31283	24981	27198	34341	27348	18661	18992	23370	21958	24053	24746	31165	26922	27948	28708	25093	0.0490069	0.234683		-0.139267	0.629341		-0.112985	0.620576		-0.0290762
sll1484	sll1484	ndbC	type 2 NADH dehydrogenase	P74614	15	14	13	14	82	37.4	33.3	30.6	34.7	3640100000	1158300000	1226600000	1255200000	138.78	0	487	52818.8	25082	17029	23582	17618	24836	23925	47625	40839	35242	38440	31858	43195	29072	29833	26146	21565	27957	24546	-0.0383644	0.759682		-0.200194	2.04183	+	0.119022	2.08283	+	-0.43697
sll1486	sll1486	sll1486	hypothetical protein	P74612	1	1	1	1	4	3.8	3.8	3.8	3.8	109470000	37270000	35352000	36851000	2.9523	0	210	23083	1893.5	1597.3	1867	2140.2	2207.1	2054.9	1801.8	1694.2	2107.3	1875.2	1739.3	1913.9	3392.3	3095.1	2767.7	2840.7	3064.4	2936.9	0.048309	0.342356		0.247626	0.508851		0.221668	0.730196		-0.127155
sll1489	sll1489	cpmA	circadian phase modifier CpmA homolog	P74601	3	3	3	3	10	12.5	12.5	12.5	12.5	365470000	116290000	112020000	137150000	36.674	0	279	29359	2869.3	2908.8	2943.2	2846.7	3330.6	3221.8	3267.6	3639.7	3841.6	3337.2	3568.9	3307	6159.4	6196.9	4886.1	6436.5	5758.5	5725.1	0.110919	1.75466	+	0.246437	1.19282		0.329314	1.74574	+	0.163609
sll1491	sll1491	sll1491	periplasmic WD-repeat protein	P74598	6	6	6	6	51	19.8	19.8	19.8	19.8	2001500000	747520000	668870000	585080000	75.068	0	348	37347	25557	18136	17341	11989	16583	17877	13493	11818	9741	11492	12339	16075	20539	24344	28438	25935	24127	20570	-0.411121	1.30977	+	-0.66015	1.39206	+	-0.409182	1.03288		-0.348622
sll1495	sll1495	sll1495	hypothetical protein	P74590	6	5	6	4	17	18.1	14.9	18.1	9.3	243040000	71056000	90527000	81455000	39.174	0	397	43543.1	763.42	621.02	891.79	739.88	611.49	753.94	3237.3	2499.6	3288.6	2448.1	2720	3045.1	2200.7	2797.5	2242.4	2676.4	2303.6	3396.9	0.0147833	0.318937		0.322446	0.842763		-0.111117	1.06859		-0.0777006
sll1496	sll1496	sll1496	mannose-1-phosphate guanyltransferase	P74589	18	17	16	16	84	19.3	19.3	17	17	2881800000	843650000	929000000	1109200000	133.04	0	843	92503.4	42374	41576	40864	37787	44317	41695	44340	42220	40345	38615	40511	38347	42339	43629	37593	46404	44590	49291	0.0836661	0.905334		0.197926	1.40746	+	0.226585	1.27762		0.10634
sll1498	sll1498	carA	carbamoyl-phosphate synthase small chain	P74587	3	3	3	3	21	7.1	7.1	7.1	7.1	3221000000	1195900000	1151000000	874180000	38.706	0	424	46486	6934	5997.2	6637.3	5224.9	5937.6	6259.3	7151.6	6395.2	6885.2	6396.7	7054.9	7245.1	4935.3	6252.7	5409.4	6244.4	6172.3	6360.5	-0.00230933	0.0581409		0.0175404	0.094817		-0.0773274	0.571745		-0.0251508
sll1499	sll1499	glsF	ferredoxin-dependent glutamate synthase	P55038	46	45	45	46	295	31.4	30.7	30.7	31.4	22072000000	7405000000	7578900000	7087900000	323.31	0	1546	168351	103590	90081	96570	87995	90028	96140	101360	83007	95929	80654	88309	96824	78700	101370	80020	89503	86773	106730	-0.067082	0.787003		0.155798	0.869974		-0.050003	1.12097		-0.0698027
sll1502	sll1502	gltB	NADH-dependent glutamate synthase large subunit	P55037	56	53	54	55	389	41.1	39.9	40.6	40.3	18433000000	5859700000	6244700000	6328500000	323.31	0	1550	169072	145680	103930	135420	93347	127510	125190	148290	140090	128990	138190	118370	166390	115140	131010	129940	109390	139520	134740	-0.0746559	0.813911		-0.217793	1.12281		-0.1028	0.648133		-0.420685
sll1508	sll1508	lpxC	UDP-3-0-acyl N-acetylglcosamine deacetylase	P72988	8	7	7	8	28	26.1	23.6	23.6	26.1	375240000	128710000	107610000	138920000	44.216	0	276	30326	20409	12904	14742	9804.7	13758	10535	8537.4	9220.1	8589.6	9128.3	11645	14130	16840	12358	12811	17566	15941	10782	-0.218818	0.4576		-0.569504	1.24242		-0.117658	0.191163		-0.137256
sll1512	sll1512	sll1512	hypothetical protein	P72979	1	1	1	1	6	7.4	7.4	7.4	7.4	81633000	29522000	36597000	15514000	13.472	0	135	15247.6	2773.7	2811.6	3292.4	2493.1	3083.4	3105.3	2965.1	2262.9	2096.3	2868	2294	2296.2	1876.4	2128.1	1592.4	2076.6	2193.6	1507.6	0.360085	1.42645	+	-0.0161033	0.0174607		0.224303	0.949867		0.122396
sll1513	sll1513	ccsA ycf5	c-type cytochrome synthesis protein	P72978	5	5	5	4	16	21.6	21.6	21.6	12.9	236110000	83000000	87752000	65354000	56.329	0	334	36077.3	4578	4180	3869.6	4463	3870.1	3275.2	1870	2353.4	3055.5	2380.5	2544.2	2714.9	4851.3	4322.6	4085.8	4804.3	4394.4	5740.5	-0.0933947	0.867779		0.306061	1.41663	+	0.0370743	0.187434		-0.0090903
sll1514	sll1514	hspA	16.6 kDa small heat shock protein molecular chaperone	P72977	6	6	6	6	52	47.9	47.9	47.9	47.9	5655700000	1871500000	1884000000	1900200000	150.61	0	146	16595.7	29978	19931	26622	14497	20419	12961	23046	22238	22845	27378	24565	30256	18562	13646	20072	21068	22882	20755	-0.0265853	0.339147		-0.34516	0.748094		-0.268487	1.24602		-0.279096
sll1515	sll1515	gifB	glutamine synthetase inactivating factor IF17	P72975	9	9	8	8	46	69.1	69.1	57	57	1051200000	386930000	388300000	276020000	83.066	0	149	16680	7951.6	9605	9184.9	7347.9	7572.3	4155	14595	14211	11898	16919	18839	16392	8220.2	5650.5	9062.1	12524	9932	5852.8	0.150031	0.591654		-0.251932	0.503945		-0.0344124	0.238502		0.302553
sll1516	sll1516	sll1516	hypothetical protein	P72974	11	10	10	11	33	18.8	17	17	18.8	575340000	178750000	149580000	247010000	36.582	0	624	70943.4	10100	10443	10219	9588.4	10292	11241	9119.3	7561.6	6988.9	7682.8	8904.6	7523.6	15141	17590	13089	17171	16213	13684	0.133774	1.30583	+	0.0638432	0.160944		0.181007	1.63903	+	0.21647
sll1520	sll1520	recN	DNA repair protein RecN	P74374	11	10	11	10	30	15.1	13.9	15.1	15.1	257410000	73194000	88142000	96071000	29.356	0	584	64547.1	16260	14108	16661	12791	14992	17012	20621	14464	16038	15273	16045	17068	9874.4	13541	10013	11327	11872	11797	0.0562521	0.442438		0.0322356	0.251231		-0.024656	0.168621		-0.0507887
sll1521	sll1521	dfa3	flavoprotein	P74373	19	18	19	18	142	37.9	35.8	37.9	35.3	7474500000	2336300000	2483200000	2655000000	201.65	0	597	65093.2	69752	64217	70566	58152	64691	59991	59735	56363	58861	60081	63814	59737	61540	60738	57212	69976	69286	67558	0.115449	2.09056	+	0.0832923	1.14186		0.0703184	1.7878	+	0.0777773
sll1524	sll1524	sll1524	hypothetical protein	P74365	6	6	6	6	16	22.9	22.9	22.9	22.9	271540000	97050000	91808000	82678000	24.046	0	279	30342.8	771.39	1059.2	970.1	731.19	724.74	846.33	8895.3	8117.3	10067	7996.3	8991.7	9140.9	0	0	0	0	0	0	0.197024	0.0515038		0.249255	0.337397		0.0460026	0.452407		0.329021
sll1525	sll1525	prk	phosphoribulokinase	P37101	17	17	17	16	254	60.8	60.8	60.8	54.5	48253000000	15837000000	14169000000	18246000000	293.75	0	332	37914.4	106280	107430	103000	118260	104820	95517	90336	95253	112620	94329	109540	97898	83848	76137	73857	95446	87177	97236	0.0618036	1.35634	+	0.35077	1.31439	+	0.140598	1.88198	+	0.170607
sll1526	sll1526	sll1526	hypothetical protein	P74360	13	13	12	12	85	27.9	27.9	25.5	25.5	7903800000	1950700000	2375900000	3577200000	139.43	0	506	57727	26574	27488	25164	26388	24283	20864	17122	18749	21307	17583	23233	20317	57968	52509	53521	75982	56658	70634	-0.0528641	0.515074		0.2508	0.914968		0.0557601	0.853742		0.237933
sll1527	sll1527	sll1527	unknown protein	P74359	10	10	10	10	28	8.5	8.5	8.5	8.5	171120000	53700000	55719000	61704000	28.853	0	1168	133427	14378	14157	12069	13158	12155	12295	13733	11672	14374	11560	14877	14410	7277.3	9065.3	7641.8	10552	8905.9	9125.2	-0.0977588	0.577162		0.139164	1.30738	+	-0.105943	1.30684	+	0.152741
sll1528	sll1528	sll1528	unknown protein	P74358	27	21	22	25	126	29.3	22.3	23.2	27.7	2768700000	862410000	828880000	1077400000	171.15	0	996	114601	54855	47652	47876	41205	43194	42177	42131	39854	45073	37884	45724	49647	45787	49365	52995	57155	52140	61349	-0.187278	1.43609	+	-0.0142103	0.0602664		-0.190597	1.24268		-0.0831609
sll1530	sll1530	sll1530	unknown protein	P74357	11	10	9	11	65	27.7	25.9	24.1	27.7	4210800000	1315900000	1591700000	1303100000	88.236	0	386	43745.9	34405	30722	35428	27362	29021	30475	32638	27070	31397	28299	33281	32340	24349	32118	29311	34659	33149	35120	0.0259254	0.172876		0.0615955	0.489033		-0.152622	0.723563		0.028722
sll1531	sll1531	sll1531	unknown protein	P74356	6	5	6	6	15	7.6	6.4	7.6	7.6	281090000	94118000	119160000	67816000	12.567	0	608	70187.4	2159.6	2151	1946.1	2266.8	1849.8	2037.3	11145	9587.9	12193	11840	13462	12243	0	0	0	0	0	0	0.0120281	0.237247		0.254704	0.701463		-0.110441	0.326149		0.152154
sll1532	sll1532	sll1532	hypothetical protein	P74351	4	4	4	4	21	26.5	26.5	26.5	26.5	1053200000	357310000	367170000	328690000	40.002	0	211	23260.3	4368.8	3961.8	4814.4	3652.6	3619.7	3819.8	4520.7	3260.6	4221.9	5117.3	4567.5	4912.7	5261.9	5508.9	5280.5	5840.8	5925.5	4931.9	0.140206	0.694333		-0.0897527	0.442858		-0.181077	0.662356		-0.045733
sll1533	sll1533	pilT2	twitching mobility protein	P74349	16	15	15	15	73	40.7	37.4	37.4	37.4	2257000000	723690000	656180000	877110000	125.38	0	428	47898.8	28984	25580	30817	17263	27376	32078	47149	30613	23624	37819	32262	40201	19276	22423	20833	18141	20355	11702	0.0122784	0.0908668		-0.668588	1.53212	+	-0.0897323	0.358616		-0.237544
sll1534	sll1534	sll1534	probable glycosyltransferase	P74348	6	5	5	6	28	14.8	12.4	12.4	14.8	320220000	117110000	102930000	100170000	22.185	0	378	42884.1	4705	3717.2	4421.2	3997.1	4250.3	4816.5	3252.6	2632	2611.2	2570.5	2559.3	3203.7	4116	4350	4408	4142.3	3954.5	3979.9	-0.167108	0.603848		-0.120999	0.406694		-0.0748198	0.455983		-0.263125
sll1536	sll1536	moeB	molybdopterin biosynthesis MoeB protein	P74344	16	15	15	13	246	49.2	47.2	47.2	41.1	25241000000	8638000000	8152000000	8450800000	323.31	0	392	42759.1	70260	64858	71416	53034	69470	80678	81060	60072	54449	63130	66213	64167	54961	81501	48788	60715	62217	55111	0.132178	1.80916	+	-0.0566869	0.50253		0.119906	1.25799		0.0702296
sll1537	sll1537	sll1537	similar to mutator MutT protein	P74341	3	3	3	3	18	20.9	20.9	20.9	20.9	866250000	312120000	239180000	314950000	25.691	0	139	15937.3	5501	4804.2	5518.4	5266.3	5230	4723.6	10194	10552	11603	11093	11946	12326	7066.5	6929.4	7872.9	8106.8	7926	8539.4	-0.0274069	0.248924		0.0907228	0.481297		-0.0458839	0.329303		-0.0766643
sll1538	sll1538	bgl	similar to beta-hexosaminidase a precursor	P74340	7	5	6	7	19	13.9	10.8	12.6	13.9	468520000	134660000	136110000	197750000	71.264	0	538	58237.8	5796.9	5656.1	6224.2	5916.7	5206.8	5130.3	5857.6	5592.9	6597.6	6167.9	6678	6598.9	7751	6952.8	7937.4	9094.4	8739.7	8545	0.065811	0.311866		0.150364	0.486635		-0.0424313	0.503286		0.0476899
sll1541	sll1541	sll1541	hypothetical protein	P74334	10	9	8	9	28	24.1	22.2	19.8	21.4	415180000	119490000	128040000	167640000	88.776	0	490	54286.5	7958.9	7788.6	7140.7	7600	7209.8	7333.4	5825.3	5407.3	6282.4	5364.8	6184.1	5950.1	11407	11926	11082	13177	11517	13730	-0.0679284	0.643443		0.204757	1.74165	+	0.0198867	0.302672		0.0794048
sll1542	sll1542	sll1542	hypothetical protein	P74675	6	6	4	5	21	20.3	20.3	15	17.7	314270000	113980000	111170000	89118000	27.109	0	300	34814.9	5311.3	5553.6	5013.7	5970.5	5829.4	6361.3	4854.3	4309.6	4713.6	4679.6	4668.1	4615.7	9412.1	10980	9024.5	10164	10315	9168.2	0.0597386	0.526846		0.191284	0.252745		0.137426	0.521759		0.0746448
sll1545	sll1545	gst1	glutathione S-transferase	P74665	5	5	5	3	24	18.8	18.8	18.8	12.9	2076500000	916400000	854410000	305690000	38.901	0	271	29765	5180.7	5469.3	5079.9	4522	5312.3	5128.8	8354.6	8162.3	7342.6	8412.1	8697.1	8902.7	5594.2	5231.1	4890.3	6314.1	5780	5234.5	0.0585661	1.5898	+	-0.0244262	0.221768		0.135944	1.2126		0.127507
sll1546	sll1546	ppx	exopolyphosphatase	P74663	14	13	14	13	52	21.5	20.2	21.5	21.5	1227100000	395200000	416900000	415000000	61.344	0	540	60886.1	13525	11094	13039	11297	12219	12171	19557	18503	21431	18294	19065	20736	5643.5	6691.4	5415.4	6413.5	6733.2	7558.9	0.0437802	0.0826524		0.192367	0.809619		0.0156121	0.694676		-0.0643036
sll1550	sll1550	sll1550	probable porin	P74655	9	9	9	9	17	16	16	16	16	195650000	35467000	35670000	124510000	13.675	0	544	58631.5	10527	5424.2	4533.2	5683	5106.9	6221.6	1806.5	1524.2	1840.9	1089.9	1493.5	2770.3	9960.1	12668	13579	11254	8936.5	13916	-1.02749	1.0174		-0.369113	0.774548		-0.677252	0.991255		-0.708463
sll1553	sll1553	pheT	phenylalanyl-tRNA synthetase	P74296	24	22	23	24	187	34.3	30.1	33.1	34.3	15392000000	5417500000	5122900000	4851500000	323.31	0	810	87887.8	56066	70978	58432	46690	54385	57769	103980	94866	92877	91041	96372	93490	62839	69318	56453	69514	67895	69827	0.110911	1.88192	+	0.109627	0.89321		0.143791	0.964963		0.226498
sll1555	sll1555	hik42	two-component hybrid sensor and regulator	P74288	7	7	7	6	29	17.4	17.4	17.4	15.5	334600000	133840000	126900000	73867000	39.959	0	368	41472.6	13254	13284	13451	14803	11449	15063	1197.1	1020.7	1361.9	950.21	1299.7	1300.3	2052.5	3024.9	2623.7	3080.9	2499.6	3721.3	-0.140259	0.0536759		0.344671	0.515254		-0.197338	0.786335		0.0664643
sll1556	sll1556	fni	isopentenyl-dephosphate delta-isomerase	P74287	6	5	5	5	16	15.2	15.2	15.2	13.8	1197300000	420240000	523300000	253800000	19.189	0	349	37541.8	21225	15612	17966	13409	17721	18249	12834	11442	7646.5	10787	9292.2	10353	3949.4	4940.5	3586.6	3407.9	4432.3	3477	0.0642975	0.022308		-0.282142	0.724552		0.116339	0.184673		-0.233393
sll1558	sll1558	sll1558	mannose-1-phosphate guanyltransferase	P74285	8	8	8	8	48	17	17	17	17	3589000000	1286600000	1283200000	1019200000	36.901	0	388	42768.2	24488	23434	22953	21545	25743	24014	22518	21735	21002	20173	20745	21963	16806	17586	15547	17223	16385	19447	-0.0311032	0.348159		0.122711	1.43117	+	0.157955	0.85844		-0.0107654
sll1559	sll1559	sll1559	soluble hydrogenase 42 kD subunit	P74281	12	12	12	12	186	29.2	29.2	29.2	29.2	32121000000	11343000000	10811000000	9968000000	111.99	0	384	40768.1	83730	87385	83750	76725	83813	80781	73274	61090	62239	63601	73741	61708	91211	89889	68838	100170	91067	83102	0.16539	1.10721		0.150275	1.8048	+	0.232946	1.00922		0.27581
sll1561	sll1561	putA	proline oxidase	P74275	36	34	34	34	215	37.7	35.9	37	36.2	12036000000	3974800000	3710800000	4350100000	323.31	0	990	110028	107550	93746	110090	88505	99968	101100	112840	95183	104930	94577	93147	105480	75949	89206	79955	81357	85747	100280	0.00948195	0.0697601		0.111871	0.8255		-0.0073962	0.0172385		-0.129126
sll1563	sll1563	sll1563	unknown protein	P74273	17	16	14	15	43	16.2	15.3	13.8	14.5	590630000	183160000	188170000	219300000	43.399	0	939	107195	8439.6	8067.7	8287.6	7265.1	8504.1	10040	9490.4	7413.2	7730.9	7762.9	7154.7	8493.6	8436.5	9139.2	8273.2	9147.5	8544.7	9372.1	-0.0195424	0.154264		0.0405245	0.695003		0.0505791	0.233379		-0.0644905
sll1564	sll1564	cimA	putative lyase	P74269	3	3	2	2	6	5.1	5.1	3.3	3.3	44342000	17421000	13497000	13424000	7.1276	0	547	59819.7	6319.7	5853.1	6434.3	4387.6	6292.2	6272.6	0	0	0	0	0	0	2864.5	3335.8	2929.9	3145.9	3117.4	2541.2	0.0151544	0.126992		-0.287742	1.19717		0.0488577	0.180623		-0.0470494
sll1566	sll1566	ggpS	glucosylglycerolphosphate synthase	P74258	15	14	11	13	80	31.7	26.9	20.4	26.5	3584200000	1233700000	873560000	1476900000	107.93	0	499	56802.2	30303	41381	36612	39946	37903	37214	25042	21363	27341	20413	27032	18698	19942	23305	12177	26073	20827	22716	0.413281	1.37566	+	0.713275	1.44309	+	0.51321	1.31238	+	0.688653
sll1568	sll1568	sll1568	fibrillin	P73219	9	7	9	6	31	33.7	25.7	33.7	24.8	1259500000	544420000	444150000	270950000	25.976	0	202	22728.2	9721.7	10133	9352	10808	11105	10276	10339	10098	10899	10567	9790.1	10270	4644.3	4360.4	4080	4655.5	4699.4	4513.2	0.0796432	0.504669		0.237125	0.650386		0.221658	0.77294		0.0511644
sll1571	sll1571	sll1571	hypothetical protein	P73216	4	4	4	3	14	13.1	13.1	13.1	10.5	449580000	168480000	179460000	101630000	31.539	0	313	34534.6	7936.6	5973.1	7664	7023.7	7546.5	6595.6	4853.6	5703.9	5885.3	6560.7	5622.9	6111.4	0	0	0	0	0	0	0.13882	0.395785		0.102737	0.743914		0.0899696	0.740222		-0.1748
sll1573	sll1573	sll1573	hypothetical protein	P73210	4	4	4	1	10	23.1	23.1	23.1	6.1	74451000	26412000	41759000	6279500	18.583	0	147	17143.1	4644.3	3613	2787.9	3244.4	3546.6	3430	399.91	388.13	340.36	241.73	374.47	352.16	0	0	0	0	0	0	-0.525103	0.331298		-0.0570786	0.281833		0.0752688	0.229934		-0.0381328
sll1577	sll1577	cpcB	phycocyanin beta subunit	Q54714	13	13	13	13	1414	89	89	89	89	569760000000	184580000000	183620000000	201560000000	323.31	0	172	18126.5	348250	349950	331130	279710	292850	286790	290870	387790	317180	315080	330790	384140	264270	344010	306030	316750	313550	316810	-0.0911483	0.673754		-0.0825207	0.835324		-0.0380196	0.0772069		-0.0587019
sll1578	sll1578	cpcA	phycocyanin alpha subunit	Q54715	10	10	10	10	736	67.9	67.9	67.9	67.9	209900000000	67569000000	62569000000	79758000000	323.31	0	162	17586.6	193660	238010	187230	211820	179380	189700	139220	213380	168500	190220	181960	195810	187460	238850	203510	202300	206060	174240	-0.00542573	0.064027		0.0316425	0.00205133		0.077023	0.15235		0.0746143
sll1579	sll1579	cpcC2	phycobilisome rod linker polypeptide	P73204	16	16	16	16	472	58.2	58.2	58.2	58.2	140480000000	45922000000	48524000000	46030000000	189.02	0	273	30797.4	179690	149880	150800	114250	133010	113790	109590	141940	118540	125030	139660	171450	155130	184070	193340	192140	185840	176630	-0.23899	1.58099	+	-0.340335	3.29818	+	-0.237707	0.921672		-0.200467
sll1580	sll1580	cpcC1	phycobilisome rod linker polypeptide	P73203	20	20	20	19	547	63.9	63.9	63.9	62.2	137330000000	43251000000	42745000000	51330000000	323.31	0	291	32520.7	243450	271900	231910	215660	217560	235470	194840	189450	179850	204380	196060	212380	205550	289880	243610	238980	238530	210500	-0.0320505	0.180586		-0.0979286	0.283007		-0.0840692	0.331146		0.00943247
sll1581	sll1581	gumB	hypothetical protein	P73198	8	8	8	7	44	17.7	17.7	17.7	15.9	2321500000	791550000	850500000	679450000	95.406	0	504	54125.2	35155	34882	28608	24568	26910	23518	18162	19706	19130	19153	24189	22170	13264	12421	13158	18342	13663	14515	-0.13528	0.733968		-0.0957108	0.515507		-0.0792014	0.425745		0.187127
sll1582	sll1582	sll1582	unknown protein	P73197	17	15	17	14	63	15.9	14.1	15.9	13	605390000	185520000	224490000	195380000	91.872	0	1118	129022	17700	16163	16362	15420	15608	16907	23693	19735	22939	20569	24221	24615	19544	23225	20868	24600	21723	23048	-0.0893622	0.939505		0.0456319	0.657983		-0.0972943	0.748665		0.0155091
sll1583	sll1583	lig	unknown protein	P73196	25	25	25	25	279	53	53	53	53	13318000000	4379800000	3999400000	4938700000	323.31	0	562	61468.7	105290	86564	103250	77430	81339	112740	123870	74433	90866	80263	92464	98353	98397	146500	99038	113040	113760	121710	-0.022635	0.106085		0.015967	0.0821996		-0.160127	1.1749		-0.071169
sll1584	sll1584	sll1584	ferredoxin like protein	P73195	6	6	5	5	18	51.5	51.5	50.7	51.5	369160000	126480000	119370000	123310000	29.88	0	134	15560	7667.3	7675.8	8034.6	8211.5	8619.2	10717	5879.6	4849.4	4158.8	4828.3	4698.9	4228.7	4370.9	5413.2	4204.7	4258.9	4769.6	3020	0.167701	0.745066		0.0233663	0.0930033		0.249711	0.68975		0.0548724
sll1590	sll1590	hik20	two-component sensor histidine kinase	P73865	2	1	1	1	3	4.6	2.6	2.6	2	9428000	1656800	1803000	5968200	3.7579	0	350	39445.6	3230.4	2455.4	2590.5	2522.4	2623.6	2337.9	0	0	0	0	0	0	2862.2	3457.8	3000.5	3190.8	2851.3	2487.1	-0.241778	1.30579	+	-0.226066	0.388926		-0.121646	1.41603	+	-0.19565
sll1592	sll1592	sll1592	two-component response regulator NarL subfamily	P73864	3	3	3	3	8	12.4	12.4	12.4	12.4	194620000	70486000	115020000	9112600	5.7726	0	226	24418.1	7905.6	7311.3	7997.4	6373.5	6987.9	6812.2	2249.8	1828.9	1938.4	1998.3	2196.5	2072.9	0	0	0	0	0	0	0.0910682	0.446676		0.0144394	0.0221595		-0.00332784	0.115721		0.0729016
sll1594	sll1594	ndhR	ndhF3 operon transcriptional regulator LysR family protein	P73862	14	13	13	12	91	41.5	38.6	37.7	37.3	5393600000	1820800000	1673500000	1899200000	87.685	0	316	35696.2	59751	55943	50237	49882	53972	74260	81602	49493	46123	48105	62404	54684	36913	49734	26791	38942	33324	24197	-0.0195756	0.214452		-0.113985	0.472293		0.167878	0.529		0.205016
sll1595	sll1595	kaiC2	circadian clock protein KaiC homolog	P73860	9	9	9	8	28	13.4	13.4	13.4	11.6	424740000	140050000	146160000	138530000	28.211	0	568	63997.1	2995.6	2681.6	3091.6	2807.9	2644.9	3011.4	5640.3	5035.5	6626.4	5343.3	5728.2	5735.9	6384.2	8423.7	7441.5	7346.2	7986.5	10683	0.0322362	0.00818718		0.311647	0.874999		-0.091456	0.397805		-0.0678008
sll1601	sll1601	sll1601	hypothetical protein	P73855	4	4	4	3	15	11.6	11.6	11.6	9.9	220030000	78263000	85881000	55882000	32.94	0	414	44810.3	3097.4	3747.4	2831.5	3340.9	3581.6	4473.8	7976.5	5986.9	6653.1	5943.7	6572.6	6389.5	3863.2	5291.7	3354.6	4908.9	3773.1	4266.7	-0.00616725	0.0539895		0.272323	1.68968	+	0.211952	1.07136		0.281904
sll1605	sll1605	fabZ	(3R)-hydroxymyristol acyl carrier protein dehydrase	P73848	2	2	2	2	12	9.6	9.6	9.6	9.6	1428700000	435400000	396650000	596690000	5.2019	0	166	18144.2	4136.9	3453.8	3836.5	3888.1	3720.9	2829.2	3559.8	3875.7	4684.1	3780.1	4328.4	4292	5176.1	4619.3	4865.9	5818.8	5211.7	6200.9	-0.0493004	0.922626		0.226566	1.95565	+	0.0290438	1.33276	+	-0.00607763
sll1608	sll1608	sll1608	hypothetical protein	P73845	9	9	9	9	32	11.3	11.3	11.3	11.3	432330000	158220000	124470000	149640000	32.754	0	770	87815.3	13995	12252	12097	11253	11086	12549	7930.9	6540.5	7312	6654	7946.5	8271.2	5043.8	5429.2	4565.4	6171.8	5787.9	5395.7	-0.0374561	0.310758		0.0149765	0.00574241		-0.0727309	0.474919		0.0552037
sll1612	sll1612	folC	folylpolyglutamate synthase	P73842	5	5	5	3	20	13.1	13.1	13.1	7	149760000	53435000	55957000	40363000	32.581	0	428	47400.2	11506	11827	12495	10647	10993	13630	3719.4	3068.5	3027.3	3738	4129	3485.4	1732.4	1810.2	1650.1	1855.7	1865.1	1558.4	0.150693	0.592605		-0.0250707	0.22551		0.0405433	0.371019		0.14544
sll1613	sll1613	sll1613	unknown protein	P73841	3	2	2	3	20	17.2	16.6	16.6	17.2	385810000	91346000	161260000	133210000	20.524	0	145	15816.6	10647	9880.2	9065.4	8041.3	8021.9	9699.3	11855	8794.3	10109	8454.2	10446	10544	13421	19703	13085	17707	16223	17501	-0.0580426	0.0953149		0.0906173	0.32552		-0.109193	0.730894		0.0959717
sll1614	sll1614	pma1	cation-transporting P-type ATPase	P37367	18	18	17	17	56	24.4	24.4	23.3	22.4	797980000	260870000	272210000	264900000	94.553	0	905	97590	20299	16964	16056	14507	15926	20002	15293	11785	11223	11470	11492	12794	24271	33147	22598	26317	24488	23876	-0.108167	0.617391		-0.099291	0.835783		-0.0187249	0.0901962		-0.0755261
sll1615	sll1615	mnmE	thiophen and furan oxidation protein	P73839	6	5	5	6	25	14.9	11.6	11.6	14.9	293490000	83281000	83280000	126930000	61.583	0	456	49982	11561	10698	11696	9834	10734	10852	4984.3	4818.7	5182.7	4915.8	5726.7	5063	9000.6	9117.5	8033.7	9674.9	9417.7	9901.5	0.0828376	1.11851		0.132264	1.29145		0.0946177	1.45832	+	0.102161
sll1618	sll1618	sll1618	hypothetical protein	P73733	3	3	3	3	15	15.5	15.5	15.5	15.5	407240000	128180000	106500000	172570000	17.975	0	200	21435.3	4100.9	4182.3	4600.3	4234.8	4130	4264.8	5517	4922.1	5501.3	6576.4	6607.1	5405.6	7478.3	7605.6	6449.2	8275	7767	6049.1	0.259926	0.896927		0.110367	0.0965818		0.130356	0.879413		0.216428
sll1620	sll1620	sll1620	hypothetical protein	P73730	2	1	2	2	5	12.7	6.3	12.7	12.7	221170000	52847000	106940000	61386000	3.313	0	158	17177.6	0	0	0	0	0	0	582.72	649.67	611.95	577.83	692.39	586.78	4646.7	4749.8	4850.1	5271.4	4819.6	5828.4	-0.0267885	0.263145		0.161014	0.40909		0.118489	0.15159		0.113151
sll1621	sll1621	sll1621	AhpC/TSA family protein	P73728	11	11	11	11	280	42.9	42.9	42.9	42.9	56035000000	19183000000	20939000000	15913000000	104.07	0	189	21167.2	131180	134960	121110	142910	113150	124520	105710	99677	144890	99035	106140	120330	82746	123710	94587	90572	94387	156170	-0.116886	0.998345		0.471313	1.99231	+	-0.123908	0.810772		-0.068394
sll1623	sll1623	sll1623	ABC transporter ATP-binding protein	P73725	6	2	3	5	11	25.1	9.4	16.1	18.4	75427000	14101000	31366000	29960000	14.473	0	223	24332.3	1761.9	1688.7	1527.9	1543.4	1667.4	2010.1	0	0	0	0	0	0	6906	7756.4	6446.7	7274.9	6568.9	6427	-0.134956	0.421179		-0.0152316	0.21333		0.0726073	0.695258		0.0131343
sll1624	sll1624	sll1624	two-component response regulator	P73724	12	11	10	11	31	38.6	34.4	30.5	34.7	411950000	126220000	106310000	179430000	52.034	0	334	37578.1	5385.5	4758.5	5265.2	4615.4	4936.2	5303.2	15935	14606	13244	13083	14269	15834	13089	15339	13617	14898	14537	13247	-0.0541579	0.557767		-0.071635	0.560126		0.00170965	0.0695924		-0.0785237
sll1625	sll1625	sdhB	succinate dehydrogenase iron- sulphur protein subunit	P73723	15	15	14	15	98	45.9	45.9	43.2	45.9	4697400000	1619800000	1648500000	1429100000	147.11	0	331	36809.3	40996	31466	41240	30139	38814	37327	43914	40676	34383	40015	36176	41433	52778	53803	46082	44232	54997	44423	0.08604	2.33019	+	-0.157501	1.34428	+	0.129574	1.49348	+	-0.223337
sll1626	sll1626	lexA	LexA repressor	P73722	15	15	15	15	294	69.5	69.5	69.5	69.5	69901000000	21693000000	22708000000	25500000000	142.35	0	203	22744.2	159020	171500	160310	144070	134270	151430	113100	94692	106890	108670	123110	115050	118630	173290	90344	126490	124980	112000	0.151292	0.808168		0.11924	0.890487		0.0697895	0.12368		0.219406
sll1628	sll1628	sll1628	hypothetical protein	P73719	5	5	5	5	43	13	13	13	13	1120200000	409230000	338640000	372350000	76.373	0	384	43103.4	8328.7	8143.1	8327.4	8530.8	8225.8	9083.2	15557	11912	14209	14137	15813	13712	10765	11077	8807.4	11595	11447	9759.4	0.156508	1.04473		0.181696	0.751186		0.126491	0.513174		0.179337
sll1629	sll1629	cry	bacterial cryptochrome	P77967	10	9	9	9	27	23.8	21.6	21.6	22.3	218400000	76651000	81177000	60575000	33.722	0	453	52920.1	7041.9	7947.5	7465.4	5434.3	6396.6	6437.5	11382	10091	8437.6	9778.7	9699.8	10163	8082.6	8835.7	7780	9535.4	9084.5	7895	0.0998184	1.22492		-0.109345	1.27906		0.0697178	0.473347		0.127185
sll1633	sll1633	ftsZ	cell division protein FtsZ	P73456	12	12	12	12	160	32.1	32.1	32.1	32.1	13486000000	4651700000	4876500000	3958300000	279.67	0	430	44773.8	81752	75584	80373	62135	66376	70529	56878	44732	48170	46338	62712	51198	63167	81561	54174	82939	72086	70531	0.0999062	0.521895		0.0696875	0.195896		0.0131122	0.0159455		0.262676
sll1634	sll1634	sll1634	hypothetical protein	P73453	6	6	5	6	16	14.6	14.6	12.6	14.6	185060000	67445000	35269000	82345000	18.094	0	349	38529.5	6606.1	7509.3	7873.3	6118.7	7459.1	9648.9	6346.6	4228.8	4132.2	4977	5468.1	4669.7	8602.5	10802	6671.3	10041	9071.6	8435.7	0.27839	1.40066	+	0.118643	0.618206		0.239342	0.789		0.322512
sll1635	sll1635	thyX	Thy1 protein homolog	P73053	9	9	9	9	60	38.1	38.1	38.1	38.1	2003500000	691940000	641160000	670420000	74.843	0	215	25066.6	24472	21124	24225	20132	24358	22124	19161	17714	16991	18553	19917	19523	41546	39888	34347	40881	40318	33837	0.0625779	1.48752	+	-0.0684811	0.443451		0.144023	0.695371		0.0121903
sll1636	sll1636	fbp	ferripyochelin binding protein	P73050	6	6	6	6	42	37.9	37.9	37.9	37.9	832590000	244110000	358140000	230340000	80.336	0	190	19547.7	12825	12428	9050.8	13347	12228	10696	13236	16598	18137	10434	17845	18214	13311	12093	13946	15936	11642	16317	-0.503123	1.3174	+	0.195075	0.96942		0.0125465	0.0260425		0.0273905
sll1638	sll1638	sll1638	hypothetical protein	P73048	1	1	1	1	13	5.4	5.4	5.4	5.4	497720000	191810000	191720000	114190000	3.0801	0	149	16477	4787.9	3887.7	4100.9	3854.4	4135.3	4181.9	3652.6	3162.8	3836.4	4288.8	4294.9	4766.4	2841.4	2443	2442.3	2630.9	2830.8	2589.7	-0.0374306	0.328483		-0.0814469	0.57277		-0.0757337	0.253604		-0.126277
sll1639	sll1639	ureD	urease accessory protein D	P73047	5	4	5	3	12	18.3	15.4	18.3	10.8	210250000	70026000	63775000	76450000	14.779	0	241	27158.7	0	0	0	0	0	0	10631	10190	9003.1	9627.2	9514.9	12086	2569.5	3605.9	2666	3320.4	3713.5	2698.4	0.0774571	0.103856		-0.203834	0.372335		-0.0900271	0.563898		-0.0790399
sll1640	sll1640	sll1640	hypothetical protein	P73046	8	7	6	8	43	30.8	26.8	23.1	30.8	777920000	263980000	221600000	292350000	43.827	0	321	35589.5	11116	8784.3	8744.5	8095.7	8656.1	8820	13582	12315	11863	13116	13186	16341	7590.2	7560.9	8256.5	8049.9	8676.1	7117.4	-0.18089	1.16484		-0.277767	1.13626		-0.19718	1.19744		-0.240755
sll1641	sll1641	gad	glutamate decarboxylase	P73043	15	15	15	15	103	27.6	27.6	27.6	27.6	4055000000	1112500000	1518500000	1424100000	69.774	0	467	53041.5	37076	19243	31212	20567	31689	34314	62287	51839	36244	55225	36109	64847	60922	67552	58546	42189	63711	41300	-0.10373	1.62487	+	-0.63216	1.34621	+	-0.0632892	0.464189		-0.765472
sll1651	sll1651	sll1651	hypothetical protein		6	6	5	6	20	58.3	58.3	51.5	58.3	416230000	103680000	142500000	170050000	26.914	0	103	12079.6	8219.6	8428.5	8944.5	7041.2	7867.7	8299	5796.3	5816.2	5597.1	6285.8	6604.7	6649.6	12027	11519	10760	13871	14128	11455	0.161306	0.81704		-0.0276112	0.210804		0.0687614	0.611298		0.119673
sll1652	sll1652	sll1652	hypothetical protein	P72819	3	3	3	3	13	38.6	38.6	38.6	38.6	100970000	38807000	34796000	27370000	12.413	0	83	9523.81	22701	17231	20024	12000	19007	14286	9897	11457	8680.9	16956	15011	15204	0	0	0	0	0	0	0.110614	0.122134		-0.645975	1.01583		-0.154055	0.688668		-0.113672
sll1653	sll1653	menG	2-phytyl-14-benzoquinone methyltransferase	P72818	4	4	4	3	10	22.7	22.7	22.7	15.5	276920000	92541000	88950000	95432000	19.05	0	238	26072.1	2726	2476.4	2542.4	2012.3	2231.7	2054.5	2226.8	2341.8	2566.2	2562.7	2684.6	2652.4	1765.4	1981.3	1830.8	2734.8	2270.7	2372.9	0.0697995	0.572316		0.0684024	0.194986		-0.0734523	0.79103		0.150087
sll1654	sll1654	sll1654	hypothetical protein	P72817	4	4	4	4	49	40.4	40.4	40.4	40.4	1983100000	631000000	909920000	442210000	53.205	0	136	14553.8	9326.4	7885.1	8524	7926.3	8453.2	8499.6	11587	11601	11178	13896	12516	13569	12809	11789	10237	11884	12110	9603	0.0666149	0.432961		-0.0992604	0.506166		0.0909878	0.305481		-0.0591703
sll1656	sll1656	sll1656	hypothetical protein	P72815	2	2	2	2	15	16.2	16.2	16.2	16.2	151020000	37101000	54707000	59212000	56.028	0	191	20493	5760.5	5424	5803.7	5152.2	6025.3	5518.2	4302.4	4929.6	4928.2	5357.1	6384.9	5309.7	3248.5	2648.1	2703.2	3994.5	3201.4	3147.6	0.104469	1.0294		0.0818173	0.74974		0.175657	0.909268		0.242174
sll1658	sll1658	sll1658	hypothetical protein	P72812	1	1	1	1	3	7	7	7	7	28592000	9697900	8538200	10355000	2.4151	0.00083056	158	17405	1182.4	939.72	1229.8	919.62	1254.1	1507.2	1794.8	1416	1289.8	1451.1	1171.8	1524	1825.8	1912.5	1690.6	1617.9	1904.4	1679.7	0.0686208	0.66328		-0.10627	0.950263		0.1325	0.883455		-0.269483
sll1660	sll1660	sll1660	hypothetical protein	P72810	9	8	9	7	25	46.4	42.3	46.4	37.1	325610000	113880000	124290000	87439000	76.84	0	194	21938.9	11179	9690.9	12060	9229.6	11259	11256	5581.2	4229.7	4480.3	4866.5	4847.5	5086.3	11055	10256	9125.8	10282	11068	8582.4	0.123787	0.843616		-0.0812507	0.367473		0.1131	0.566403		-0.0464592
sll1662	sll1662	pheA	probable prephenate dehydratase	P72808	8	8	8	8	27	27.9	27.9	27.9	27.9	758410000	183310000	181130000	393970000	48.817	0	297	32342	11976	12828	12808	13270	13103	12796	7711.8	6846.1	8239.4	7816.1	8014.1	7256	5202	5280.3	4900.3	6148.1	6101.6	6285.2	0.188978	1.25165		0.330717	0.85025		0.148365	0.509771		0.178289
sll1663	sll1663	sll1663	phycocyanin alpha phycocyanobilin lyase related protein	P72807	7	7	7	7	61	34.5	34.5	34.5	34.5	3139700000	1136300000	917420000	1086000000	133.51	0	220	24104.4	27913	26075	24916	23897	21875	26518	25106	19784	24694	27324	29712	25884	28707	37774	29440	40529	35176	27139	0.0769543	0.355596		-0.0306691	0.146611		-0.158309	1.65795	+	0.178978
sll1664	sll1664	sll1664	probable glycosyl transferase	P72806	4	4	4	4	16	11.5	11.5	11.5	11.5	355260000	110660000	112040000	132560000	10.278	0	312	35576.6	1308.6	1364.1	1438.7	1278.7	1299.4	1578.8	1494.7	1310	1376.9	1189.5	1356	1129.9	1225	1562.9	1271.3	1662.8	1520.1	1430.4	0.172434	1.3287	+	0.247304	0.776404		0.163269	0.377094		0.22594
sll1665	sll1665	sll1665	unknown protein	P72805	7	6	7	6	71	17.1	13.6	17.1	13.6	13339000000	3974300000	4588100000	4776500000	183.63	0	589	63607.3	23010	19310	20209	14927	18866	21190	26538	21796	19511	22973	23287	27170	18367	21056	19458	19488	19837	17527	-0.118833	2.04863	+	-0.319986	2.04561	+	-0.129786	1.72827	+	-0.16969
sll1666	sll1666	dnaJ	DnaJ-like protein	P72803	3	3	3	1	7	25.2	25.2	25.2	8.2	185010000	93501000	67488000	24022000	27.439	0	159	17442	1335.7	1673.8	1310.1	1444	1436	1437.4	1390.4	1108.5	1200.1	1510.2	1449.8	1107.8	1519.9	1708.3	1367.3	2022.7	1571.9	1431.7	0.245179	0.465326		0.209584	0.474324		0.187354	1.12854		0.414512
sll1667	sll1667	mom72	periplasmic protein similar to mitochondrial outer membrane 72K protein	P72802	7	7	6	7	28	31.6	31.6	27.8	31.6	533620000	183830000	198910000	150870000	39.281	0	266	29889.3	12224	13928	10343	13744	11501	12862	4863.1	4063.6	5253	5272.8	6750.4	4895.3	9497.1	9830.2	9251.6	11418	8353.1	8555.1	-0.0589445	0.340717		0.180631	0.241986		-0.00489262	0.113552		0.316371
sll1669	sll1669	aroK	shikimate kinase	P72796	6	5	5	6	13	35.4	31.2	31.2	35.4	275130000	77911000	89049000	108170000	31.948	0	189	20697.7	2705.7	3227.6	2550	2853.2	3095.3	3421.7	5431.6	4851.3	5252	4597.9	4389	4434.3	276.49	312.08	286.28	338.47	226.48	364.56	-0.0797902	0.277882		0.32294	0.713436		0.205344	0.693242		0.157278
sll1672	sll1672	hik12	two-component hybrid sensor and regulator	P72791	13	12	13	7	34	17.3	15.6	17.3	7.9	554960000	224490000	203120000	127350000	104.21	0	834	94099.1	17424	12902	14726	14081	17479	17995	17544	15156	14196	12811	13065	16836	6461.2	7156.8	6839.9	6000.7	6088.9	6512.9	-0.251448	1.57434	+	-0.108116	0.838497		0.0288176	0.248609		-0.341129
sll1673	sll1673	sll1673	two-component response regulator	P72790	17	16	13	15	54	33.2	31	28.5	30.8	1403000000	438700000	444340000	519930000	95.273	0	452	51310	24007	19693	22020	19451	21752	25236	27037	20648	20577	20614	21227	21639	13447	17169	13318	14378	14278	16221	-0.0152848	0.0813227		0.0681858	0.628142		0.0352274	0.378952		-0.077822
sll1675	sll1675	sll1675	hypothetical protein	P72786	3	3	3	3	30	18.7	18.7	18.7	18.7	1270300000	326320000	401320000	542710000	45.028	0	150	16354.7	23915	24178	21201	20575	21302	20368	12680	11058	11331	12839	14161	13773	13875	15548	13329	17643	16233	12428	0.0203654	0.0207311		-0.0959045	0.263262		-0.0408183	0.274026		0.141806
sll1676	sll1676	malQ	4-alpha-glucanotransferase	P72785	9	8	9	8	33	18.2	15.4	18.2	15.4	1918100000	526640000	505270000	886240000	39.32	0	505	57180.3	9942.6	10676	10622	7542.2	8143.8	10485	10977	7889.1	8551.2	9487.6	10831	10003	16772	24657	19440	25506	23225	20451	0.10768	1.12418		-0.0863482	1.42949	+	-0.180322	0.707982		0.190989
sll1677	sll1677	sll1677	similar to spore maturation protein B	P72784	1	1	1	1	4	5.9	5.9	5.9	5.9	125260000	37322000	40013000	47926000	2.8903	0	203	21219.3	1070.2	1156.3	1051.7	1103.7	987.55	698.6	434.52	662.59	657.84	709.06	816.84	626.83	2469.1	1302.1	2018.9	2985.7	2612.7	2347.8	0.193574	0.743381		0.212253	1.01618		0.186709	0.640068		0.342787
sll1679	sll1679	hhoA	periplasmic protease HhoA	P72780	13	13	13	11	55	35.3	35.3	35.3	27.7	1278700000	430760000	375730000	472220000	94.978	0	394	41336.2	12897	11588	10965	10023	11151	14183	22154	15239	15531	13929	16784	19481	18749	24572	16569	20546	17870	17919	-0.183341	0.73329		-0.0934744	0.655234		-0.0238718	0.0781186		-0.0279058
sll1680	sll1680	sll1680	hypothetical protein	P72779	7	7	6	6	50	43.2	43.2	38.1	38.1	2967500000	1000800000	1009400000	957330000	53.99	0	176	19661.2	37890	32713	36071	26720	33405	37816	40604	29018	26858	31812	32591	34595	19532	24548	19001	21206	22305	16207	0.0281386	0.934571		-0.266803	3.98127	+	-0.0321152	0.470074		-0.0586352
sll1682	sll1682	sll1682	alanine dehydrogenase	P72775	13	11	12	12	92	33.3	24.4	28.3	33.3	4011500000	1195900000	1404700000	1411000000	72.016	0	360	38267.2	51962	45022	51694	38690	48009	47667	37214	35671	34605	34958	33691	35063	19762	21060	19381	20486	21174	22529	0.0553907	0.53172		0.0256881	0.00232873		0.0818671	0.552496		-0.0728517
sll1683	sll1683	cad	lysine decarboxylase	P72774	6	5	5	5	16	10.8	10.6	10.6	10.8	222210000	81919000	101330000	38964000	19.704	0	483	51840.8	10325	9919.9	9246.8	8362.5	8816	9730	6162.3	5085	5368.1	5481.6	6487	5179.7	4989.1	5775.4	4463.2	6216.4	5642.7	4818.2	0.107445	0.275854		0.053606	0.25183		0.0704968	0.276737		0.241819
sll1686	sll1686	sll1686	hypothetical protein	P72766	4	3	4	3	10	8	5.5	8	5.5	86421000	32844000	35757000	17819000	8.2288	0	488	57146.4	2184.7	2114.1	2304	1802.3	2038.5	2223.5	839.73	699.7	922.9	707.24	759	757.53	2286.8	2816.9	2324.9	2638.7	2406.6	2574.3	0.0286434	0.0332045		0.162401	0.459302		0.0215648	0.0105532		0.0343804
sll1687	sll1687	hik17	unknown protein	P73713	19	14	14	16	61	18.7	15.2	14.5	14.5	800460000	272290000	238790000	289380000	175.1	0	970	109821	10936	9505.3	10478	7682.8	9396.5	13638	17236	12234	10563	11971	11288	14959	18391	28410	17952	19445	21376	18590	-0.0245409	0.0609067		-0.218606	1.04596		-0.0580918	0.722514		-0.171321
sll1688	sll1688	thrC	threonine synthase	P73711	13	11	12	11	58	37.2	31.4	35.6	31.6	1651900000	426380000	586980000	638540000	104.82	0	433	47014.7	23078	24945	30316	27471	24170	18409	21022	19689	34729	23253	22102	22749	21300	21118	21830	23272	27365	49549	0.273139	0.869492		0.793091	1.15825		0.0479169	0.134992		0.0493197
sll1692	sll1692	sll1692	hypothetical protein	P73707	3	2	3	2	13	19.3	10.3	19.3	10.3	58347000	14365000	10365000	33618000	6.3477	0	145	17258.4	5044.6	5250.9	4531.3	5884.4	5435.5	5800.8	3121	4908.4	2750.7	3621.5	3271	3485.3	5121.4	4339.3	4253.3	4867.3	4312.9	3683.4	-0.00394644	0.0917692		0.0409019	0.0653474		0.403262	1.12035		0.0446647
sll1693	sll1693	sll1693	hypothetical protein	P73705	10	9	10	10	41	25.5	23.2	25.5	25.5	1506200000	424020000	481490000	600650000	58.532	0	440	50699	8662.3	8105	8417.2	9457.2	7650.6	10094	10597	8651.4	11260	8987.1	9300.4	10210	3562.4	5221.5	4016.1	4291.8	4314.7	4732.4	-0.0249875	0.215309		0.272032	0.842786		-0.0945759	0.703163		-0.0559825
sll1694	sll1694	pilA1	pilin polypeptide PilA1	P73704	6	5	5	5	261	41.7	36.3	36.3	37.5	42762000000	14580000000	13731000000	14451000000	136.25	0	168	17573.7	107650	105040	97615	84705	86175	88178	81772	77977	87552	75948	81149	93552	71569	88716	82020	90459	82202	96560	-0.130449	1.24288		0.0300078	0.240766		-0.159227	1.17426		-0.0419841
sll1696	sll1696	sll1696	hypothetical protein	P73702	3	2	3	3	9	14.1	11.5	14.1	14.1	113270000	23827000	51761000	37685000	22.619	0	270	30293.6	1497.5	1489.1	1130.9	1270.7	1260	1577.9	3951.8	3043.7	3575.8	4265.7	4128.6	4183.8	3803.1	3641.9	3599.7	4276.2	4090	2951.7	-0.035409	0.120779		-0.138179	0.46646		-0.104468	0.364445		0.0618989
sll1699	sll1699	sll1699	oligopeptide-binding protein of oligopeptide ABC transporter	P73693	12	11	12	11	70	17.9	16.6	17.9	16.6	1581600000	424940000	579550000	577100000	52.962	0	631	70686.9	36632	36205	35234	30876	32536	37397	30259	22410	25779	23607	27498	26381	18044	23628	15958	21351	19012	20013	0.0275622	0.351113		0.114113	1.46871	+	0.0249905	0.10356		0.142862
sll1702	sll1702	ycf51	hypothetical protein YCF51	P73690	2	2	2	2	11	11.2	11.2	11.2	11.2	237810000	95816000	68765000	73231000	6.8112	0	170	19077.2	6086.8	6251.6	5787.4	5657.6	5777.1	5304.7	8243.7	8341.9	9308.6	8976.9	10293	8428.8	3365.6	4031.3	2991.4	3865	3427.2	3340.4	0.089816	0.413609		0.167342	0.650748		0.126122	0.95097		0.222394
sll1703	sll1703	sppA	protease IV	P73689	6	6	5	6	17	9.3	9.3	7.7	9.3	96048000	22448000	30346000	43255000	18.373	0	610	67212.5	1343.4	1600.7	1053.4	1082.3	1188.4	1211.9	1467.6	1608.5	1464	1193.9	1393.3	1445.1	7386.6	10633	7790.6	10067	8683.5	8143.8	-0.138065	1.3345	+	0.0246465	0.203135		0.0793894	0.14077		0.185897
sll1708	sll1708	sll1708	two-component response regulator NarL subfamily	P73686	2	2	2	1	4	14.2	14.2	14.2	10.2	136190000	53353000	37282000	45559000	18.902	0	226	24339.2	500.58	460.46	522.55	382.19	547.88	656.44	0	0	0	0	0	0	1502.5	1927.4	1092	1553.6	1490.7	1004.6	0.211227	0.419514		-0.175377	0.386057		0.35862	0.485694		0.15761
sll1709	sll1709	gdh	3-ketoacyl-acyl carrier protein reductase	P73684	5	4	5	5	23	25.4	18.5	25.4	25.4	1617100000	595180000	582200000	439730000	33.242	0	248	27440.4	9399.4	10128	10053	9657.5	9954.7	9050.8	8367	8180.8	9068.9	8151.3	9335.2	7843.9	11316	11325	9527.8	13381	12399	12170	0.192405	1.73202	+	0.299368	2.09532	+	0.230157	2.23057	+	0.270982
sll1712	sll1712	hup	DNA binding protein HU	P73418	9	9	9	8	295	52	52	52	51	65919000000	21451000000	19777000000	24691000000	81.919	0	100	10890.6	188170	177620	168290	102820	129340	116160	124450	146000	103730	115130	125320	153010	115730	114730	107570	126230	133250	110240	-0.0629594	0.257587		-0.354992	0.870094		-0.0537504	0.174243		-0.0537595
sll1713	sll1713	hisC	histidinol-phosphate aminotransferase	P73417	2	2	2	2	7	3.8	3.8	3.8	3.8	849030000	267940000	379190000	201900000	2.1545	0.0036931	368	40722.7	2207.7	1908.7	2340.7	2058.1	1972.4	2351.6	10023	8358.1	8531.8	7691.2	8974.2	8797.1	8152.4	9524.2	7746.2	8696.2	8910.9	8998.5	0.0487368	0.0544944		0.122107	1.508	+	0.0456233	0.523236		-0.0152662
sll1714	sll1714	sll1714	unknown protein	P73416	2	2	2	2	7	16.5	16.5	16.5	16.5	61946000	22843000	25811000	13292000	4.6327	0	133	15201.5	2248.3	2306.4	2238.6	2342.2	2546.7	3517	3230.5	2290.2	2230.8	2657.3	2819.8	2126.4	2457.8	3626.5	2013.9	2971	2591.7	2062.5	0.250286	0.759705		0.16448	0.421862		0.291688	1.8269	+	0.328032
sll1721	sll1721	pdhB	pyruvate dehydrogenase E1 component beta subunit	P73405	14	14	14	12	104	46.3	46.3	46.3	38.9	6934300000	2507000000	2389700000	2037600000	127.36	0	324	35709.4	54943	48916	53283	47904	48594	44007	28180	27682	31313	30378	34623	32641	51151	45609	52325	58698	57282	54698	0.00956989	0.0394087		0.0351132	0.127778		-0.0493706	0.586927		0.0180371
sll1733	sll1733	ndhD3	NADH dehydrogenase subunit 4 (involved in low CO2-inducible high affinity CO2 uptake)	P73394	2	2	2	2	13	4	4	4	4	285940000	114100000	92057000	79784000	5.5485	0	502	54346.7	5765.6	4789	3507.6	4185.7	4188.9	3454.2	1689.7	2191.1	2687	1390.5	1667.5	2705.7	3792.1	3943.1	2911	4368.6	3364.2	4512.9	-0.42572	0.638011		0.175885	0.213716		-0.00465026	0.0733346		-0.0790409
sll1734	sll1734	cupA	protein involved in low CO2-inducible high affinity CO2 uptake	P73393	16	16	16	16	220	36.4	36.4	36.4	36.4	40280000000	12712000000	14298000000	13270000000	157.02	0	431	50038.6	99370	87533	83050	90425	88058	76345	101270	107260	109730	102430	122210	114730	87460	73442	66904	91367	76668	69194	-0.0579619	0.408877		0.0507764	0.320023		0.14469	0.567929		0.112406
sll1735	sll1735	sll1735	hypothetical protein	P73392	3	3	3	3	55	30.8	30.8	30.8	30.8	3481300000	1064700000	998530000	1418000000	46.556	0	133	14105.2	16451	14852	13552	14484	14665	14563	11800	9638.2	11206	10989	13922	12495	36560	36219	30555	40136	35130	32795	-0.0700099	0.272056		0.0195582	0.0211687		0.0150342	0.223287		0.125502
sll1739	sll1739	sll1739	unknown protein	P73385	13	12	10	12	55	30.4	26.5	23.7	30.1	1345500000	448550000	436060000	460910000	31.698	0	359	41229	21170	21092	19386	19591	19812	23058	14933	11288	12800	11628	13755	12667	11737	14213	11034	14671	12510	12797	-0.00800668	0.224839		0.137344	0.907658		0.0420864	0.570511		0.163015
sll1740	sll1740	rpl19	50S ribosomal protein L19	P36239	6	6	6	6	91	43.4	43.4	43.4	43.4	8757600000	2864200000	3287200000	2606200000	48.004	0	122	13786.2	24368	20477	23803	16169	19994	23306	37314	24569	22865	31057	28991	33706	34388	40083	34626	37052	43057	27456	0.0699808	0.570534		-0.395892	1.23393		-0.148087	0.797814		-0.13567
sll1742	sll1742	nusG	transcription antitermination protein NusG	P36265	11	11	11	11	111	62	62	62	62	7219200000	2522900000	2263300000	2433000000	173.24	0	205	23415.8	35894	32097	34198	21984	32655	33431	49796	38146	28215	43478	46292	45973	41577	40359	32499	41812	39709	24142	0.0617439	0.775996		-0.514014	1.64005	+	0.0920987	0.240035		0.0606457
sll1743	sll1743	rpl11	50S ribosomal protein L11	P36237	7	7	6	7	73	55.3	55.3	41.8	55.3	9063900000	2877400000	2456600000	3729900000	31.5	0	141	14977.5	35166	28494	38509	24396	29195	39188	36766	22638	21281	26871	25045	27071	25846	36752	28244	27527	33469	23770	0.137801	0.966792		-0.274705	1.3285	+	-0.118119	1.13454		-0.161166
sll1744	sll1744	rpl1	50S ribosomal protein L1	P36236	13	13	13	12	187	58.4	58.4	58.4	51.7	30170000000	8723600000	10892000000	10555000000	123.98	0	238	25851.8	95946	76873	89814	70730	81985	96370	85202	66469	61693	77775	71304	84241	67198	80274	72836	71299	79703	61712	-0.0117192	0.236929		-0.2751	1.35121	+	-0.127816	1.12219		-0.209136
sll1745	sll1745	rpl10	50S ribosomal protein L10	P23350	9	8	8	8	108	42.8	42.8	42.8	32.9	23281000000	8228800000	7135300000	7916900000	39.831	0	173	18675.6	85894	63476	76105	55789	67079	71823	48929	35732	35429	51471	43003	52345	80696	75260	68706	72050	81545	53071	0.0336663	0.118835		-0.419799	1.53135	+	-0.107238	0.183699		-0.227641
sll1746	sll1746	rpl12	50S ribosomal protein L12	P23349	10	10	10	10	125	59.4	59.4	59.4	59.4	24182000000	8676700000	7744200000	7761100000	148.71	0	128	13259.3	91380	85259	83097	80503	74884	97217	51529	38087	42061	58365	48205	51599	57298	76250	52752	57818	64921	42613	0.136112	0.405459		-0.145985	0.25649		-0.096344	0.435017		-0.0336723
sll1747	sll1747	aroC	chorismate synthase	P23353	23	21	21	22	152	60.2	58.6	56.6	59.1	9232400000	2681700000	3046000000	3504700000	222.8	0	362	39287.6	87816	78610	83302	71974	77421	81695	88090	72090	73054	73135	74887	79719	66252	74446	65585	74070	72450	75519	-0.00396161	0.0903129		0.0278563	0.655142		-0.00448439	0.0695893		-0.0371002
sll1750	sll1750	ureC	urease alpha subunit	P73061	14	14	13	14	140	33.9	33.9	31.5	33.9	9141200000	2799300000	2889000000	3453000000	202.8	0	569	61037.6	30774	24657	29468	23536	28015	30915	32676	25436	22378	25059	23301	26843	30391	36049	27148	30499	33322	26412	0.0601917	0.645538		-0.131634	1.29954		0.0828266	1.2056		-0.129402
sll1752	sll1752	sll1752	hypothetical protein	P73054	4	3	4	3	8	15	10.8	15	10.8	84441000	33869000	26849000	23722000	11.999	0	240	26376.5	648.2	775.59	785.35	728.46	688.06	867.66	0	0	0	0	0	0	3937.3	4079.2	4192.3	4940.2	4497.7	4759.4	0.159473	0.0428425		0.268293	0.77014		0.0747384	0.174914		0.214326
sll1757	sll1757	sll1757	hypothetical protein	P73652	6	6	6	6	50	19.9	19.9	19.9	19.9	2539400000	884510000	867810000	787050000	46.059	0	292	31717	19748	21502	23782	22891	21524	27032	38159	22590	29423	40845	37673	31137	20495	20949	15845	19895	20932	13604	0.373943	0.823228		0.111912	0.173813		0.136543	0.111162		0.232228
sll1762	sll1762	sll1762	periplasmic protein putative polar amino acid transport system substrate-binding protein	P73643	12	11	12	11	121	43.1	40.5	43.1	40.5	12203000000	3875700000	4109900000	4217800000	208.72	0	299	32831.6	49221	43193	39016	39615	37511	37463	32946	35709	41165	34573	40010	46151	34753	36529	40174	44397	37528	43197	-0.268482	3.41908	+	-0.0269658	1.277		-0.224098	2.16033	+	-0.0951155
sll1764	sll1764	sll1764	unknown protein	P73641	3	2	1	3	7	22.9	16.7	9	22.9	42731000	15296000	11654000	15780000	31.922	0	144	14296.4	1105.9	1287.9	1223.3	1316.4	1132.2	1148.9	1552.3	1354.2	1204.9	1445.1	1447.8	1220.8	2143.5	2063.3	1614.9	2372.3	2222.2	1556.3	0.299382	1.34562	+	0.189776	0.201641		0.297963	1.07551		0.328102
sll1766	sll1766	sll1766	hypothetical protein	P73639	6	5	4	6	20	19.6	14.8	10.6	19.6	290700000	100750000	90909000	99044000	19.423	0	398	45702.4	9962.2	10405	10960	7890.8	10260	9255.6	3517.2	3795.9	2988	3586.1	4123.8	3470.4	5637	5760.9	4902.7	6266.2	6323.2	4109.3	0.198995	0.998703		-0.162717	0.588042		0.225134	1.10539		0.211119
sll1767	sll1767	rps6	30S ribosomal protein S6	P73636	4	4	4	4	52	33.6	33.6	33.6	33.6	7398300000	2149900000	2396300000	2852100000	21.935	0	113	13237.3	19179	43660	19828	20436	19698	29396	28951	34861	21515	27644	24081	27249	38754	83151	35006	37822	42448	33000	0.13066	1.55799	+	0.0153312	0.121608		0.291416	0.714464		0.527929
sll1769	sll1769	sll1769	hypothetical protein	P73628	4	4	4	4	21	37.1	37.1	37.1	37.1	3033200000	1143700000	1570000000	319540000	63.054	0	105	11557.8	14150	15983	13161	15583	12783	16814	13222	10188	12623	14047	15592	11538	6508.1	7686	4902	8255.4	7325.1	6586.6	0.281898	0.585786		0.331198	0.928583		0.136244	0.466441		0.445551
sll1770	sll1770	sll1770	hypothetical protein	P73627	10	8	5	9	24	14.9	13.5	9.1	13.2	165500000	73790000	31172000	60540000	32.186	0	585	67128	4550.1	5104.4	4717.7	3957.7	4634.6	5194.4	4144.1	3110.7	3246.3	3547.6	4171.9	3516.9	3064.1	4175.3	3112.1	4493.1	3669.6	3328.8	0.116169	1.24191		0.0254642	0.244491		0.0467174	0.217127		0.301809
sll1771	sll1771	pphA	protein serin-threonin phosphatase	P73626	11	11	11	11	117	54.3	54.3	54.3	54.3	6929700000	2079300000	2415000000	2435400000	151.71	0	254	28472.6	58565	52780	55367	45670	51795	52190	48458	45624	46776	44932	47955	52136	29964	35543	30427	35492	32949	35358	-0.0449457	0.636051		-0.00093544	0.106423		-0.0308908	0.560992		-0.0280618
sll1772	sll1772	mutS	DNA mismatch repair protein MutS	P73625	10	9	8	7	30	11.4	10.6	9.5	8.3	185190000	54762000	58482000	71942000	38.511	0	822	90669.8	11732	11260	10433	8646.9	10025	11156	6471.3	4220.6	4199.5	4274.5	5535.4	5687	9829.7	12983	8501.1	11209	10586	9187.6	-0.0631985	0.112526		-0.153554	0.955623		-0.0400282	0.0293816		0.0899081
sll1773	sll1773	sll1773	hypothetical protein	P73623	5	5	4	4	22	22.4	22.4	14.2	14.2	632240000	218490000	204380000	209360000	20.596	0	232	25700.6	7257.2	6788.1	9033.2	5184.2	6803.5	8550.3	2129.1	1538.3	1494.7	1886.8	1672.2	1835.1	12714	17194	13420	14490	18040	13935	0.278735	0.803623		-0.144222	0.966691		-0.039492	0.234616		-0.0511961
sll1775	sll1775	sll1775	hypothetical protein	P73619	30	29	28	27	179	40.5	40.4	37.8	33.9	8197700000	2969700000	2750200000	2477800000	265.87	0	817	92366	72714	70153	69360	62507	67790	71406	65089	52515	56423	54726	62495	58074	41568	50447	37796	50226	45831	45576	0.0567882	0.934463		0.101044	4.24265	+	0.0632007	1.06925		0.143533
sll1776	sll1776	deoC	deoxyribose-phosphate aldolase	P73618	7	7	7	7	37	35.1	35.1	35.1	35.1	2239600000	1216400000	566410000	456800000	53.533	0	225	23874.3	19919	20424	21906	20604	20355	22718	10397	8612.1	9793.9	10271	11259	9627.6	7020.5	8028.9	6132.3	8343.3	8342.5	6533.5	0.239901	1.22916		0.161596	0.469122		0.12352	0.541593		0.223959
sll1783	sll1783	sll1783	hypothetical protein	P73602	4	3	3	4	28	30.6	18.4	18.4	30.6	1133000000	246730000	411760000	474470000	25.989	0	147	16822.2	6380.2	5352.6	5850.1	5297.2	4646.8	4843	5964.4	5143.7	6689.6	7584	6783.8	7425.6	11574	10891	11925	12354	14463	13203	0.0787601	0.573444		0.00690838	0.216802		-0.239903	1.50802	+	-0.122834
sll1784	sll1784	sll1784	periplasmic protein function unknown	P73601	8	8	8	8	125	40.8	40.8	40.8	40.8	14335000000	3890700000	4163900000	6280400000	104.08	0	267	29757.8	47401	42058	47462	37642	38289	39855	45053	39107	48301	46153	43058	48594	51262	58158	59371	64451	70425	78305	0.0728501	1.66832	+	0.121759	0.502591		-0.177068	0.940343		-0.088188
sll1785	sll1785	sll1785	periplasmic protein function unknown	P73600	12	12	12	11	189	53.4	53.4	53.4	46.3	24637000000	7961100000	8541300000	8134900000	170.95	0	268	30011.4	71835	63710	79031	55273	50979	50904	90431	76534	100350	112550	106870	110920	61823	69535	70484	78611	85061	74712	0.159071	1.36143	+	-0.0483304	0.860814		-0.306244	1.32779	+	-0.035222
sll1786	sll1786	tatD	putative deoxyribonuclease tatD homolog	P73335	11	11	11	9	79	41.8	41.8	41.8	41.4	2563300000	768610000	939450000	855240000	98.943	0	261	29258.3	21564	21618	21231	21660	22211	22170	23822	22948	25352	23449	27106	24335	17393	19572	16764	20193	19041	17278	0.0511232	0.790884		0.143743	0.477413		0.105964	0.620684		0.131544
sll1787	sll1787	rpoB	RNA polymerase beta subunit	P77965	58	56	56	54	470	55.2	53.6	52.4	50.5	31759000000	10243000000	10504000000	11013000000	323.31	0	1102	123365	225540	214770	228280	169300	211100	224920	163390	134980	122600	130380	146120	146170	158290	196790	158770	185040	176170	159760	0.0169519	0.184698		-0.121976	1.82701	+	0.0290826	0.235586		0.0377691
sll1789	sll1789	rpoC2	RNA polymerase beta prime subunit	P73334	62	62	60	62	627	48.5	48.5	47.4	48.5	50431000000	15477000000	16199000000	18755000000	323.31	0	1317	144777	252550	238790	252280	189450	238140	246380	284910	241050	219970	227290	254550	255020	241010	295490	239050	282850	270520	249450	0.0192211	0.203055		-0.0912459	1.88982	+	0.0493222	0.382672		0.0408086
sll1799	sll1799	rpl3	50S ribosomal protein L3	P73320	10	10	10	10	186	40.8	40.8	40.8	40.8	28728000000	8748800000	9415300000	10563000000	93.085	0	213	22741.1	90166	75298	83666	59495	72393	85094	96542	73692	72269	75235	73386	86620	82611	121780	96016	98980	106350	105960	-0.0395807	1.1169		-0.136878	0.62185		-0.153665	0.797403		-0.163917
sll1800	sll1800	rpl4	50S ribosomal protein L4	P73319	8	8	8	8	108	34.3	34.3	34.3	34.3	13820000000	4463300000	4020300000	5336500000	69.565	0	210	23355.8	35942	30078	38352	24625	31363	36507	25741	20850	17869	22205	21591	23222	30949	49065	34021	39390	46499	31421	0.177249	0.814255		-0.248567	1.57264	+	-0.060686	0.387504		-0.0613693
sll1801	sll1801	rpl23	50S ribosomal protein L23	P73318	6	5	5	3	42	55.4	42.6	49.5	27.7	7633100000	2426200000	2144700000	3062300000	14.662	0	101	11525.7	9648	7670	10136	5442.9	6576	9267.6	17875	18308	12722	16875	15225	18804	20526	25798	21931	23792	25583	20023	0.0623956	0.51031		-0.405672	1.6751	+	-0.114613	0.24364		-0.183351
sll1802	sll1802	rpl2	50S ribosomal protein L2	P73317	14	13	14	13	248	44.9	42	44.9	42	33303000000	10897000000	11152000000	11253000000	151.93	0	276	30433.2	115040	96381	119500	79235	98909	123870	149070	107870	107380	115840	110420	126160	73261	106100	82188	82607	92122	86738	0.0484484	0.399743		-0.131384	0.905144		-0.101612	0.77739		-0.158712
sll1803	sll1803	rpl22	50S ribosomal protein L22	P73315	6	6	6	6	72	59.5	59.5	59.5	59.5	14894000000	4611100000	5125600000	5157600000	111.11	0	121	13501.8	47298	38090	53555	28875	32137	45277	54970	25010	31996	40722	49302	44945	27480	45641	27571	34848	40923	29156	0.226625	0.714329		-0.268055	0.863287		-0.348216	0.774251		0.0500259
sll1804	sll1804	rps3	30S ribosomal protein S3	P73314	15	15	14	14	249	52.9	52.9	47.9	47.9	32443000000	11181000000	10280000000	10982000000	135.63	0	240	27147.1	75150	64764	80997	53578	65130	78206	77055	57124	52644	61141	62024	67929	79480	115820	84838	92099	101530	81543	0.0891066	0.607851		-0.206751	1.93562	+	-0.0833052	0.721889		-0.08804
sll1805	sll1805	rpl16	50S ribosomal protein L16	P73313	4	4	4	4	39	27.3	27.3	27.3	27.3	6102100000	2002600000	2037500000	2061900000	117.15	0	139	16034.8	27662	25499	26383	19526	24956	29934	21716	13553	11982	17501	14503	17462	12049	12544	12281	12212	13793	10074	0.0504724	0.437084		-0.342843	2.4722	+	-0.0783292	0.376776		-0.139653
sll1806	sll1806	rpl14	50S ribosomal protein L14	P73310	7	7	7	7	122	54.1	54.1	54.1	54.1	17708000000	5357500000	4936200000	7414100000	122.27	0	122	13294.5	51578	42454	46184	37828	43698	53833	55299	45235	41989	46894	43086	51862	44414	54064	50942	48080	49037	44934	-0.102106	0.582625		-0.21138	1.10532		-0.108668	0.574664		-0.221846
sll1807	sll1807	rpl24	50S ribosomal protein L24	P73309	7	7	7	7	155	56.2	56.2	56.2	56.2	8307900000	2486700000	2782100000	3039000000	198.14	0	105	11706.7	64780	55021	70837	44324	53859	68407	67870	48337	47308	54098	52036	57788	34934	53261	40542	42061	47008	44444	0.0995683	0.577323		-0.133667	0.710748		-0.144379	1.08984		-0.123342
sll1808	sll1808	rpl5	50S ribosomal protein L5	P73308	11	11	11	11	177	52	52	52	52	20664000000	6590600000	7259000000	6814700000	129.28	0	200	22508	50445	45186	52537	47551	50055	63087	86542	66887	67843	80500	74905	81280	82169	118180	84249	83720	91041	74361	0.0699226	0.284985		-0.0607436	0.287639		-0.00452423	0.171183		-0.105399
sll1809	sll1809	rps8	30S ribosomal protein S8	P73307	8	8	8	8	107	53.4	53.4	53.4	53.4	16582000000	5413000000	5883700000	5285600000	130.15	0	133	14666.2	50380	44049	50178	41430	47781	59755	53911	44311	41864	44432	41691	50583	55173	72152	57706	58535	62038	58699	-0.0131275	0.149916		-0.0777567	0.637003		-0.00853222	0.103013		-0.161479
sll1810	sll1810	rpl6	50S ribosomal protein L6	P73306	14	14	14	14	285	72.1	72.1	72.1	72.1	39864000000	12786000000	12912000000	14166000000	187.85	0	179	19666.7	100100	96735	97243	72467	86580	104800	136530	119150	94970	105960	97273	119760	64269	98706	75578	74566	80621	75920	-0.0259799	0.284196		-0.167005	1.47844	+	-0.0389882	0.0407922		-0.127644
sll1811	sll1811	rpl18	50S ribosomal protein L18	P73305	5	5	5	5	129	35	35	35	35	8079700000	2658900000	2840100000	2580800000	127.4	0	120	13204	42097	35580	44433	28091	36440	41085	46971	36461	35265	39561	39219	44938	24311	27352	27265	28564	29431	26205	0.0199779	0.106102		-0.232164	1.61288	+	-0.123633	0.941057		-0.13621
sll1812	sll1812	rps5	30S ribosomal protein S5	P73304	16	15	16	15	211	69.9	69.9	69.9	69.9	46444000000	14118000000	14134000000	18192000000	140.79	0	173	18241.1	75237	66395	75107	54214	65764	80098	101590	70321	71102	72714	81700	83109	71409	99098	76241	78898	85150	83617	0.00406588	0.00251093		-0.0891353	0.756696		-0.0761669	0.70949		-0.0621464
sll1813	sll1813	rpl15	50S ribosomal protein L15	P73303	7	7	7	7	155	44.2	44.2	44.2	44.2	17606000000	5925100000	6430100000	5250700000	129.42	0	147	15194.6	55499	46971	54112	38467	47792	56841	63648	50506	47028	50473	48934	57253	45839	67086	51397	53667	56722	57788	-0.00993681	0.142363		-0.113029	0.575352		-0.0848977	0.497053		-0.147061
sll1814	sll1814	secY	preprotein translocase SecY subunit	P77964	7	7	7	7	49	10	10	10	10	1211200000	358310000	326640000	526230000	32.526	0	442	47999.6	21420	20487	19890	19185	20671	21521	16203	13380	15815	13959	15512	16133	19966	25021	21390	22981	22784	27864	-0.0597833	0.972344		0.163147	0.947883		-0.0356955	0.1464		-0.0165389
sll1815	sll1815	adk	adenylate kinase	P73302	10	10	7	8	78	67.4	67.4	48.7	49.7	8978800000	2716400000	3027900000	3234500000	193.6	0	187	20453.5	28775	26815	27622	27694	29459	32007	32194	30067	30649	31906	31864	32492	29036	33756	27782	32248	31714	28159	0.0507414	0.595537		0.0652248	0.193816		0.0971766	0.605278		0.0161104
sll1816	sll1816	rps13	30S ribosomal protein S13	P73299	10	10	10	10	181	56.7	56.7	56.7	56.7	22322000000	8050800000	6890200000	7380800000	205.52	0	127	14571.7	114110	87167	114840	61271	84793	83984	97399	72762	61887	80177	92877	94328	86582	101690	83265	98574	109220	78163	0.0760657	0.323827		-0.426638	1.2311		-0.145311	0.698888		-0.0613416
sll1817	sll1817	rps11	30S ribosomal protein S11	P73298	6	6	6	6	120	49.2	49.2	49.2	49.2	22981000000	8227000000	7907700000	6846200000	118.08	0	130	13761.8	41870	34924	44115	29712	35463	45467	61076	44348	44168	46915	47902	51615	34676	58922	37603	42490	44948	42534	0.0813473	0.65735		-0.080013	0.489715		-0.0913944	0.890249		-0.0759139
sll1818	sll1818	rpoA	RNA polymerase alpha subunit	P73297	13	13	12	13	130	47.1	47.1	42.4	47.1	11483000000	4184900000	3334200000	3964100000	111.3	0	314	35003.8	91123	81552	95656	67650	80690	88530	52250	41229	36009	43229	46904	46096	55232	69852	51970	62014	61359	49985	0.0879751	0.672577		-0.18276	2.44388	+	0.0165439	0.663256		0.0285102
sll1819	sll1819	rpl17	50S ribosomal protein L17	P73296	7	6	6	7	43	58.6	47.4	47.4	58.6	7788600000	2145500000	3139000000	2504100000	44.86	0	116	13228.4	20529	16076	22087	10142	14613	15584	15112	10413	8377.9	14114	13025	14891	15558	15263	16129	16596	19923	10309	0.126839	0.966039		-0.732863	1.98597	+	-0.249588	1.18121		-0.180029
sll1820	sll1820	truA	tRNA pseudouridine synthase 1	P73295	4	4	4	3	15	18.5	18.5	18.5	14.2	146110000	40235000	45832000	60042000	48.53	0	275	31355.7	4423.4	3894.3	4247.8	4300.3	3836.6	3424.2	4736.9	5083.4	5547.7	5331.9	6102.9	5596.8	2169.1	2055.4	1698.9	2376.5	2005.6	2070.6	0.0520284	0.840638		0.176024	0.982587		0.109159	0.414591		0.136377
sll1821	sll1821	rpl13	50S ribosomal protein L13	P73294	9	8	8	7	82	68.2	61.6	53.6	61.6	18829000000	6924700000	6148800000	5755400000	93.372	0	151	16990.7	32727	25827	35177	17938	19738	28329	31620	15403	16245	26828	26380	27542	32174	49418	34867	42646	51078	25151	0.225322	0.735416		-0.602425	1.83839	+	-0.446037	1.32354	+	-0.0445533
sll1822	sll1822	rps9	30S ribosomal protein S9	P73293	8	8	8	8	175	51.8	51.8	51.8	51.8	18623000000	5909000000	5586800000	7126900000	46.301	0	137	15086.3	114070	98680	109780	75729	95581	117030	94632	66683	61854	68467	67880	77535	90266	143610	103180	101550	109870	97668	-0.0324402	0.339144		-0.23388	1.39749	+	-0.119804	0.661513		-0.152376
sll1823	sll1823	purA	adenylosuccinate synthetase	P73290	20	20	19	20	145	53	53	50.6	53	12392000000	4067900000	3897000000	4426700000	257.19	0	443	48679.7	52376	49806	56209	43068	54473	50035	46553	43579	40909	42046	42710	41864	40912	44337	35161	44281	43623	43712	0.154785	1.53655	+	0.098404	0.799999		0.210746	1.58312	+	0.0843789
sll1824	sll1824	rpl25	50S ribosomal protein L25	P73289	2	2	2	2	33	11.9	11.9	11.9	11.9	6122800000	1694400000	1606900000	2821500000	4.0384	0	118	13441.9	21137	17190	19161	17578	19447	22929	16139	14415	13769	15872	14084	17020	15085	17812	15929	15278	15914	14612	-0.0637977	0.43078		-0.129195	0.545292		-0.0445998	0.259133		-0.222323
sll1825	sll1825	sll1825	hypothetical protein	P73288	5	4	4	5	57	23.5	17.3	17.3	23.5	6199600000	1996300000	2065900000	2137400000	43.878	0	196	20301.4	27306	31565	31097	25266	27770	29183	31909	25320	27902	28545	31268	25898	25606	35167	21985	32352	29844	30043	0.271175	3.66791	+	0.247035	1.67759	+	0.170147	1.84794	+	0.333851
sll1830	sll1830	sll1830	unknown protein	P73120	10	10	9	10	70	25.4	25.4	23.5	25.4	12508000000	4295000000	4086500000	4126500000	232.39	0	358	39648.8	49082	25532	48386	28314	46951	41758	23925	24656	16884	24954	14301	26022	41292	38174	37419	25772	42649	25949	0.0510015	0.970048		-0.548628	1.38324	+	0.099479	1.3425	+	-0.793387
sll1831	sll1831	glcF	glycolate oxidase subunit (Fe-S)protein	P73119	7	7	7	7	24	16.1	16.1	16.1	16.1	562570000	179030000	195430000	188110000	27.318	0	460	50548.3	5014.5	4423.2	4270.3	4549	4634.1	4022.1	7165.2	6487.8	7510.8	7013.4	7590.7	7719.2	4800.5	4652.5	4180.3	5547.4	4875.4	5584.4	-0.0321032	0.200151		0.17861	1.3444	+	0.0472922	0.142712		0.0594352
sll1835	sll1835	sll1835	periplasmic protein function unknown	P73111	6	6	6	6	59	37.7	37.7	37.7	37.7	7706200000	2454200000	2726400000	2525600000	165.43	0	265	28832.1	17584	16164	15306	17300	14823	11997	12616	15521	20843	17697	17674	18497	9760.5	8379.4	12054	12155	11916	16247	-0.0743403	0.311859		0.290734	1.94315	+	-0.162536	0.798742		-0.0679162
sll1837	sll1837	sll1837	periplasmic protein function unknown	P73107	5	5	5	5	82	29	29	29	29	6144300000	1951800000	1758600000	2433800000	44.022	0	145	15467.4	33114	23722	20296	21036	18560	19697	23207	16788	23137	16494	22384	26540	28840	38535	29449	37041	31062	42396	-0.404207	0.953645		0.0208954	0.0490447		-0.388959	0.889242		-0.130218
sll1841	sll1841	odhB	pyruvate dehydrogenase dihydrolipoamide acetyltransferase component (E2)	P74510	14	13	13	13	139	41.1	39.3	36.7	39.3	11905000000	4349200000	4049400000	3506200000	242.77	0	433	44898.4	51982	52338	47082	44545	50268	44852	53782	54715	57327	54935	62755	60346	24579	23983	23896	28796	27435	29479	-0.0110423	0.235861		0.10018	2.39659	+	0.0509275	0.497303		0.0998203
sll1848	sll1848	sll1848	putative acyltransferas	P74498	7	7	7	7	34	28.9	28.9	28.9	28.9	395200000	87480000	82410000	225310000	27.929	0	225	24298.4	10864	10618	10585	9313.9	9622	8924.5	16333	12986	15966	14681	18872	16107	6049.9	6708.6	4976.6	7526	6132.6	6006.3	0.0591757	0.740092		0.109889	0.965826		0.0392123	0.0683057		0.257081
sll1852	sll1852	ndk	nucleoside diphosphate kinase	P74494	6	6	6	6	93	47.7	47.7	47.7	47.7	9562700000	2896500000	2852400000	3813800000	120.34	0	149	16692.1	38589	42648	41357	46188	43821	36747	22956	23393	29499	26435	29258	23154	25870	20639	21236	28430	22345	25207	0.147138	0.487505		0.396169	0.771911		0.26228	0.919245		0.290563
sll1854	sll1854	xthA	exodeoxyribonuclease III	P74492	7	6	7	7	22	29.1	22.6	29.1	29.1	440750000	131480000	150690000	158580000	23.407	0	265	30734.4	3723.9	3657	3626	3656.6	3423.6	3306.6	1939.2	1757.3	2239.5	1786	2077.1	1879.7	7505.3	7935.1	7590	8821.7	8922.9	9183.6	0.0553037	0.749541		0.268508	1.97385	+	0.0225863	0.106465		0.101382
sll1862	sll1862	sll1862	unknown protein	P74486	3	3	3	3	26	34.3	34.3	34.3	34.3	1141900000	392830000	317590000	431460000	23.806	0	143	15194.2	11587	9802.7	8659.1	9647.3	7910.3	2935.2	7320.2	8847.3	13057	15801	13817	16527	21690	9718.4	13622	20084	20107	11442	0.0705948	0.192095		-0.177161	0.604566		-0.0438449	0.0143288		0.0293875
sll1863	sll1863	sll1863	unknown protein	P74485	3	3	3	3	45	34.6	34.6	34.6	34.6	1787900000	565740000	555940000	666210000	78.124	0	107	12353.8	24969	23157	24695	20986	21049	9898.2	7594.7	7898.6	13666	22638	14599	16220	36422	12005	20048	27584	32097	17168	0.415117	0.85927		-0.133083	0.396144		0.116979	0.140538		0.0618577
sll1864	sll1864	sll1864	probable chloride channel protein	P74477	3	3	3	2	4	2.7	2.7	2.7	1.9	29362000	11836000	4191100	13335000	8.1341	0	899	98469.3	3292.4	3206.9	2402.3	2391.2	2514.8	2838.7	0	0	0	0	0	0	1608.2	2099.6	1363.3	2044.7	1815.4	1818.7	-0.0343085	0.130551		0.0705559	0.00486742		0.00071648	0.098572		0.236636
sll1865	sll1865	prfB	peptide chain release factor 2	P74476	7	7	6	6	23	21.2	21.2	19.1	19.1	549610000	138600000	156310000	254700000	36.879	0	335	37579.2	4548.6	4395.3	4082.6	4106.3	4369.6	4546.6	8321.3	8102.1	7368.9	6635.9	6741.9	7697.9	3106.5	3904.3	2767.8	3745.2	3321.2	3385.2	-0.0187079	0.282819		0.124544	2.06577	+	0.161489	0.690928		0.0606723
sll1866	sll1866	sll1866	hypothetical protein	P74144	4	4	4	4	17	18.1	18.1	18.1	18.1	862210000	194250000	354340000	313620000	10.591	0	199	21634	1446.2	1498.2	1524.1	1408.5	1593.8	1385.3	6294	5770	6383.5	6204.2	6463.8	6244	12750	12879	11884	13562	14141	13423	0.121036	0.973293		0.156991	0.967741		0.147496	1.58651	+	0.0869802
sll1869	sll1869	cbaB	probable dioxygenase Rieske iron-sulfur component	P74141	5	4	4	5	14	13.2	11.2	11.2	13.2	192380000	21792000	115150000	55438000	18.281	0	357	40828.4	7596.9	6855.7	6562.6	6728.9	6356.3	6353.6	6484.4	6050.1	7008.5	5862.9	6896.6	6638.4	7829.8	8971.9	8557.6	10027	9144.8	10877	-0.0828981	1.12571		0.181182	1.31144	+	-0.0709237	0.439718		0.0339749
sll1870	sll1870	sll1870	ATP-binding protein of ABC transporter	P74140	4	4	4	4	13	15.5	15.5	15.5	15.5	133750000	42340000	42313000	49097000	9.3633	0	226	25495.6	4636.2	4272.9	4448.2	4154.4	4195.2	4511.5	3017	2768.1	2647.5	2694.5	3070.7	3174.7	0	0	0	0	0	0	-0.0376958	0.15355		0.0137606	0.0798332		0.00535232	0.10155		0.00320499
sll1871	sll1871	hik6	two-component system sensory histidine kinase	P74137	12	12	12	11	33	18.4	18.4	18.4	17.2	393470000	116480000	131900000	145090000	71.963	0	674	74934.9	8819.7	7721.8	7132.4	6413.7	6710.4	7786.9	17242	12695	13216	12744	15080	16930	7712.3	8068.4	6617.6	8961.3	7422.2	8311.9	-0.163968	0.626065		-0.0538175	0.27289		-0.0844821	0.341758		0.0221937
sll1872	sll1872	lytR	transcriptional regulator	P74136	3	3	1	2	5	5.2	5.2	1.7	3.5	22327000	9191200	6061000	7074400	6.8084	0	463	50774.2	1819.8	2430.4	1704	1234.1	1656.1	2034	0	0	0	0	0	0	1308.6	1984.6	1618.4	2241.7	1650.6	1513.8	-0.0774504	0.350737		-0.251407	2.35063	+	-0.144734	0.236132		0.406154
sll1873	sll1873	sll1873	unknown protein	P74135	8	8	8	8	79	52.9	52.9	52.9	52.9	9791000000	3254900000	2741500000	3794600000	76.915	0	121	12906	33608	36182	29384	29631	29273	37086	20165	14167	18061	14096	14387	18500	18381	20968	20630	19601	19406	27056	-0.20818	1.68244	+	0.157281	1.06081		-0.147901	0.867891		-0.100355
sll1878	sll1878	sll1878	iron(III)-transport ATP-binding protein	P74127	1	1	1	1	3	2.4	2.4	2.4	2.4	7628700	2830100	1825800	2972800	3.9747	0	368	40620.4	1844.4	1836	1707.3	1793.5	1559	1856	0	0	0	0	0	0	2587	2642.6	2453.5	2909.3	2595.8	2525.7	-0.06046	0.427953		0.088738	0.0835115		-0.0199289	0.0774873		0.0759338
sll1879	sll1879	ycf55	two-component response regulator	P74126	3	3	3	3	10	4.4	4.4	4.4	4.4	134040000	45902000	36784000	51357000	13.677	0	562	63807.1	2855.6	3092.7	2912	2977	2964.1	2733.6	4231.3	4609.6	4980.2	5063.7	5182.1	4793.5	8020.2	6889.2	7007.7	8308.9	7815.9	7183.5	0.106239	0.447753		0.160445	0.240157		0.164241	1.30304	+	0.147797
sll1880	sll1880	sll1880	hypothetical protein	P74125	2	1	0	2	3	16.3	7.5	0	16.3	8189400	517220	0	7672200	3.7059	0	147	16435.7	1561.7	1201.5	1368.9	1022.3	1191	1319.5	0	0	0	0	0	0	1723.4	1882.8	2137.9	2089.5	2042.8	2178.6	-0.172135	0.490754		-0.211752	0.881215		-0.286441	0.561696		-0.249844
sll1882	sll1882	sll1882	unknown protein	P74123	1	1	1	0	3	6.3	6.3	6.3	0	10645000	4805900	5839100	0	18.134	0	174	19671	2060.3	1851.1	1826.9	1385.4	1772.3	1966.9	2240.8	2136.4	2106.6	2376.5	2265.2	2487	0	0	0	0	0	0	-0.00808594	0.00306278		-0.185424	0.673155		-0.042212	0.899659		-0.0583135
sll1883	sll1883	argJ	arginine biosynthesis bifunctional protein ArgJ	P74122	14	14	14	13	138	37.8	37.8	37.8	37.8	18032000000	4459800000	4437200000	9135100000	206.86	0	413	43320.1	70870	67684	62046	61244	62059	67948	65873	55015	60042	57313	66153	59031	44366	50806	40949	52901	47703	47564	0.0127309	0.019956		0.108036	1.12003		0.040648	0.523156		0.145079
sll1884	sll1884	sll1884	hypothetical protein	P74121	7	7	6	7	23	14.2	14.2	11.8	14.2	719430000	255890000	249590000	213960000	16.351	0	374	42864.3	14198	16763	14189	13079	14285	15821	21874	13040	13647	18342	19442	16402	7564.1	8744.2	4791	7560.6	7018.6	4184.9	0.257285	0.846935		-0.079699	0.0791116		0.245368	0.271248		0.370095
sll1885	sll1885	sll1885	unknown protein	P74119	6	6	6	5	22	6.5	6.5	6.5	5.4	212360000	74670000	82241000	55451000	17.45	0	845	91834.8	7474.4	6455.4	4070.9	5173.2	4312.2	4634.3	9176.4	9898.3	12271	9998.2	11693	13887	3128.8	4759.3	5705.7	6768.5	3999.9	5751.6	-0.592695	2.49506	+	-0.132932	1.08271		-0.595846	2.35674	+	-0.0801434
sll1886	sll1886	sll1886	hypothetical protein	P74118	2	2	2	2	19	9.6	9.6	9.6	9.6	239650000	87120000	69642000	82885000	7.7615	0	188	21028.3	6372.1	7228.3	6035.8	8209.8	7204.3	6581.9	8828.5	9475	10306	11513	11159	9910	10672	8676	8514.4	10144	9769.9	7286	0.136094	0.415484		0.22355	0.194262		0.24904	1.23147		0.193662
sll1888	sll1888	hik5	two-component sensor histidine kinase	P74115	10	9	8	10	42	23.8	20.8	19.7	23.8	1464500000	426570000	491140000	546780000	108.72	0	432	47413.2	27865	25912	28564	20444	26745	27088	28150	24273	22432	24886	24536	24016	39844	46783	36128	43790	43975	42600	0.13885	1.87775	+	-0.00125141	0.0595188		0.132439	1.92699	+	0.0558518
sll1891	sll1891	sll1891	unknown protein	P74109	4	4	4	4	63	20.6	20.6	20.6	20.6	7788600000	2726800000	1931000000	3130800000	119.68	0	252	26435.6	38385	33689	38491	25848	28152	26090	18894	24891	19345	18507	18417	22332	20509	30044	23625	26853	27460	32425	0.00132721	0.10069		0.0113646	0.0206878		-0.0374392	0.157272		-0.103553
sll1892	sll1892	sll1892	unknown protein	P74107	5	5	5	5	40	27.8	27.8	27.8	27.8	4392600000	1614200000	1497400000	1281000000	75.645	0	248	25668.6	21109	20283	21857	19157	18935	20812	16550	13930	17032	14362	14650	14657	6989	8504.5	7616.6	8513.3	8536.8	10444	0.0779979	0.645402		0.277358	1.35892	+	-0.0140587	0.0594371		0.0226722
sll1893	sll1893	hisF	cyclase	P74106	10	10	10	9	39	39.5	39.5	39.5	39.5	2365600000	789610000	707310000	868700000	277.09	0	261	27973.6	4460.3	4524.2	5181.7	4878.4	4979	6036.6	10898	9700.5	9881.1	10870	9968.1	8674	12329	13857	10780	12791	12252	10518	0.268896	0.577916		0.214726	0.238548		0.27353	1.31841	+	0.146347
sll1894	sll1894	ribA	riboflavin biosynthesis protein RibA	P74104	15	15	15	13	62	32.6	32.6	32.6	27.2	980380000	349660000	301110000	329610000	86.029	0	556	61681.7	11607	11724	11752	9943.2	11179	12340	25914	23244	23036	24076	24211	25202	17143	20975	15796	20272	19202	19093	0.0928584	1.60673	+	0.0718925	0.656349		0.0820657	2.43983	+	0.0949354
sll1895	sll1895	sll1895	hypothetical protein	P74101	19	17	17	19	105	27.6	23.9	23.9	27.6	4112500000	1399900000	1432400000	1280200000	127.01	0	696	79670.9	58479	58646	60172	51951	56500	59703	43838	36519	38824	38902	41184	37700	30571	37036	28325	37286	35414	33533	0.151307	1.94724	+	0.136275	1.35463	+	0.104581	0.999312		0.164047
sll1897	sll1897	sll1897	hypothetical protein	P74098	4	4	4	4	22	21.3	21.3	21.3	21.3	441780000	145750000	174350000	121670000	8.414	0	141	16758.4	13843	14315	12950	13140	13883	13388	9916.4	7912.6	8705.7	9196	9611.6	8479.3	6156.9	6330.3	4985.4	6248.1	5928.6	5401.4	0.109464	0.431475		0.12768	0.59766		0.170808	0.977383		0.173463
sll1900	sll1900	act	acetyltransferase	Q79EF3	5	4	4	5	16	28.7	24.4	24.4	28.7	403500000	159180000	102390000	141930000	42.214	0	209	23306.5	5454.6	5221.4	6101.3	3707.2	6057.6	6583	9987.3	8968.6	6680.4	8070.8	7481.6	7808.4	5374.7	7217.6	4470.8	5465.3	6044.1	5118.9	0.230032	3.1506	+	-0.0925277	0.461361		0.306541	1.1267		0.0432457
sll1902	sll1902	sll1902	hypothetical protein	P73835	7	5	5	7	21	16.8	12.3	12.3	16.8	207730000	48658000	44762000	114310000	29.867	0	399	45949.3	2406.2	2325.4	2779.2	2624.3	2578.7	3133.1	10498	8392.6	8740.8	8520.8	9064.3	8671.6	5678.7	8511.1	6058.3	7529.3	7085.2	6862.5	0.154635	1.22332		0.212221	0.950328		0.0964043	0.154615		0.0972451
sll1905	sll1905	hik19	two-component hybrid sensor and regulator	P73828	11	9	9	10	26	11.4	10	10	10.3	226830000	74240000	78817000	73773000	34.208	0	1014	111605	7411	5404.6	6499	4622.7	5859.7	8061.9	5570.8	4630.9	4579.8	4450.4	4390.9	4438.5	3493.5	5295.8	3338.7	3727.1	3885.2	4464.1	0.0294865	0.023314		0.0533377	0.0330416		0.0376709	0.0147787		-0.10786
sll1906	sll1906	sll1906	hypothetical protein	P73827	5	5	4	3	13	8.7	8.7	6.8	6	148440000	55590000	55172000	37681000	22.7	0	484	51490.9	6513.5	7162.1	6865.9	7115.5	7515.1	7331.3	6499.9	6893.9	7588.6	6779.3	8533	6718.9	6101.4	5018.6	5750.8	6867.2	6103.1	6710.8	0.0775243	0.352092		0.279877	0.92545		0.216181	0.746195		0.240715
sll1908	sll1908	serA	D-3-phosphoglycerate dehydrogenase	P73821	18	17	18	18	242	34.4	34.2	34.4	34.4	34878000000	10432000000	11518000000	12928000000	153.67	0	526	56212	91756	78097	88861	72043	86365	87324	95816	84916	84468	82394	87389	91590	82621	94310	76031	87346	90112	89531	0.0307389	0.444251		0.022061	0.188718		0.0738736	1.8682	+	-0.0448993
sll1909	sll1909	prmA	probable methyltransferase	P73820	7	7	6	7	42	23	23	18	23	1018900000	355120000	326410000	337360000	43.595	0	300	33698.5	9493.6	9618.7	9355.1	9847.5	10460	10999	24388	25060	20783	22579	22990	21194	11282	12700	10003	11434	11802	10437	0.119897	0.543687		0.13698	0.472633		0.289582	0.693194		0.0996846
sll1910	sll1910	zam	protein conferring resistance to acetazolamide Zam	Q46363	26	24	25	26	175	31.4	29.3	30.1	31.4	10309000000	3409500000	3036200000	3863300000	165.41	0	781	87547.1	79089	73192	74828	67523	75745	75610	78906	68530	68610	64846	71179	70497	80518	90103	73261	90643	83440	86908	0.0106404	0.89345		0.0906526	1.67585	+	0.110537	2.10979	+	0.0579358
sll1911	sll1911	sll1911	hypothetical protein	P73253	4	4	4	4	17	56.8	56.8	56.8	56.8	262470000	105140000	84454000	72875000	32.105	0	81	8962.22	13117	11655	11615	7862.7	8099.8	11013	13465	5338.3	7760.8	9913.8	8463.2	11926	6514.7	8561.1	6761.5	7766.7	7659.6	4970.8	-0.0713345	0.686511		-0.501866	2.22497	+	-0.492866	0.801181		-0.154561
sll1913	sll1913	sll1913	hypothetical protein	P73250	7	7	7	7	24	11.2	11.2	11.2	11.2	641840000	144870000	170300000	326670000	32.843	0	599	66600.2	13986	11287	12426	9092.6	12414	14459	13094	9176.6	8392.5	9624.6	9534.8	11455	8140.4	10045	8057.4	8271.9	8504.1	6968.2	-0.0997304	1.94442	+	-0.328902	2.12163	+	-0.0582818	0.464495		-0.190888
sll1915	sll1915	sll1915	hypothetical protein	P73247	2	2	2	1	4	10.9	10.9	10.9	4.4	142640000	53088000	46335000	43220000	6.3802	0	183	21001.3	1427.1	1699.3	1535.3	1869.4	1826.3	2108.8	2007.1	1908.2	2036.1	2105	1910.5	1823.4	0	0	0	0	0	0	0.267569	0.580105		0.505351	0.68631		0.394303	0.722534		0.251247
sll1920	sll1920	pacS	copper-transporting P-type ATPase PacS	P73241	18	17	17	16	92	20.9	20	20.4	19.5	2008600000	646740000	628100000	733760000	173.4	0	745	79950.4	41832	40560	38084	35724	36901	36373	40605	37216	40969	35867	41785	39315	34929	35972	31192	41333	35357	41259	-0.0138655	0.268854		0.178097	1.07285		0.0678977	0.715382		0.138387
sll1921	sll1921	sll1921	hypothetical protein	P73240	4	4	4	4	13	15.5	15.5	15.5	15.5	90875000	20463000	39977000	30435000	17.898	0	251	28295.8	10394	7341.3	8005.2	6651.1	7669.5	8127.4	4606.5	3625.1	3727.6	3891.1	4138.8	5491.9	2664.8	3213.9	3562.8	3251	3289	3651.9	-0.314498	1.24223		-0.285395	0.854086		-0.383318	1.99759	+	-0.359479
sll1924	sll1924	sycrp2	cAMP receptor protein sycrp1 homolog	P73234	7	7	7	7	31	25.7	25.7	25.7	25.7	563920000	180470000	182510000	200950000	37.541	0	241	27015.3	8822.6	8129.7	8100.4	8181.3	8119	8478.2	6301.8	5011.3	6198.6	4714.1	5567.6	5633.4	20204	21946	19265	22950	20113	26032	-0.0907088	0.658732		0.252669	0.714394		0.0261894	0.74554		0.0270092
sll1927	sll1927	sll1927	ABC transporter ATP-binding protein	P73220	19	17	17	18	66	33.9	33.1	33.1	30.1	2327800000	714500000	811390000	801880000	157.29	0	617	69206.7	21640	20914	19530	17127	19424	19373	15352	12742	13328	13158	14622	14663	17015	17883	15820	19120	18159	18147	-0.0197474	0.2705		0.00563874	0.0421731		0.0152696	0.307373		0.0611045
sll1929	sll1929	comE	competence protein ComE	P73100	4	2	3	2	9	5.1	2.5	3.7	2.5	3712400000	3700200000	9423100	2787900	6.5664	0	709	77811	1117.1	1167.2	1081.6	1080.8	817.56	774.63	3019.8	2389.2	3815.5	2727.8	3430.7	3011.2	3288.9	3667.6	3165.5	4438.3	3172.6	4000.2	-0.0444049	0.353517		0.313413	0.803346		-0.139287	0.666934		0.234581
sll1931	sll1931	glyA	serine hydroxymethyltransferase	P77962	16	16	15	16	117	45.7	45.7	41.7	45.7	6459300000	2071400000	2142600000	2245200000	168.78	0	427	46259.7	36673	35652	36983	33989	35015	31903	28840	28397	30820	28548	30182	33610	20441	22208	21696	23145	23423	23709	-0.0202641	0.0733275		0.0647679	0.378146		-0.0286467	0.0721804		-0.04369
sll1932	sll1932	dnaK	DnaK protein	P73098	32	31	30	31	249	41.6	41.6	41.5	41.5	13884000000	4999500000	4610800000	4274200000	323.31	0	771	86030.1	103980	96874	104660	77979	93640	85663	87224	76205	76166	74993	90066	83209	76228	76694	64219	89304	77927	80643	0.062034	0.6168		0.031475	0.0626461		0.0910566	0.679505		0.153909
sll1933	sll1933	dnaJ	DnaJ protein heat shock protein 40 molecular chaperone	P73097	8	8	7	6	19	27	27	23.8	19.5	219530000	79326000	64128000	76080000	25.694	0	307	34698.3	7574.1	7654.3	7892.2	6716.4	7232	8561.1	2914.1	1900.3	1859.9	1978.7	2518	2014.2	1489.5	1753.3	1192.6	1753.2	1500.7	1308.6	0.136753	0.674241		0.0471406	0.39568		0.158214	0.87376		0.289285
sll1937	sll1937	fur	ferric uptake regulation protein	P73084	2	2	2	1	5	16.7	16.7	16.7	7.2	50342000	19383000	19212000	11746000	5.9767	0	138	15421.8	616.88	521.54	589.59	489.44	586.31	583.05	1240.6	979.07	1120.7	1392.6	1410.4	1398.2	0	0	0	0	0	0	0.0747395	0.331372		-0.106764	0.354275		-0.100483	0.223971		-0.0257587
sll1938	sll1938	sll1938	hypothetical protein	P73083	4	4	4	3	22	28.1	28.1	28.1	19.7	501210000	180850000	141590000	178760000	40.864	0	203	22547.8	10094	9120.7	10677	7597.5	10297	11695	7757.9	7142.6	6810.1	7276.3	6114.8	6998.2	6814.6	8817.9	7212.5	7603.9	8493.3	9603.8	0.140301	1.13436		0.0938973	0.255246		0.100162	0.322983		-0.0995382
sll1939	sll1939	sll1939	unknown protein	P73081	6	5	2	5	12	29.9	26.2	7.5	24.3	89554000	25671000	19052000	44831000	23.961	0	214	24178.4	0	0	0	0	0	0	3429.3	2756.4	3819.3	3201.2	3250.4	3134.7	10705	13799	10802	13293	11702	10603	0.0584725	0.0373253		0.157079	0.03848		-0.0394614	0.327895		0.0971044
sll1940	sll1940	sll1940	hypothetical protein	P73080	2	2	2	2	22	15.9	15.9	15.9	15.9	931360000	310780000	338320000	282260000	168.64	0	157	17011	15907	15015	13407	14621	13270	13172	6392.7	5919.6	7628.7	6048.5	6781.1	7480	12173	12983	11593	15257	13274	16532	-0.101591	0.533525		0.240145	0.910778		-0.0749533	0.574472		0.0493173
sll1941	sll1941	gyrA	DNA gyrase A subunit	P73077	23	22	21	20	81	25.7	23.7	22.8	23.6	1570200000	475970000	436680000	657600000	173.96	0	920	101163	26595	24482	24863	24110	24653	22929	21399	21629	25741	19852	20735	24108	23082	25782	24845	26185	25842	29993	-0.0909174	0.857616		0.173095	1.68606	+	-0.0213948	0.131469		-0.0974848
sll1942	sll1942	sll1942	unknown protein	P73076	1	1	1	1	4	3.1	3.1	3.1	3.1	13068000	3238100	5246200	4584100	3.0759	0	254	27164	4322.9	4736.2	2978.7	4222.6	3386.7	4322.1	3461.1	3208.7	3486.2	2636.7	3818.4	3547.7	2989.7	3026.6	3028.1	3801.8	2336.8	3110.1	-0.427674	1.59196	+	0.0985041	0.348934		-0.070119	0.4607		0.177502
sll1945	sll1945	dxs	1-deoxyxylulose-5-phosphate synthase	P73067	12	10	9	12	55	20.8	18.4	17.2	20.8	1799400000	373680000	566190000	859490000	135.63	0	640	69327.8	18183	18495	17211	18642	18636	17501	13506	13399	13335	12664	14925	14437	19129	20539	18822	23449	22340	22589	0.00877731	0.15722		0.164893	0.662484		0.0866222	0.393478		0.117723
sll1946	sll1946	sll1946	hypothetical protein	P73065	4	3	3	3	8	5.2	3.2	3.2	4	192290000	68796000	94324000	29173000	12.603	0	825	92515.7	2168.6	2170.3	1981	1987.9	2034.5	1883.9	5696.3	4771.5	6332.7	5246.7	5510.7	5691.8	3364.5	3777.6	3715.8	4045.8	4084.9	4856.7	-0.0219504	0.225177		0.236597	0.931346		-0.0591837	0.46205		0.0159799
sll1949	sll1949	sll1949	unknown protein	P73819	6	6	6	6	39	28.7	28.7	28.7	28.7	3307500000	1191300000	1106300000	1009900000	39.986	0	247	25259.3	21903	22038	19650	16771	16699	16688	12244	11520	13399	11380	13845	13419	11083	13356	13504	15889	13921	16545	-0.101778	1.8746	+	0.0701154	0.232424		-0.194528	0.877079		0.084563
sll1951	sll1951	hlyA	unknown protein	P73817	9	9	8	9	166	4.7	4.7	4.2	4.7	58271000000	21131000000	17270000000	19870000000	148.94	0	1741	178261	96176	96516	53837	63119	56816	65213	65819	61656	62138	56785	54004	89377	58802	83453	73472	71402	61437	77534	-0.561952	1.60794	+	-0.247391	0.941019		-0.436045	1.62418	+	-0.229945
sll1956	sll1956	sll1956	hypothetical protein	P73813	3	3	3	2	14	16.1	16.1	16.1	10.9	254720000	81921000	79966000	92837000	18.347	0	192	21887.2	3272.2	3492.9	3938	2940.7	3322.1	3703.9	3472.8	2691.9	3235.2	3214.7	3451.6	3253.1	4006	4299.7	3884.5	4470	4260.7	4365.1	0.151615	0.445778		0.100547	1.01389		0.0359443	0.123916		0.117992
sll1957	sll1957	arsA	transcriptional regulator	P73808	2	2	2	2	7	17.3	17.3	17.3	17.3	62743000	16592000	14577000	31575000	6.6204	0	104	12346.1	0	0	0	0	0	0	1560.9	1494.9	1259.5	1473.8	1643.1	1712.2	2195.2	2265.3	2390.2	2333.7	2743.5	2171.6	-0.0265177	0.0912436		-0.29299	0.888897		-0.0976771	0.349569		-0.120904
sll1958	sll1958	hisC	histidinol phosphate aminotransferase	P73807	7	7	6	7	46	23.2	23.2	18	23.2	1706300000	636070000	599840000	470430000	29.474	0	367	40686.4	10359	11481	11840	10373	11446	11841	13074	12348	12728	13738	15191	12378	9289.5	9196.1	8210.5	10091	9731.4	8900.9	0.21432	0.930797		0.156607	0.633166		0.208076	1.12073		0.238841
sll1959	sll1959	suhB	probable inositol monophosphatase	P73806	3	3	2	2	5	12	12	6	6	87964000	34350000	26165000	27450000	15.936	0	267	29243.3	2324.4	2112.5	2622	1959	2187	2435.4	2490.3	2019.1	2367.1	2190.6	2121.1	2310.6	0	0	0	0	0	0	0.160944	0.442699		0.113327	0.479084		0.0358765	0.18977		-0.0443278
sll1961	sll1961	sll1961	hypothetical protein	P73804	14	13	11	14	70	41.7	38.8	32.7	41.7	2459700000	884320000	737560000	837860000	132.84	0	343	38078.8	22026	21665	23284	20478	22714	24357	16403	14563	15962	16231	15855	14598	37668	40072	35374	41471	39861	37231	0.154889	0.709544		0.137111	0.303115		0.145316	0.995966		0.0972678
sll1967	sll1967	sll1967	probable RNA methyltransferase	P73374	11	11	11	11	69	20.3	20.3	20.3	20.3	1785200000	548260000	554390000	682530000	74.383	0	463	51523	25743	24319	26979	19463	25542	24505	36165	28434	28913	30527	31524	33372	35110	39802	28605	38436	36892	32656	0.119084	0.710823		-0.0407603	0.288962		0.122642	0.458336		0.0788365
sll1971	sll1971	sll1971	probable hexosyltransferase	P73369	9	9	9	9	26	16.7	16.7	16.7	16.7	456320000	160610000	149790000	145930000	26.758	0	395	45177.6	12725	12229	9857.1	11940	10551	9245.8	6541.3	6668.1	8773.8	5680.7	9077.7	8136.1	10166	9987.9	11040	13720	9938.1	14930	-0.330719	2.08541	+	0.248765	1.4446	+	-0.125688	1.1678		0.127096
sll1973	sll1973	plsY	hypothetical protein	P73933	4	3	4	4	11	11.3	10.8	11.3	11.3	73217000	20263000	23916000	29039000	8.1455	0	222	23534.2	4665.3	4696.6	4009.2	5273.2	3883.5	4236.1	3489.5	2713.2	4049.4	3386.6	3720.2	3395.5	4236.1	3885.1	3965.4	4962.4	4421.8	4982	-0.00267813	0.0687868		0.355881	1.1457		-0.0627614	0.396242		0.143009
sll1979	sll1979	sll1979	hypothetical protein	P73921	3	3	3	3	16	23.9	23.9	23.9	23.9	801110000	193240000	181850000	426020000	27.894	0	142	15946.2	1704.2	1504.2	1719.4	1883.5	1973.6	1722	10760	8750.5	10342	10822	11373	11608	10839	11728	10553	12657	13237	12408	0.0952122	0.562155		0.182024	0.470235		0.0705296	0.245374		0.00605372
sll1980	sll1980	trxA	thiol:disulfide interchange protein TrxA	P73920	3	3	3	3	15	13.9	13.9	13.9	13.9	343950000	131570000	126700000	85685000	10.693	0	180	19517.1	8859.9	8776	7012.6	7381.6	7128.7	6580.7	5091.7	4931.9	4943	5617.8	6140.1	5448.9	9400.2	8683.6	6948	10492	9618	6230.5	0.0922941	0.14367		-0.0819539	0.299841		0.108622	0.225352		0.243323
sll1981	sll1981	ilvB	acetolactate synthase	P73918	13	12	12	13	92	27.6	26	26	27.6	6637600000	2066100000	2202100000	2369300000	122.15	0	550	60174	28011	26431	28950	21347	26679	30905	37305	28236	27064	28031	31522	27830	33214	44937	27927	36229	36545	33860	0.163999	1.30533	+	0.0495274	0.284654		0.166832	1.36037	+	0.14711
sll1987	sll1987	cpx katG	catalase peroxidase	P73911	25	24	24	23	200	35.1	35	35	29.5	18510000000	6079600000	5737300000	6693200000	312.02	0	729	81431.4	89236	84019	78864	88164	74849	73471	53881	47579	62513	47770	61898	55194	58617	68276	54149	78154	66256	81463	-0.0137633	0.0994637		0.349738	1.68795	+	-0.0173157	0.184087		0.195156
sll1994	sll1994	hemB	porphobilinogen synthase (5-aminolevulinate dehydratase)	P77969	12	11	10	10	99	47.4	44	38.5	41	3740000000	1033200000	1017900000	1688900000	165.96	0	327	36163.3	22329	20722	23689	21223	22740	24934	29740	25441	27362	26968	28722	28028	33429	41478	34140	38034	37843	39969	0.0764354	0.455367		0.138651	1.54264	+	0.0563533	0.119943		0.0166375
sll1995	sll1995	sll1995	hypothetical protein	P73996	6	6	5	6	15	13.6	13.6	11.3	13.6	224280000	78032000	71632000	74613000	9.1872	0	309	35850.4	7294.6	6363.1	7417.1	6880.3	6886.1	7743.8	5540.8	4869	5938.1	4725.3	5823.1	4773.3	8210.8	9488.8	7325	8808.6	8788.9	9630.6	0.105705	2.18753	+	0.309915	1.78118	+	0.136844	1.88293	+	0.11682
sll2001	sll2001	pepA	leucine aminopeptidase	P73971	14	13	13	14	144	28	26.6	26.6	28	11079000000	3989700000	3555000000	3534300000	190.47	0	508	53885.8	69817	56812	68526	53756	58974	57927	58866	52115	58076	53912	58444	59270	75083	80327	69199	81734	82567	87756	0.0456763	0.66568		0.0808903	0.358707		-0.00347607	0.00977404		-0.0348225
sll2002	sll2002	sll2002	hypothetical protein	P73680	8	8	8	7	55	38	38	38	35.3	1555100000	602280000	461520000	491270000	67.79	0	292	32871	23097	23240	24542	19329	21398	22557	24792	22412	22204	22904	24765	24505	23206	27191	22777	28445	27205	25457	0.0980318	0.94864		0.0180457	0.557389		0.0292124	0.349876		0.102866
sll2003	sll2003	sll2003	hypothetical protein	P73678	4	2	3	3	8	7.7	4.3	5.6	6.4	144560000	39134000	45185000	60240000	20.04	0	517	58154.6	1778.8	1798	1699.3	1769.1	1724.7	1853	2240	1861.1	2392.9	2242	2450.2	2290.9	1889.6	1986.3	1971	2726	2457.8	2712.6	0.089656	0.798989		0.270244	1.61228	+	-0.0305929	0.203266		0.182223
sll2005	sll2005	gyrB	DNA gyrase B subunit [Contains	P77966	30	29	29	29	229	24	22.3	23.9	23.9	10354000000	3464700000	3257200000	3632200000	310.76	0	1078	122819	104440	88199	93002	89039	89830	98231	89544	70950	79055	68537	76218	80413	78431	100500	78537	87059	87179	96510	-0.0671986	1.03485		0.112131	1.33179	+	-0.0338393	0.855399		-0.0692269
sll2006	sll2006	sll2006	hypothetical protein	P73674	1	0	1	1	2	5.9	0	5.9	5.9	17887000	0	8093100	9794300	1.5064	0.0087094	118	13461.4	0	0	0	0	0	0	7894	6653	6344	7184.1	7345.7	9803.7	2345.1	2359.6	2182.7	3009.7	2819.8	2656.8	-0.0360277	0.206333		-0.140472	0.253022		-0.151942	0.280199		-0.022219
sll2008	sll2008	sll2008	processing protease	P73670	4	4	4	4	13	10.2	10.2	10.2	10.2	112760000	32346000	27090000	53325000	30.797	0	430	47976.8	3811.5	3733.6	3390.4	3553.7	3938	4676.1	5432	4187.7	4705.3	5341.6	5306.4	5260.3	5618.6	6060.4	6379.5	8002.5	7830.5	4657.6	0.0684781	0.467104		-0.103959	0.269505		-0.0411822	0.244652		0.0911516
sll2009	sll2009	sll2009	processing protease	P73669	8	7	6	7	24	17.2	14.9	13.1	15.6	557010000	200900000	126080000	230020000	27.953	0	435	48104.6	12990	12917	13875	10165	11382	11330	9814.2	8580.6	7985.5	10518	11448	11020	8413.9	9151.6	9784.2	11335	10488	7772.1	0.0611934	0.312031		-0.275497	0.880944		-0.15298	0.761358		0.0749475
sll2010	sll2010	murD	UDP-N-acetylmuramoylalanine--D-glutamate ligase	P73668	12	12	11	11	75	35.2	35.2	31.4	29.9	3131900000	1022300000	1072900000	1036800000	121.88	0	452	49048.8	23825	24159	23850	21364	20850	22046	32420	27367	32130	28619	37708	30346	25722	29975	23064	33608	29374	30367	0.10446	0.929514		0.205619	1.34611	+	0.0387954	0.442147		0.28328
sll2014	sll2014	sfsA	sugar fermentation stimulation protein	P73664	9	9	7	8	38	40.1	40.1	31.6	35.4	663640000	208050000	187120000	268470000	43.288	0	237	26847	7959	8607.7	7832.9	7805.1	7816.9	7821.7	10620	9789.7	10643	9063.7	12640	10535	11052	11912	10457	14652	11095	11426	-0.0350511	0.372887		0.140337	0.635117		0.082988	0.982919		0.275584
sll2015	sll2015	sll2015	hypothetical protein	P73663	6	5	6	5	23	22.5	15.2	22.5	15.2	542460000	174820000	209290000	158350000	26.475	0	204	23457.6	13691	13514	15825	8996.5	15562	12924	17296	17802	12883	18226	17104	16542	9618	9323.5	7714.6	10031	10501	8520.4	0.279472	1.5418	+	-0.170943	0.735141		0.302969	1.40461	+	0.124161
sll5026	sll5026	sll5026	hypothetical protein	Q6ZEV4	2	1	1	2	5	2.5	1.2	1.2	2.5	16852000	4142400	5812100	6897000	2.7633	0	690	80289.9	5063.1	4667.4	4323.8	4284.4	5016.6	5127.6	2465.5	2112.1	2123.8	1918	2023.1	2120.2	0	0	0	0	0	0	-0.0753736	0.315874		0.0993432	1.44158	+	0.166595	0.626037		-0.00638972
sll5034	sll5034	sll5034	hypothetical protein	Q6ZEU6	7	7	6	6	39	38.6	38.6	34.3	34.3	1404400000	399270000	450730000	554380000	43.619	0	207	23200.6	22408	20462	18754	21752	22952	20317	7835.7	8273.3	8278.2	9952.6	9431.4	8761.6	19160	17197	14177	17875	17129	13092	0.095597	0.068714		0.032835	0.102467		0.233077	0.834146		0.0927386
sll5042	sll5042	sll5042	probable sulfotransferase	Q6ZET8	7	7	7	4	19	20.4	20.4	20.4	13.2	371150000	146100000	132650000	92404000	14.822	0	280	32954.8	9608.7	8340.9	8601.3	7741.5	8065.3	7711.9	7927.3	7597.3	7591.2	7587	7927.2	8346.8	14750	14380	13107	16300	15685	15170	0.00360516	0.119075		0.0186956	0.308195		0.0287891	0.247828		0.00187744
sll5048	sll5048	sll5048	probable glycosyltransferase	Q6ZET2	8	8	8	6	23	29.8	29.8	29.8	26	744080000	295620000	278310000	170150000	59.127	0	362	39933.9	2354.5	2028.7	2396.7	1956.5	2274.1	2315.6	5138.1	4034.9	4244.1	4283	5003.3	4327.1	6269.5	6851.8	5567.6	6567.5	6328.5	6433.3	0.0809255	0.769878		0.0690221	0.886548		0.106321	1.00988		0.0729471
sll5052	sll5052	sll5052	similar to exopolysaccharide export protein	Q6ZES8	11	11	7	10	23	14.3	14.3	8.8	13.1	360900000	121900000	111360000	127650000	37.016	0	740	82987.4	4961.4	5575.9	4578.7	4894.4	5549.1	5674.7	5649.5	5531.2	6155.9	5236.8	6605.1	5969.9	4091.6	4222.8	3789.7	4547.6	3988.3	4456.3	-0.0619001	1.2141		0.185667	1.0771		0.159532	0.610237		0.183391
sll5059	sll5059	crr43	two-component response regulator	Q6ZES1	6	5	5	5	24	21.9	18.5	18.5	18.2	825500000	284060000	279510000	261930000	72.205	0	302	33416.3	6631.4	7327.7	6855.2	7190.7	6615.9	6283.5	6463.6	6621.5	7175.7	7157.6	8353	6389.5	10391	9138.2	8411.8	11777	10546	8879.8	0.196156	1.27972		0.232471	0.522029		0.217327	1.24865		0.328622
sll5060	sll5060	chy44	two-component hybrid sensor & regulator	Q6ZES0	20	16	15	16	46	16.6	12.9	12.7	13.6	273830000	80151000	85768000	107920000	75.289	0	1209	134671	7289.9	7014	7034.6	7137	6976.2	6491.4	15242	14174	14733	13125	13931	15589	11873	13644	12426	14722	13956	14961	-0.0279015	0.325719		0.152095	1.34152	+	0.0138172	0.0336135		-0.00135589
sll5066	sll5066	sll5066	probable plasmid partitioning protein ParA family	Q6ZER4	5	5	5	4	17	25	25	25	20.1	406740000	155880000	136530000	114340000	64.397	0	204	22544.1	8313.2	7388.7	6977.7	6620.2	7292.5	7296.4	5398.5	4313.8	4530.8	4256.6	4877.2	5012.6	6506.2	6521.7	5520.3	6946.8	6447.5	5322.7	-0.0703337	0.385614		-0.0757235	0.523957		0.0466807	0.247499		0.0301513
sll5075	sll5075	sll5075	hypothetical protein	Q6ZEQ5	7	7	5	7	26	32.4	32.4	20.1	32.4	951050000	348860000	239570000	362620000	23.995	0	139	15621.7	7109.2	6090.4	6653.7	6670.8	7523.3	8659.1	13733	9644.1	10472	10212	13535	11870	19088	27592	16437	20759	20876	18306	0.0296299	0.217058		0.0623876	0.259206		0.107761	0.335092		0.0956992
sll5079	sll5079	sll5079	probable short chain dehydrogenase	Q6ZEQ1	9	9	9	9	57	36	36	36	36	1564300000	572450000	527520000	464280000	79.766	0	272	28689.7	22688	20756	20528	16640	20955	23385	25543	19323	17026	18019	20448	20231	13583	17263	11187	15056	13783	12313	0.0138522	0.0243795		-0.0871045	0.727427		0.134016	1.34283	+	0.0960088
sll5080	sll5080	sll5080	non-heme chloroperoxidase	Q6ZEQ0	7	7	7	7	52	23.7	23.7	23.7	23.7	5281600000	1437100000	1621100000	2223500000	130.39	0	274	30078	40296	32579	35579	29752	34853	39334	53649	43579	43234	44231	45574	50986	30241	35847	27542	30161	30797	28353	-0.0591886	0.851872		-0.113611	1.69059	+	0.000233216	0.0815036		-0.124088
sll5081	sll5081	sll5081	hypothetical protein	Q6ZEP9	2	2	2	2	6	6.1	6.1	6.1	6.1	56475000	23160000	16066000	17248000	5.7911	0	262	30884.4	1669	1193.7	1609	1396.3	1462.8	1687.3	5823.1	5045.7	5061.5	5038.2	5266.2	5365.4	0	0	0	0	0	0	0.0373817	0.421935		0.0472303	0.439702		0.0373646	0.280023		-0.156164
sll6036	sll6036;slr5105	sll6036	chromosome partitioning protein ParA family	Q6YRW8	4	3	4	3	12	15.4	11.4	15.4	11.4	325790000	90425000	128040000	107320000	8.0469	0	201	21734.9	10223	9030.8	9640.4	8887.5	9827.6	1850.8	1807.1	11252	11042	9874.2	11773	11330	8322.6	974.59	7326.9	8816.5	8262.5	7849.2	-0.021401	0.397552		0.0524619	0.461519		0.138444	1.54701	+	0.0371812
sll6060	sll6060	sll6060	probable acetyltransferase	Q6YRU4	3	3	3	3	10	15.8	15.8	15.8	15.8	86769000	26824000	35273000	24672000	6.378	0	177	19135.9	5770.1	5823.8	5878.4	4840.8	5418.8	8099.5	2814	1796.9	1578.1	1806.7	1815.3	1764	6218.4	10305	6462.9	7958.6	7039.4	7669.4	0.079387	0.234178		0.0427208	0.514799		0.0650929	0.0228479		0.106204
sll6076	sll6076;sll6017	sll6076	hypothetical protein	Q6YRS8	7	7	6	4	25	27.3	27.3	23.4	16	1832300000	590690000	576820000	664830000	68.922	0	256	29211.7	22386	22369	19434	18317	19556	18093	7151.4	7948.8	8318.8	9633.8	10464	8652.5	6638.3	6572.8	5353.5	8155.4	7486.2	5829	0.173077	0.169125		0.0236934	0.382684		0.101724	0.378141		0.285951
sll6093	sll6093	sll6093	chromosome partitioning protein ParA family	Q6YRR1	6	5	6	6	23	32.8	27.8	32.8	32.8	980820000	325260000	301010000	354540000	37.823	0	198	21648	6385.7	5983	6149	5087.2	6295.6	6770.5	1642.5	1524.4	1278.8	1321.9	1504.6	1515.6	9100.7	11330	8501	10252	8416	8397.1	-0.0711715	0.343926		-0.0984402	0.522073		0.129314	0.921213		0.0430243
sll7028	sll7028	sll7028	hypothetical protein	Q6ZEH0	5	5	5	4	14	14.6	14.6	14.6	12.2	183130000	72525000	47151000	63458000	28.028	0	418	47057.6	10797	9318.6	10225	8071.6	8593.3	7405.1	4368.5	4635.8	4552.4	4807.3	4974.3	5137.4	677.58	622.22	704.05	586.31	663.23	705.76	-0.0658972	0.0485711		-0.0986422	0.528626		-0.0763103	0.354412		-0.172311
sll7030	sll7030	sll7030	hypothetical protein	Q6ZEG8	1	1	1	1	3	4.8	4.8	4.8	4.8	33001000	11579000	16798000	4623600	3.4196	0	167	18967	11210	11023	10489	12816	11812	10944	7805.6	6875.8	7839.4	7473.7	8067	7204.9	0	0	0	0	0	0	0.0911838	0.248305		0.379996	0.523275		0.181936	0.472745		0.156699
sll7043	sll7043	sll7043	unknown protein	Q6ZEF5	5	5	5	5	25	17	17	17	17	422000000	141980000	159550000	120470000	15.441	0	194	21545.4	14179	11521	13912	11126	11878	9148.1	8839.1	9477.7	9302.9	11182	10751	10928	8018.8	5406.4	6151.2	7929.3	8164.6	5176.7	0.154866	1.24335		-0.171727	0.901075		0.0849338	0.129448		0.00871928
sll7044	sll7044	sll7044	plasmid partition protein ParA homolog	Q6ZEF4	2	2	2	2	10	10.9	10.9	10.9	10.9	177280000	66106000	57637000	53539000	10.036	0	193	20669.7	2401	2214.7	2270.7	2319.7	2381.4	2004.8	4051.1	4413.5	4031.9	4329.1	4669.7	4630.8	2209	2326	2223	2475.9	2585.6	2881.5	0.028435	0.715335		0.145903	0.409801		0.0724851	0.456025		0.00550662
sll7062	sll7062	sll7062	unknown protein	Q6ZED6	8	8	6	7	37	19.7	19.7	15.4	16.7	254710000	80255000	40821000	133630000	65.938	0	371	42304.7	21151	10326	18508	11432	18152	20032	9875.9	9625.8	6649.8	9742.8	6881.3	12147	12771	14294	16796	8154	14540	7967.3	-0.220237	0.868555		-0.822566	1.25735		-0.20788	0.614082		-0.964018
sll7085	sll7085	sll7085	unknown protein	Q6ZEB3	9	9	9	8	28	17.5	17.5	17.5	15.5	282870000	94697000	109030000	79139000	41.922	0	576	65410	18565	3547.2	10791	2417.9	10579	12817	19257	15118	5981.7	13186	6444.7	26277	12555	16843	21456	5707.3	14102	4410.3	-0.778023	1.66077	+	-2.32977	2.08989	+	-0.691669	1.66034	+	-2.11604
sll7087	sll7087	sll7087	unknown protein	Q6ZEB1	6	5	5	3	22	22.8	16	16	12.3	192700000	60518000	51576000	80606000	18.303	0	268	29929.1	27099	6851.4	16566	4300.9	19310	24100	3872.8	2539.4	484.65	2675.1	923.37	5135.5	6414.4	9546.9	12270	2809.5	7657.1	2067.8	-0.758879	0.996413		-2.73218	0.928208		-0.683663	1.12399		-2.18594
sll7089	sll7089	sll7089	unknown protein	Q6ZEA9	6	6	6	4	18	12.7	12.7	12.7	8.9	157110000	54181000	51469000	51457000	18.823	0	370	42152.9	10860	3883.1	8272.5	2266.9	8204	10001	3724.5	2688.9	861.41	2571.4	940.86	4101	5242.3	5790.4	7853.7	2607	5721.3	1763.3	-0.486466	1.2042		-2.11818	1.26884		-0.42313	0.9976		-1.7152
sll7090	sll7090	sll7090	unknown protein	Q6ZEA8	16	12	12	11	46	16.3	12.4	11.7	10.8	231180000	72206000	81713000	77259000	57.442	0	979	111434	38418	12370	26930	8945.8	27952	31329	17878	15827	5649	14591	6953.3	23887	11070	13785	15220	6406.1	11770	4796.9	-0.515291	1.65774	+	-1.85061	1.37151	+	-0.401439	2.44698	+	-1.56224
sll8001	sll8001	sll8001	hypothetical protein	Q6ZE91	8	8	8	8	34	21.6	21.6	21.6	21.6	571510000	175370000	217130000	179010000	43.421	0	348	39628.9	23459	18731	20772	15394	19726	11383	17464	26088	22512	24824	25840	28676	15862	10038	15273	16252	16147	14653	-0.0861958	2.26171	+	-0.240573	1.53639	+	-0.0105961	0.0711387		-0.140007
sll8004	sll8004	sll8004	hypothetical protein	Q6ZE88	4	4	4	3	16	27	27	27	20	276260000	94462000	100040000	81762000	29.678	0	185	20674.7	2821.8	2310.4	2774.5	2635	2586.8	2137	477.41	692.18	731.46	899.01	673.09	920.44	1291.4	823.54	1318.6	1332.5	1718.5	1067.7	0.124195	0.945001		-0.122693	0.0564786		-0.084648	0.199797		-0.250233
sll8007	sll8007	sll8007	unknown protein	Q6ZE85	4	4	4	4	20	41.4	41.4	41.4	41.4	795310000	331450000	266700000	197150000	23.833	0	116	13002	7754.7	6776.7	7279.6	5998.6	6905.1	4131.3	3834	7010.8	5962	6284.4	5637	6979.1	2074.3	1181.3	1844.9	2011	2088.7	1992.8	-0.00623469	0.586798		-0.0644433	0.857607		0.103739	0.540022		-0.135967
sll8027	sll8027	sll8027	hypothetical protein	Q6ZE65	1	1	1	1	2	5.7	5.7	5.7	5.7	34295000	15587000	16353000	2354900	3.4123	0	141	15501.2	2845.3	2750.2	2895.1	4175.2	2805.8	3253.3	3461.1	3010.9	3983.9	3564.8	4113.6	3024.8	0	0	0	0	0	0	0.246283	0.453896		0.701811	0.829521		0.162609	1.3334	+	0.298841
sll8049	sll8049	sll8049	type I site-specific deoxyribonuclease chain R	Q6ZE43	25	22	21	23	98	26.2	23.4	22.4	24.1	2465300000	844770000	876000000	744540000	129.96	0	989	111868	36063	31946	33601	29646	31627	17829	20586	37437	38469	35640	37702	40937	26097	18041	25909	29288	28782	31878	-0.0350508	0.759344		0.0743379	0.708988		-0.00282201	0.0200903		-0.0511422
slr0001	slr0001	slr0001	hypothetical protein	Q55660	8	8	7	7	94	42.5	42.5	28.8	28.8	9950300000	3416600000	3365300000	3168400000	60.219	0	160	17450.8	52351	49332	51144	43120	52926	54254	50760	43367	42748	42258	43925	44129	31862	36226	28585	33189	31398	36194	0.0287562	0.405179		0.104313	0.822409		0.148908	1.12854		0.0288311
slr0006	slr0006	slr0006	unknown protein	Q55667	5	5	5	5	114	23.5	23.5	23.5	23.5	26901000000	8874000000	8297100000	9730200000	102.37	0	217	23373.8	48227	41309	41524	51054	41626	30725	30270	38134	55576	40221	46870	47546	46207	36864	43369	50798	44992	60933	-0.11983	2.37958	+	0.363525	4.20767	+	-0.045088	0.309243		-0.0163436
slr0007	slr0007	slr0007	probable sugar-phosphate nucleotidyltransferase	Q55668	5	5	4	5	32	22.5	22.5	19.4	22.5	1678300000	560320000	556290000	561720000	54.076	0	253	27262.2	13202	13489	13380	12407	12882	11762	10468	10177	12102	11558	11954	11430	18159	23512	17601	22015	19521	22214	0.0783565	0.475644		0.207096	1.6814	+	0.0483729	0.336179		0.127328
slr0009	slr0009	rbcL	ribulose bisphosphate carboxylase large subunit	P54205	27	27	27	26	1773	51.7	51.7	51.7	46.6	492950000000	163550000000	159650000000	169750000000	322.7	0	470	52490.7	717760	672510	616890	609810	598600	483740	496420	638630	638710	532900	582570	654440	527100	542190	523370	579530	549580	684210	-0.133061	1.72397	+	0.138394	0.909703		0.00694799	0.0286177		-0.0493173
slr0012	slr0012	rbcS	ribulose bisphosphate carboxylase small subunit	P54206	8	8	8	8	218	61.9	61.9	61.9	61.9	93827000000	33996000000	31715000000	28117000000	171.77	0	113	13239	63441	53590	55008	62598	58538	46797	49883	63913	67763	66174	69054	71377	56949	65466	53886	62138	57975	62717	-0.053593	0.440934		0.142466	0.742546		0.0342893	0.87038		-0.039667
slr0013	slr0013	slr0013	hypothetical protein	Q55671	8	8	8	7	93	50.3	50.3	50.3	50.3	4411900000	1327200000	1515800000	1568900000	123.39	0	175	18689.8	44947	43623	43311	41445	37722	40115	31006	24553	29751	27949	30803	29075	24519	25820	24001	29301	26965	28445	0.0344727	0.593809		0.15167	1.14848		-0.055762	0.937736		0.0973019
slr0015	slr0015	lpxB	lipid A disaccharide synthase	Q57310	7	6	7	7	51	21.3	17.5	21.3	21.3	2495900000	742050000	800040000	953810000	93.812	0	394	43468.5	21886	20389	19442	18149	18953	20490	20762	18993	22184	19901	22797	22486	25169	26252	25222	29793	26176	28969	-0.0825635	0.964796		0.0680854	0.925713		-0.0519385	1.20074		0.0405231
slr0017	slr0017	murA	UDP-N-acetylglucosamine 1-carboxyvinyltransferase	Q55673	7	6	7	5	20	15.8	13	15.8	10.3	325030000	106970000	96862000	121200000	38.732	0	438	46604.8	6032	7727.4	5761.3	5751.6	5674.6	5679.3	14424	11486	11664	10787	20727	12989	10954	11666	8452.5	14771	9533.3	8623.5	-0.0371658	0.3409		0.0398202	0.0204015		0.142015	0.455523		0.603563
slr0018	slr0018	fumC	fumarase	Q55674	10	9	9	10	47	22.5	19.7	19.7	22.5	1182000000	355120000	369020000	457820000	106.46	0	466	49687.2	20659	22096	20802	20667	23211	20182	21380	23279	23471	22679	23463	23899	18178	14267	16838	17448	17054	17107	0.00324324	0.0337069		0.106701	0.3443		0.184827	0.765754		0.036451
slr0020	slr0020	recG	DNA recombinase	Q55681	12	9	10	11	29	14.2	10.7	12	12.9	252630000	78170000	91936000	82523000	46.995	0	831	93658.7	20366	15384	15440	12087	13913	17519	867.03	723.86	687.13	765.39	700.3	733.63	10429	13223	10206	11999	11244	14743	-0.0361081	0.398747		0.0324575	0.0687693		-0.0638435	0.387427		-0.0853596
slr0021	slr0021	slr0021	protease	Q55682	3	3	3	3	15	10.1	10.1	10.1	10.1	223560000	73939000	79581000	70043000	13.257	0	277	30273.9	8310.1	7153.1	7374.8	5999.6	6484.2	9460.6	3464.2	1370.6	1421.2	1975.9	2189	2347	0	0	0	0	0	0	-0.101085	0.554076		-0.364222	1.33346	+	-0.375449	1.30809	+	-0.0721377
slr0022	slr0022	slr0022	hypothetical protein	Q55439	1	1	1	1	4	6.5	6.5	6.5	6.5	43912000	18599000	16240000	9073500	1.8952	0.0052356	123	14030.7	7133.8	6310.3	6026.9	6843.2	7186.8	5166.6	3061.7	3487.2	3793.5	3089.9	3867.5	3657.5	0	0	0	0	0	0	-0.133866	0.552637		0.214477	0.608986		0.147586	0.489256		0.0409601
slr0023	slr0023	slr0023	unknown protein	Q55441	4	3	3	3	14	13.2	12.7	13.2	12.7	400060000	131480000	146120000	122460000	12.366	0	204	23101.5	31748	23909	24875	25115	22561	25998	19160	13837	17073	13008	15922	19232	14497	20429	17713	17956	17230	20393	-0.300954	1.54059	+	-0.00397823	0.0892885		-0.319504	1.6643	+	-0.232341
slr0031	slr0031	slr0031	hypothetical protein	Q55449	13	13	13	12	59	22.3	22.3	22.3	18.8	1944900000	727120000	680410000	537350000	47.232	0	584	66968.7	28742	30922	28498	25817	28010	32945	61656	44257	46163	43696	51496	41934	42030	55461	31682	46057	44979	43824	0.203071	0.857048		0.250164	1.11098		0.251384	1.07266		0.302569
slr0032	slr0032	ilvE	probable branched-chain amino acid aminotransferase	P54691	12	12	11	11	82	39	39	39	39	10143000000	3857600000	2912000000	3373400000	124.07	0	305	33950.9	32196	31824	33339	30084	33884	32422	27098	24672	23764	25972	28926	25223	35560	34146	27648	37115	35515	31011	0.166345	1.81514	+	0.0935175	0.58218		0.236003	1.16283		0.19094
slr0033	slr0033	gatC	glutamyl-tRNA(Gln) amidotransferase subunit C	Q55450	4	4	4	4	22	45.2	45.2	45.2	45.2	517790000	142660000	169500000	205640000	38.476	0	104	11615.8	10356	9646.6	10666	12663	10937	10891	7738.6	7582	10165	9844.1	8989.2	8719.8	16893	16510	14366	18475	16552	15134	0.16025	0.793404		0.317945	0.503855		0.14127	0.657811		0.0902625
slr0036	slr0036	aspC	aspartate aminotransferase	Q55453	2	2	2	2	11	4.1	4.1	4.1	4.1	1440200000	484730000	311860000	643650000	4.4446	0	389	42455.9	3050.8	3060.6	3383.1	3295.4	3242.9	3945.9	783.49	718.41	905.3	746.05	666.19	773.02	4559.6	5447.5	4203.8	4962	4696.3	4525.4	0.104329	0.369208		0.259518	0.4152		0.135734	0.643865		0.00240469
slr0038	slr0038	slr0038	hypothetical protein	Q55457	6	6	6	6	38	37.9	37.9	37.9	37.9	2899400000	984760000	883570000	1031100000	62.775	0	132	15240.4	12945	13319	11593	11954	12014	14253	9189.5	8133.7	7846.1	9554.4	10909	9480.7	9128.3	10614	8098.8	11075	9607.8	7818.2	0.0507093	0.20778		-0.0390855	0.0411229		0.0489973	0.407777		0.219987
slr0039	slr0039	slr0039	hypothetical protein	Q55458	10	8	10	10	60	31.4	25.5	31.4	31.4	5229500000	1585900000	1748300000	1895300000	74.04	0	357	38418.3	23487	24378	25716	29333	26684	26773	15223	15304	16894	16081	18921	15328	27574	26131	23449	29208	27099	26638	0.153419	0.914427		0.332093	0.588736		0.240649	1.02414		0.216344
slr0040	slr0040	cmpA	bicarbonate transport system substrate-binding protein	Q55460	15	15	15	15	449	40.5	40.5	40.5	40.5	84923000000	29688000000	27453000000	27782000000	210.47	0	452	49461	203930	231450	161610	129220	181460	143570	129120	154770	106080	115320	167400	142950	171110	160890	114970	194150	147080	121280	-0.0691157	0.246715		-0.2341	0.837268		0.287533	0.688782		0.381649
slr0041	slr0041	cmpB	bicarbonate transport system permease protein	Q55461	5	5	5	5	22	16.1	16.1	16.1	16.1	825800000	306530000	330620000	188660000	14.289	0	280	31023	10863	9331.5	8720.4	7461.7	9789.5	4763.9	1241.1	3164.6	2163.5	3160.7	5601	3699	14938	7012.4	11199	15930	12349	7380.8	-0.116918	0.596621		-0.525163	0.78802		0.124171	0.385677		0.31568
slr0042	slr0042	slr0042	probable porin	Q59991	9	8	7	7	36	21.9	17.2	14.2	17.7	2956800000	1175500000	964100000	817220000	115.16	0	576	61850.4	26031	19672	9367.6	12319	11688	9424.1	12816	15534	17763	13912	22115	29718	8668.8	10542	12666	15806	8596.4	12345	-1.00276	1.22514		-0.499552	0.916207		-0.771916	1.25846		-0.166806
slr0043	slr0043	cmpC	bicarbonate transport system ATP-binding protein	Q55462	30	29	29	28	164	50.5	48.1	48.3	46.6	6456200000	2257700000	2266700000	1931700000	256.85	0	667	74097.3	98985	75045	69734	40803	72883	26621	27227	66601	39344	52460	91336	77922	74120	31451	60487	97958	68674	44137	-0.26753	0.709165		-0.80001	1.46253	+	-0.0108215	0.0804807		0.197487
slr0044	slr0044	cmpD	bicarbonate transport system ATP-binding protein	Q55463	7	7	7	7	45	27.3	27.3	27.3	27.3	3604100000	1267000000	1312700000	1024400000	69.613	0	282	31340	30468	25955	20532	12774	23248	8654.7	9018.4	20423	11764	15588	25876	22569	23200	8607.6	17709	27903	20105	12292	-0.275234	0.678398		-0.80469	1.48299	+	0.0685599	0.0751712		0.213096
slr0049	slr0049	slr0049	hypothetical protein	Q55131	10	10	9	9	89	34.7	34.7	32.7	32.7	6811200000	2203200000	1988600000	2619400000	109.72	0	398	44058.2	23651	21082	21989	23242	21743	23021	14961	13605	16553	12648	14479	14552	38155	46601	36416	43911	41178	56763	-0.0282111	0.515529		0.36777	0.719319		0.0492106	1.31706	+	0.0207536
slr0050	slr0050	ycf56	hypothetical protein YCF56	Q55132	6	5	5	4	24	14.4	12	14.1	11	204880000	61036000	59863000	83977000	29.461	0	326	36122.2	10023	10035	10253	9105.1	11148	11007	8967.3	8368.3	7823.7	8609.9	9269.7	9278.2	8643.3	8840.7	8519.1	9438.7	8772.3	7657.4	0.00750011	0.0263114		-0.0697691	0.189889		0.116954	0.354856		0.039112
slr0051	slr0051	ecaB	periplasmic beta-type carbonic anhydrase	Q55136	5	5	4	5	46	22.8	22.8	22.8	22.8	3157200000	951450000	1120600000	1085100000	116.56	0	263	27890.3	17932	18635	17831	18172	18748	17563	11429	11677	11317	13681	12956	12910	16210	13690	12980	14800	16108	11837	0.145122	1.30651	+	0.0171804	0.0620443		0.183256	0.819134		0.0732829
slr0053	slr0053	ybeY	hypothetical protein	Q55142	1	1	1	1	3	3.9	3.9	3.9	3.9	93869000	32136000	24768000	36964000	1.5862	0.0071599	179	20074.7	2352.1	2431.8	2344.2	2226.1	2195.7	2008.9	3515.9	3132.4	3865.8	4145.1	4118.6	4061.8	2161.7	2039.7	2098.6	2467.7	2327.8	2316.5	0.0749444	0.460109		0.0976663	0.652501		-0.0397354	0.255224		0.0895856
slr0055	slr0055	trpG	anthranilate synthase component II	Q55144	3	3	3	3	24	17.8	17.8	17.8	17.8	494220000	196960000	127120000	170140000	12.311	0	163	17860.4	9698.5	10062	9906.6	8893.7	9153.8	9640.6	11925	10353	10358	10360	12034	10097	7243.2	8686.7	6726.2	8498	8475	8905.4	0.148825	1.61907	+	0.203677	2.18901	+	0.120724	0.79404		0.204208
slr0056	slr0056	chlG	chlorophyll a synthase	Q55145	3	3	3	3	32	9.6	9.6	9.6	9.6	920320000	325830000	278410000	316080000	26.554	0	324	35208.4	18171	18384	18412	19608	18276	19698	13724	10965	13874	12595	14283	12215	5133.7	5751.2	4338.7	6076.8	5686.2	5976.2	0.166814	1.47154	+	0.349919	0.908458		0.133328	0.598578		0.232037
slr0058	slr0058	slr0058	hypothetical protein	Q55149	4	4	3	4	11	28.2	28.2	22.5	28.2	224190000	74775000	57899000	91520000	21.112	0	142	16485.6	4587.9	3582.3	5061.3	3505.4	4544	3628	3232.1	2595.3	2699.8	4528.6	3616.3	3035.8	2900.5	1974.1	2137.9	2693.4	3583.3	1600.6	0.517084	1.18662		-0.20881	0.643571		0.17716	0.571039		0.0810522
slr0060	slr0060	slr0060	unknown protein	Q55151	11	10	9	10	46	23.3	17.1	15.2	23	650310000	217750000	175600000	256960000	35.09	0	369	41840.9	18567	16192	19037	13989	18838	18417	12261	10412	8832.9	11640	10639	10944	18140	20306	13302	15962	17110	14336	0.178297	2.00137	+	-0.104644	1.07725		0.236689	0.847005		-0.00300932
slr0063	slr0063	pilB1	pilus biogenesis protein homologous to general secretion pathway protein E	Q55155	28	27	26	28	155	38.4	37.6	35.7	38.4	8733700000	3076500000	2473100000	3184200000	245.1	0	672	75111.6	70505	56587	66771	43900	57185	73894	87170	56391	53784	62890	64634	69889	68096	91333	62217	69427	69511	53691	-0.00869719	0.535728		-0.325763	1.82709	+	-0.0577962	0.295428		-0.101385
slr0064	slr0064	slr0064	hypothetical protein	Q55156	7	7	7	6	28	18.2	18.2	18.2	15.1	461840000	171960000	167250000	122630000	60.663	0	384	43002.9	13167	13186	11822	13046	14038	13471	10642	10138	10193	10770	10485	11339	5230.1	6208.7	5578.5	6293	5978.1	5807.6	-0.0270006	0.1581		0.0702468	0.275869		0.0557039	0.256708		0.0110302
slr0065	slr0065	slr0065	hypothetical protein	Q55157	5	5	5	5	30	24.1	24.1	24.1	24.1	651450000	218140000	218630000	214670000	64.84	0	212	23616.7	7785.1	7202.8	7836.2	6953.8	7599.4	7867	3483.3	2800.6	2663.3	2981.9	2902.4	3106.9	4541	4764.9	4242.5	4996.5	5071.3	4539.6	0.0841023	1.11575		0.00483536	0.156902		0.0714933	0.540496		-0.00340742
slr0066	slr0066	ribD	riboflavin biosynthesis protein RibD	Q55158	8	8	8	8	34	21.5	21.5	21.5	21.5	458170000	149490000	144250000	164420000	38.578	0	368	39995	11086	10931	11236	8875.1	10149	9957.3	14211	12537	12260	12254	14905	12773	7750.7	10405	7006.7	8931.3	8176.3	8772.1	0.0757904	1.20411		0.0813003	0.548432		0.096966	0.891981		0.173819
slr0067	slr0067	mrp	MRP protein homolog	P53383	12	12	11	11	119	30.9	30.9	28.3	28.3	5775800000	1846800000	1668200000	2260800000	63.333	0	353	37131.2	42279	40118	40704	33783	41916	26682	38414	47515	46195	46687	51076	48136	63432	47628	53405	65264	63195	61841	0.0631156	1.02125		0.0411344	0.520692		0.171799	1.44542	+	0.0879335
slr0069	slr0069	slr0069	unknown protein	Q55161	4	4	4	3	15	21	21	21	13.2	246740000	89927000	86653000	70164000	28.669	0	219	25572.6	3278.8	3641.2	3638.3	2980	3228.7	3085.7	3076.4	2891.1	2964.3	2858.8	3125.1	2726.3	3112.6	3728.6	2769.8	3637.8	3220.2	3406.3	0.162553	0.928828		0.19209	1.76401	+	0.177543	1.41759	+	0.235353
slr0070	slr0070	fmt	methionyl-tRNA formyltransferase	Q55163	10	10	9	8	30	33.9	33.9	33.6	27	1227600000	360030000	346400000	521200000	54.342	0	330	35941.5	11786	11178	12427	11608	12472	12936	7445.8	6773.2	7562.4	7489.4	8215	7859.8	11776	12262	10827	13233	12696	11897	0.0944532	0.874149		0.121823	0.470378		0.100863	0.454217		0.0802962
slr0072	slr0072	gidB	glucose inhibited division protein B	Q55787	11	10	10	9	43	37.5	37.5	37.5	29.9	641340000	187190000	225540000	228610000	69.091	0	264	28789.9	12118	11279	10841	9292.6	9861.6	10298	10075	8952.7	8592	9116.5	10583	10502	6815	8185.8	6901.5	8368	7258	6681.5	-0.0824245	2.29133	+	-0.141629	1.80043	+	-0.0823257	1.09314		0.0497485
slr0073	slr0073	hik36	two-component sensor histidine kinase	Q55788	12	12	12	12	79	39	39	39	39	3957300000	1405500000	1288200000	1263600000	58.192	0	315	35000.9	28578	26099	29156	22959	32036	35559	51678	46237	38576	49969	46440	47532	43627	42146	35246	37474	39858	30836	0.110104	0.562994		-0.166638	0.723862		0.246148	1.634	+	-0.0363915
slr0074	slr0074	ycf24	ABC transporter subunit	Q55790	14	13	12	11	63	32.5	30.2	27.1	24	1836900000	544870000	511700000	780320000	86.03	0	480	52795.8	21014	19010	21065	15458	19110	26382	26830	17444	17145	17967	18421	19690	38289	59254	38198	42461	43493	41354	0.0348973	0.612645		-0.0777043	1.09368		-0.00293194	0.17772		-0.0415757
slr0075	slr0075	ycf16	ABC transporter ATP-binding protein	Q55791	11	11	11	10	69	49.6	49.6	49.6	46.1	3348400000	1162700000	1034300000	1151400000	91.091	0	256	28419.5	20225	19551	19838	15206	17666	25491	35043	22403	20422	22488	23875	24009	27223	44765	28288	31581	31799	29755	0.0306013	0.600462		-0.0930532	3.59595	+	-0.0155321	0.149864		0.0226153
slr0076	slr0076	slr0076	hypothetical protein	Q55792	13	12	11	10	63	32.7	30	27.2	24.7	1759800000	597640000	603550000	558600000	149.01	0	453	50001.5	23025	21951	23831	17758	20059	28332	29362	16774	17245	18972	19482	20045	13269	20273	14353	16379	16142	14290	0.0625301	0.571436		-0.101481	1.71532	+	-0.0891487	0.879893		0.014831
slr0077	slr0077	nifS	cysteine desulfurase	Q55793	7	6	6	6	24	17.1	15	15.2	13.3	424320000	132340000	187200000	104780000	52.311	0	420	46411.6	6791.2	6451	6925.9	5007.4	6080.8	8653.2	19169	11996	11255	14074	13821	14528	10673	16151	11867	12187	11417	10548	-0.0013537	0.0674226		-0.226759	1.00016		-0.0939028	0.615455		-0.0453639
slr0078	slr0078	queD	putative 6-pyruvoyl tetrahydrobiopterin synthase	Q55798	5	4	5	4	20	47.3	41.9	47.3	41.9	600420000	220840000	181660000	197920000	38.462	0	129	14537.6	6671.7	6316	6620.7	5407.5	6139.7	6156.4	4528.2	3839	3619.3	3847.8	4320.8	4171.1	1199.2	1060.7	874.85	1391.3	1144.7	1043.5	0.104044	0.840109		0.0148903	0.200164		0.180525	1.43081	+	0.21356
slr0079	slr0079	gspE	probable general secretion pathway protein E	Q55799	17	15	16	17	91	18.8	17	18	18.8	3266600000	1006900000	1113300000	1146400000	136.82	0	813	90136.4	47619	40462	44662	36470	39944	46248	22805	18050	18937	17652	18962	20221	31510	37511	29874	35189	34689	35543	-0.00883148	0.0235018		0.0235046	0.0411446		-0.0135097	0.217613		-0.0416202
slr0080	slr0080	rnhA	ribonuclease H	Q55801	5	5	5	5	41	28.1	28.1	28.1	28.1	1232200000	307480000	428310000	496380000	37.263	0	160	17856.2	12205	11612	10354	10603	10803	10151	26458	24717	27597	25914	34277	29947	19554	17611	16733	22112	18477	17286	-0.0851757	1.07594		0.00830094	0.00510376		0.0277432	0.0319799		0.165143
slr0081	slr0081	slr0081	two-component response regulator OmpR subfamily	Q55802	4	4	4	3	11	16.4	16.4	16.4	12.6	103140000	41324000	47888000	13925000	20.386	0	262	29926.5	4297	3553.5	4661.7	3168.4	4073.7	3601.6	1708.6	2025.4	1521.6	1777.6	1943.3	2026.3	0	0	0	0	0	0	0.0789781	0.240424		-0.206945	1.47857	+	0.137626	1.27903		-0.079306
slr0082	slr0082	rimO	hypothetical protein	Q55803	10	9	8	10	28	25.5	23.9	20.1	25.5	436800000	121980000	145970000	168850000	39.961	0	443	49362.1	7320.1	6795	7394.3	6098.5	6363.9	5043	7610.7	8856.3	10201	10610	11561	11501	6712.9	5525.5	7525.6	8639.2	8317.2	7438.1	0.0299834	0.301469		-0.0513805	0.405304		-0.145804	0.806668		0.0210712
slr0083	slr0083	crhR	RNA helicase Light	Q55804	15	15	14	14	50	30.3	30.3	28.7	28.3	1186600000	413090000	343900000	429590000	78.089	0	492	55120	23160	25403	30483	18302	24540	24143	27110	20597	18768	26644	25826	25003	34232	35896	31905	36370	38675	22915	0.27863	1.00042		-0.293552	0.614211		0.0757934	0.265153		0.115115
slr0084	slr0084	hisH	amidotransferase HisH	Q55805	5	5	5	5	38	24.3	24.3	24.3	24.3	2884300000	791080000	917680000	1175500000	37.722	0	210	22496.9	18883	18497	19595	17855	19589	19317	25032	22645	22180	22163	23772	21985	27645	31378	23954	29510	29629	25768	0.138817	1.88629	+	0.113922	0.509447		0.200543	2.78032	+	0.116089
slr0086	slr0086	slr0086	similar to DnaK protein	Q55807	9	8	8	9	31	16.9	15.3	16.9	16.9	428220000	131200000	159390000	137620000	50.414	0	531	59184.9	4964.3	5330.2	5021.3	5665.9	5910.5	5132.6	4702.1	4206.2	4751.3	4264.7	4547.2	4820.2	7320.9	7124	7555.5	8379.7	7741.4	8541.8	-0.0235284	0.216062		0.226993	0.587662		0.122135	0.172106		0.0494053
slr0088	slr0088	crtO	beta-carotene ketolase	Q55808	15	14	13	13	58	27.1	23.2	23.2	23.2	1592100000	540730000	610650000	440750000	95.05	0	542	59400.4	25111	29026	24356	27191	22674	27552	36016	25370	33113	26496	32628	27680	11364	14367	10343	14679	11477	14773	0.0297557	0.504426		0.393495	1.27074		0.0537718	1.63452	+	0.304956
slr0089	slr0089	erg6	gamma-tocopherol methyltransferase	Q55809	5	5	5	5	22	12.9	12.9	12.9	12.9	1305600000	458510000	450790000	396330000	13.142	0	317	35570.9	12959	11083	13091	10309	13881	13218	10289	9470.3	8763	10266	10566	10122	929.72	824.89	620.83	962.2	847.9	584.44	0.17838	0.867064		-0.108366	0.944803		0.306463	0.595278		0.160261
slr0091	slr0091	slr0091	aldehyde dehydrogenase	Q55811	7	6	5	7	19	13.8	12.3	10.1	13.8	212980000	76810000	68975000	67195000	28.719	0	456	51188.1	7093.4	6885.6	6476.6	6486	6250.5	7565	6185.4	3967.7	4752.3	4957.6	5455.8	4919.4	3273.9	3858.1	2795.7	3266.1	3641.2	3069.5	0.106018	0.404698		0.084573	0.567097		0.0166968	0.0191713		0.100047
slr0092	slr0092	slr0092	hypothetical protein	Q55812	1	1	1	1	6	2.7	2.7	2.7	2.7	1590000000	539670000	592700000	457680000	1.3082	0.0098193	257	28988.1	2158	2644.9	1673	3427	2605.6	2478.1	2204	2343.2	2906	2147.5	1841.1	2216	2867.5	2185.1	2900	2886.3	2393.9	3850.2	-0.19675	0.470926		0.615756	1.04394		0.227132	0.479162		0.0260147
slr0093	slr0093	dnaJ	DnaJ protein heat shock protein 40 molecular chaperone	P50027	8	8	7	7	23	19	19	18.7	16	332050000	103130000	110060000	118860000	20.103	0	332	36365.8	7148.8	6550.7	6431.5	4433.9	8107	6407.3	4501	3917.6	2460.2	3358.7	4293.4	3894.4	7745.3	5608.2	4684.2	6027.4	5757.8	4036.8	-0.00483522	0.0171326		-0.422851	1.91307	+	0.418906	0.86784		0.116365
slr0095	slr0095	slr0095	O-methyltransferase	Q55813	1	1	0	1	2	3.2	3.2	0	3.2	12603000	7546200	0	5057100	1.7407	0.0059952	220	24313	1837.6	1628.9	1845.1	1256.7	1791.9	2098	0	0	0	0	0	0	2679.8	3383.4	2067.7	2731	2562.3	2418	0.112085	0.656644		-0.0746875	0.0995711		0.234087	0.508833		0.074755
slr0103	slr0103	slr0103	unknown protein	Q55873	1	1	1	1	3	7.5	7.5	7.5	7.5	19405000	5932200	7200600	6272600	12.329	0	146	15940.3	5291.1	4927.6	6038.9	4874.9	5291	5366.2	1627.3	1611.2	1619.8	1652.9	1579.5	1424.4	0	0	0	0	0	0	0.312365	0.560383		0.253417	0.723836		0.267449	0.783349		0.112202
slr0104	slr0104	slr0104	hypothetical protein	P54371	8	6	4	6	18	10.2	8	4.7	6.9	83954000	28506000	22136000	33312000	43.494	0	811	90254.9	5282.2	4685	5182.2	3934.3	4589.2	4649.1	4896.7	4233.3	4210.9	4496.4	4396	4345.5	7104.7	7416.9	7806.7	8494.5	8644.6	8000.7	0.0737882	0.353712		-0.0439878	0.346882		-0.0200756	0.203092		-0.0222676
slr0105	slr0105	slr0105	hypothetical protein	Q55876	9	8	9	8	37	16.5	14.9	16.5	14.9	431740000	161490000	120300000	149950000	22.017	0	462	51930.4	34869	15252	22225	12292	21350	37953	34785	15786	11877	14900	12451	30722	9709.6	21978	17099	8657.6	10850	9191.7	-0.760966	1.69437	+	-1.15685	1.53207	+	-0.721447	1.95327	+	-1.16963
slr0106	slr0106	slr0106	unknown protein	Q55877	9	9	9	9	43	32.5	32.5	32.5	32.5	1321000000	463820000	428710000	428500000	48.027	0	234	25879	19919	10579	13779	9641.3	12244	20642	24196	13375	11201	15071	12368	25588	7593.6	12759	12133	6947	8177.7	4989.6	-0.601556	1.496	+	-1.0499	1.57013	+	-0.668049	1.35447	+	-0.930808
slr0109	slr0109	slr0109	unknown protein	Q55882	2	1	2	1	3	5	2.8	5	2.2	10076000	2538700	4076800	3460700	2.3798	0.0012438	318	35825.4	0	0	0	0	0	0	2577.6	2763.2	2539.5	2745.3	2896.4	3028	1385	1815.2	992.75	2041.8	2117.4	1732.5	0.529728	0.295164		0.323853	0.147471		0.246565	0.440951		0.470214
slr0110	slr0110	slr0110	hypothetical protein	Q55886	3	3	3	3	22	10	10	10	10	905290000	296220000	353080000	255990000	5.0871	0	211	23086.5	0	0	0	0	0	0	5328.4	4921.4	5124.5	4531.9	4238.5	5198.3	9337.8	10045	10038	10087	10450	12284	-0.088462	0.45721		0.13307	0.54504		-0.0265721	0.168336		-0.222325
slr0111	slr0111	slr0111	unknown protein	Q55887	7	7	5	6	25	28.9	28.9	19.7	24.9	685350000	242290000	147090000	295970000	18.433	0	173	19377	22499	18271	17540	10843	12444	15717	16829	4523.4	6426.8	16810	14078	17986	11289	12413	12551	12345	12620	4209.2	-0.128764	0.497894		-1.21849	2.44368	+	-0.756252	0.864114		-0.237289
slr0112	slr0112	slr0112	unknown protein	Q55888	1	1	1	1	2	7	7	7	7	38073000	15529000	10728000	11815000	3.5835	0	185	19218.9	0	0	0	0	0	0	1998.7	1297.2	1144.8	2072.1	2157.9	1800.8	3735.5	3593.1	3047.5	4532.4	4161.5	2294.3	0.30754	0.856789		-0.533779	0.665223		-0.00511846	0.0922019		0.338305
slr0114	slr0114	slr0114	putative PP2C-type protein phosphatase	Q55889	7	6	6	6	17	13.9	12.2	12.2	12.4	136530000	50817000	41064000	44647000	18.205	0	510	56722.5	4346	5362	3529.4	3987.6	3569	3898.3	8901	7655.3	9198	7599.1	10863	9483.5	4004.8	8469.4	4325.8	6082.5	4448.6	5907.4	-0.177859	1.12634		0.193925	1.21894		-0.135233	1.13833		0.319983
slr0115	slr0115	rpaA ycf27	response regulator for energy transfer from phycobilisomes to photosystems	Q55890	4	4	4	4	27	21.6	21.6	21.6	21.6	874250000	319600000	321180000	233480000	47.77	0	241	27276.4	5884.9	6142.5	6208.3	4818.6	5854.2	6597.6	8404.5	6995.2	7044.4	7226.9	8378.4	8131.4	7515.5	9697.6	7402.5	8798	8675.1	7421.9	0.0623512	0.4086		-0.0651064	0.593941		0.0351781	0.101669		0.106959
slr0116	slr0116	pcyA	phycocyanobilin:ferredoxin oxidoreductase	Q55891	9	9	8	9	64	31.9	31.9	27.4	31.9	3297300000	1103100000	924620000	1269600000	74.072	0	248	28129.2	29532	30769	28363	25330	27302	31710	40055	30956	33826	33319	35923	37045	26479	32165	24737	29794	29358	26359	0.0273099	0.344913		0.0114627	0.109602		0.0095028	0.00771345		0.0839335
slr0118	slr0118	thiC	thiamine biosynthesis protein ThiC	Q55894	22	22	22	20	130	42.9	42.9	42.9	40.3	5109100000	1604900000	1775000000	1729200000	205.73	0	459	51137.3	71636	76621	71747	73055	66323	59372	54199	49570	58299	52838	68702	58649	43012	43690	41020	55091	47253	46278	0.0340378	0.413338		0.16731	0.611829		0.00531681	0.0649479		0.238284
slr0120	slr0120	trmJ	probable tRNA/rRNA methyltransferase	Q55896	8	6	6	7	13	32.1	24.2	20.8	29.2	199320000	60356000	42625000	96337000	50.275	0	240	26915.9	2893.4	2553.7	2547.9	2427	2683.5	2585.3	1282.1	1170.4	1343	1210.9	1514.6	1218.2	413.8	502.07	400.66	481.59	550.97	436.95	0.112706	0.0271298		0.107369	0.547324		0.0602876	0.69549		0.132235
slr0121	slr0121	slr0121	hypothetical protein	Q55897	2	2	2	1	7	4	4	4	2.4	13617000	6343800	3531000	3741700	5.5769	0	495	52995.3	5228.8	4649.5	4534.9	4492.9	4734.9	8379	0	0	0	0	0	0	4670.1	8991.5	5354.1	5719.7	4868.3	4735.1	-0.214025	0.53702		-0.107386	0.192539		-0.100571	0.236186		-0.0808949
slr0143	slr0143	hat	WD-repeat protein Hat protein involved in the control of a high-affinity transport system for inorganic carbon	P74442	3	2	3	2	6	2.5	1.5	2.5	1.5	26062000	5342300	11110000	9609100	13.751	0	1191	131907	0	0	0	0	0	0	2385.3	2132.6	2126.5	1858.3	2306.1	2095	1070.2	1685.6	1230.8	1289.3	1303.7	1603.6	-0.0634916	0.812511		0.199805	1.83637	+	-0.0106473	0.0405647		0.0335439
slr0144	slr0144	slr0144	hypothetical protein	P74443	3	2	2	3	12	14.1	11.5	11.5	14.1	169950000	51845000	57873000	60229000	16.615	0	262	29599.5	2368.7	1758.2	2195.7	1855.2	2251.1	2334.4	2672.6	2655.9	2672.5	2433.3	2533.8	2972.5	1823.9	1453.3	2178.1	1889.3	2090.2	2696.8	-0.135159	0.849753		0.0347727	0.183002		-0.0539649	0.172228		-0.297591
slr0148	slr0148	slr0148	hypothetical protein	P74447	7	6	7	6	45	36.2	30.6	36.2	30.6	3708500000	1487000000	1192300000	1029200000	71.978	0	160	17823.5	20665	21166	22252	22900	22436	20753	20856	21295	22803	23320	24141	21247	18864	15817	16929	19448	19140	17860	0.158536	0.704028		0.221723	0.54481		0.19428	1.07683		0.130911
slr0149	slr0149	slr0149	hypothetical protein	P74448	4	4	2	4	9	18.6	18.6	9.6	18.6	187740000	101730000	44361000	41652000	8.164	0	156	18386	20795	15930	17971	18069	15895	13053	4894.5	6162.9	7201.4	6949	7208.5	7567.6	3706.1	3136.6	4063.9	4399.4	4358.3	4329.3	-0.0615092	0.427591		0.0378933	0.434825		-0.172477	0.687154		-0.122075
slr0150	slr0150	petF fdx	ferredoxin petF-like protein	P74449	3	2	2	3	8	31.1	20.4	20.4	31.1	152450000	61191000	43334000	47922000	11.522	0	103	10793.2	2861.8	2310.9	3673.7	2457.9	2547.2	2083.9	498.16	536.2	549.42	520.07	467.95	619.63	2137.4	2394.6	1910.8	2371.8	2710.9	1848.6	0.238435	0.627119		-0.0452195	0.126293		0.0289333	0.387782		-0.133719
slr0151	slr0151	slr0151	unknown protein	P74450	12	12	12	12	72	41.2	41.2	41.2	41.2	3584700000	1011800000	1185400000	1387500000	164.47	0	320	34915	27582	19559	29736	20033	22005	18968	9085.4	8079.9	10749	10035	10181	11714	22597	23098	28290	25487	29666	32453	0.00596368	0.0447656		-0.0285098	0.137147		-0.292023	0.90191		-0.291525
slr0152	slr0152	slr0152	serine/threonine protein kinase	P74451	4	3	4	2	5	6.3	4.4	6.3	2.4	21709000	6798500	10139000	4771900	4.966	0	631	70659.8	4354.5	3428.4	3750.5	2966.3	3288.7	4099.5	5026.8	3701	3900.1	3681.4	3327.8	3551.4	0	0	0	0	0	0	0.0363034	0.0410468		0.0328439	0.0112108		0.0214323	0.00261783		-0.130429
slr0156	slr0156	clpB2	ClpB protein	P74459	39	37	33	35	103	38.2	36.9	32.2	34.3	3068500000	1006500000	1102700000	959270000	160.33	0	898	101392	42152	42949	41579	40204	39012	43708	44626	35098	42613	37059	44894	40340	43957	53134	40619	51970	46992	50318	0.0377239	0.960102		0.204349	2.49533	+	0.0338	0.436734		0.166937
slr0161	slr0161	pilT1	twitching motility protein PilT	P74463	14	14	14	14	122	37.9	37.9	37.9	37.9	9743500000	3386400000	3121700000	3235400000	245.92	0	369	40615.9	72886	55563	62109	53732	57977	57149	34750	32220	33404	33941	37935	40641	47747	50555	45906	53406	51440	47115	-0.0926845	0.692421		-0.13081	1.43925	+	-0.101472	0.67192		-0.0981757
slr0162	slr0162	pilC	a part of pilC pilin biogenesis protein required for twitching motility	P74464	4	4	4	4	33	31.5	31.5	31.5	31.5	1847500000	447010000	658170000	742310000	36.115	0	165	17776.4	13046	11705	11264	10832	10877	11311	13247	12348	14207	12991	13525	15290	13530	13618	12953	15488	13544	14981	-0.112597	3.19738	+	0.0427882	1.05888		-0.0686692	0.587832		-0.0357241
slr0163	slr0163	pilC'	a part of pilC pilin biogenesis protein required for twitching motility	P74465	3	3	2	3	22	11.7	11.7	8.9	11.7	1570100000	716730000	583440000	269950000	13.096	0	247	26764.1	9865.1	8615.9	8274.9	8005.8	8130.3	8298.4	9693.6	9718.1	11175	9982.4	10624	12289	10505	9843.6	11455	12479	11735	11502	-0.157942	2.43184	+	-0.0452365	0.38029		-0.147755	1.29192		-0.105756
slr0164	slr0164	clpP4	ATP-dependent Clp protease proteolytic subunit	P74466	8	7	7	7	66	38.2	32	32	32.9	4667400000	1890200000	876160000	1901000000	76.06	0	225	24881.6	16056	16194	16598	13515	16485	16269	20129	18783	17521	19713	19413	19549	16460	18187	17305	17822	18105	17885	0.0612424	0.231509		-0.0209554	0.232851		0.0757952	0.230626		0.00800237
slr0165	slr0165	clpP3	ATP-dependent Clp protease proteolytic subunit	P74467	11	10	9	10	63	46.5	43.1	38.1	43.1	1292600000	370190000	442730000	479700000	47.811	0	202	22396.8	21318	18848	19346	17032	18082	18177	10020	9433.4	10026	12816	11819	11454	13536	13054	12667	15625	14815	10605	0.105341	0.289826		-0.150196	0.518371		-0.039914	0.358747		0.0462739
slr0168	slr0168	slr0168	unknown protein	Q55549	8	7	8	8	46	16.6	14.8	16.6	16.6	921550000	320290000	296280000	304970000	98.333	0	643	68369.7	12062	11262	9617.2	9234.1	9291.5	10817	17611	14871	17623	16189	18738	20099	7373.5	8375.4	7768.5	10157	8591.4	10260	-0.146824	0.806754		0.0481125	0.0503322		-0.195105	0.873302		0.053068
slr0169	slr0169	slr0169	hypothetical protein	Q55550	8	6	6	7	34	36.6	25.4	25.4	32.9	871460000	265060000	286030000	320370000	27.247	0	213	22745.1	12213	11557	8179.1	11551	10420	10105	11737	12253	13544	8186.3	13451	13358	15883	17428	17294	20063	13710	20403	-0.524717	1.59421	+	0.157713	2.02206	+	-0.0565222	0.342431		0.0361116
slr0171	slr0171	ycf37	photosystem I assembly related protein Ycf37	Q55551	2	2	2	2	9	4.6	4.6	4.6	4.6	79045000	24949000	28740000	25357000	4.627	0	175	20137.4	5313.7	4769.6	4659.2	5831.3	4082.4	4317.6	0	0	0	0	0	0	3724.6	3956.9	3061.8	4491.8	3896.4	3855.3	0.0401644	0.0308667		0.315264	0.486116		0.0296469	0.0120956		0.166742
slr0172	slr0172	guaB	hypothetical protein	Q55552	5	5	5	5	55	35.5	35.5	35.5	35.5	2217800000	661670000	739180000	816990000	47.858	0	155	17270	16495	16261	17426	19037	16719	18116	23522	20395	24417	24949	25457	23234	26216	26772	23666	28947	26945	25533	0.140935	0.688123		0.243632	0.572634		0.0949976	0.62375		0.122337
slr0184	slr0184	slr0184	unknown protein	Q55573	7	6	6	7	20	33	29.1	29.1	33	669610000	90773000	492200000	86637000	45.146	0	206	23734.2	623.88	679.82	656.65	628.12	812.22	1067.7	2331.7	1775.5	1761.3	2142.9	2050.6	1693.6	8430.4	10869	6556.3	8548.1	8544.1	7035.9	0.286923	0.72938		0.160771	0.140768		0.376443	0.594793		0.249941
slr0185	slr0185	pyrE	orotate phosphoribosyltransferase	Q55574	8	8	8	8	50	37.9	37.9	37.9	37.9	3869000000	1662000000	1476200000	730890000	118.52	0	198	21372.6	14018	13098	14306	12990	15583	16091	16699	15029	13475	16342	15169	14470	15039	14905	12687	14577	14839	12584	0.162837	0.6999		0.0294653	0.0830186		0.251491	1.63201	+	0.0455802
slr0186	slr0186	leuA	2-isopropylmalate synthase	P48576	17	15	17	15	108	36.6	35.3	36.6	35.3	4574900000	1428800000	1568300000	1577800000	323.31	0	533	57413.3	27232	22997	30094	14393	26293	22103	26936	24011	16628	29439	30080	27425	32013	36891	26325	35311	37990	24166	0.274597	1.35692	+	-0.481924	1.55954	+	0.11616	0.569342		0.0999749
slr0191	slr0191	lytB	amidase enhancer periplasmic protein	Q55763	13	11	12	12	44	24.9	21.1	22.4	22.4	1157100000	258770000	315070000	583220000	52.487	0	535	59327.4	26615	29406	23206	24839	24536	24670	14439	12484	13462	10152	17814	12853	4623.8	5250.7	4566.7	7214.1	5102.9	5516.6	-0.108988	0.756837		0.177837	0.7982		0.0538252	0.633763		0.416574
slr0193	slr0193	rbp3	RNA-binding protein	Q55765	6	6	6	6	92	45	45	45	45	7906400000	2859900000	2419900000	2626600000	88.086	0	151	16616.5	27630	26004	24655	21877	25548	26796	31964	37778	25323	25386	28573	34493	18615	21600	19461	20894	19351	20199	-0.187158	0.835875		-0.140894	0.584707		0.0944578	0.319405		-0.0941086
slr0194	slr0194	rpiA	ribose 5-phosphate isomerase	Q55766	9	9	8	9	83	35.7	35.7	35.3	35.7	8534800000	2620200000	2582600000	3332000000	151.78	0	235	24752.7	32827	39699	40681	34285	44245	38004	37163	39238	32964	39393	42469	32154	52186	47694	36512	52111	50227	44626	0.370302	2.56211	+	0.230029	1.20006		0.51213	2.04164	+	0.385293
slr0197	slr0197	comA	competence protein	Q55769	8	8	7	5	13	11.9	11.9	10.1	8.5	148640000	59301000	33011000	56329000	20.176	0	553	61256.2	4038.7	3515.3	3953.1	3344.9	3549.8	3373.7	3862.1	3538.7	3716.8	3783.9	3934.4	4765.1	4557.1	4230.9	5152.4	5056.6	4972.6	5306.8	-0.117952	0.553972		-0.0949509	0.58322		-0.160427	0.754554		-0.178399
slr0199	slr0199	slr0199	hypothetical protein	P54004	2	1	1	2	5	6.5	3.8	2.7	6.5	17147000	7740100	1909100	7498300	3.3825	0	291	32730.3	7182.8	7224.2	7870.5	6264.4	7785	10320	0	0	0	0	0	0	3906.7	6026.8	3448.8	4425.3	4402.6	3570.1	0.196438	0.66468		0.0063906	0.0973944		0.212957	0.450544		0.139821
slr0201	slr0201	hdrB	heterodisulfide reductase subunit B	Q55771	7	7	7	7	49	24.9	24.9	24.9	24.9	1640300000	587180000	440390000	612750000	100.8	0	301	32571.5	12829	11330	15481	12386	15130	14796	11648	11257	10026	11623	10078	10823	15322	14125	11898	12583	14380	10460	0.234364	1.01756		0.00102838	0.0215384		0.321258	1.36758	+	-0.0790007
slr0207	slr0207	slr0207	hypothetical protein	Q55779	15	15	15	14	76	28.3	28.3	28.3	26.7	1502400000	505070000	518380000	479000000	99.276	0	540	62713.4	35459	36288	34259	30188	37971	42079	39588	28663	28544	33320	33358	31314	36281	44151	32506	40361	38975	34234	0.117768	0.778371		0.00151511	0.0076933		0.145963	0.734378		0.133487
slr0208	slr0208	slr0208	hypothetical protein	Q55780	5	5	4	4	18	22	22	17	17.8	449050000	126900000	168370000	153780000	46.208	0	259	29871	5230.6	5360.1	4651.5	4530.5	4750	6000	3600.6	2779.9	3056.5	3263.9	3776.6	3367.7	6240.5	8065.4	6121	7383.9	6829.6	6140.5	-0.00206398	0.116789		-0.0136498	0.132367		-0.0287565	0.237184		0.1462
slr0209	slr0209	slr0209	unknown protein	Q55782	11	11	11	10	50	30.5	30.5	30.5	26.7	1969300000	768070000	672640000	528550000	72.027	0	348	40765.1	33161	32602	29758	23042	28016	31725	42543	32884	32387	39416	42547	40611	15395	19629	14019	17363	16250	12646	0.0211337	0.14438		-0.235317	1.6873	+	-0.0354513	0.384726		0.104848
slr0210	slr0210	hik9	two-component sensor histidine kinase	Q55783	5	4	5	5	11	12.2	10.6	12.2	12.2	67626000	19835000	15253000	32537000	22.339	0	417	46789.3	881.44	907.34	840.03	818.43	784.6	1039.4	1385.4	1059.6	985.85	959.95	1029.3	1037.9	4497.9	6133.9	3733	5694.3	5107	4713.3	0.110231	0.389944		0.150461	0.548681		0.145947	0.515622		0.208555
slr0211	slr0211	slr0211	hypothetical protein	Q55784	5	3	5	3	5	10.2	6.5	10.2	5.7	118070000	39103000	51566000	27403000	11.035	0	403	46145.7	0	0	0	0	0	0	987.26	682.86	962.81	1044.4	1234.9	1098.1	6242.9	6356.1	5775.7	6645.8	6978.7	6721.7	0.0816552	0.362205		0.0136089	0.24647		-0.198987	0.0238235		0.111657
slr0212	slr0212	metH	5-methyltetrahydrofolate--homocysteine methyltransferase	Q55786	34	34	33	32	181	27.9	27.9	26.4	25.5	7637200000	2405600000	2584500000	2647100000	254.57	0	1195	132540	85610	79293	82094	78784	77268	81853	92738	74561	91539	77387	85398	84649	74631	89763	75131	91353	83661	102250	0.00338755	0.0848212		0.24428	1.53425	+	-0.0136702	0.187441		0.0493729
slr0213	slr0213	guaA	GMP synthetase	P49057	17	15	15	17	99	30.4	26.4	26.4	30.4	5857600000	1918500000	2077100000	1862000000	117.88	0	542	61008.8	50601	38901	45682	30194	40947	34908	46452	42739	41234	43551	54442	53982	39512	43323	36723	44623	46114	39982	-0.0215074	0.121958		-0.228888	0.748891		-0.0764579	0.471318		-0.0329501
slr0214	slr0214	slr0214	cytosine-specific methyltransferase(5'-CGATCG-3')	Q59995	2	2	2	2	5	4.5	4.5	4.5	4.5	7886900	2213400	2901600	2771900	2.1328	0.0040967	424	47352.4	2049.1	1518.9	1770.8	1561.9	1813.9	1792.9	2023.3	2074.6	1913.2	1907.8	2186.9	2144.4	0	0	0	0	0	0	-0.0796721	0.48939		-0.0597706	0.50566		0.0654891	0.313017		-0.10251
slr0217	slr0217	slr0217	hypothetical protein	Q55686	3	2	3	2	6	17.9	12.1	17.9	12.9	44839000	13725000	23670000	7444300	4.9208	0	140	15939.3	1028.5	1189.4	1035.1	975.71	1011.7	1658.8	1498.4	816.04	700.16	874.21	970.13	814.91	1219.1	1991.1	939.44	1343.8	1277	1010.5	0.201417	1.05656		0.0405212	0.159237		0.219348	1.01543		0.313658
slr0220	slr0220	glyS	glycyl-tRNA synthetase beta chain	Q55690	25	25	25	25	196	32.7	32.7	32.7	32.7	10367000000	3367400000	3309400000	3690300000	210.41	0	722	80051.1	86162	81701	90016	75594	80085	82128	79529	66170	72735	72491	80377	76446	82986	94297	78474	97931	93594	91118	0.0955726	1.14273		0.0826067	1.56065	+	0.0223221	0.287666		0.0932027
slr0222	slr0222	hik25	two-component hybrid sensor and regulator	Q55693	17	13	13	14	38	13.2	9.7	9.8	10.6	324080000	95262000	91769000	137050000	53.512	0	1178	134970	5531.7	5334.5	5454.9	4946.1	4824	5957.8	9524.5	7560.1	8453.4	7683.1	8124.5	8583.1	8601.8	11520	8709.9	10235	9842.1	11217	0.014101	0.118795		0.15875	0.951868		-0.0332603	0.544456		0.0219793
slr0226	slr0226	slr0226	unknown protein	Q55698	7	7	7	7	25	15.4	15.4	15.4	15.4	441670000	145570000	147730000	148370000	61.621	0	482	50848.8	7097.8	5562.1	5846.6	5164.1	5328.1	5240.1	10885	11893	12339	13231	13446	15039	6828.6	6308.8	7756.3	8467.4	7782.6	8315.1	-0.136892	1.46463	+	-0.116181	0.845936		-0.212305	1.78668	+	-0.13976
slr0228	slr0228	ftsH	cell division protein FtsH	Q55700	27	26	27	24	178	46.6	45.3	46.6	42.9	7526800000	2437500000	2401100000	2688300000	323.31	0	627	68496.2	57943	52102	49500	54930	43832	44347	68382	57903	83409	59239	81540	70930	56330	60815	51895	74782	58491	82425	-0.0885261	0.742295		0.377586	1.18313		-0.0880631	0.41825		0.187207
slr0229	slr0229	slr0229	3-hydroxyisobutyrate dehydrogenase	Q55702	4	3	3	4	17	16.2	12.8	12.8	16.2	921340000	227670000	284600000	409070000	25.612	0	290	29930.5	4873.9	4479.2	4586.2	3987.8	4444.4	4475.4	2272.3	2144.8	2238.9	2100	2432.4	2555	4380.8	4532.5	4349.8	5003.3	4620.4	4676.9	-0.0785075	0.795114		-0.0274057	0.526426		-0.0247924	0.160667		-0.00921342
slr0233	slr0233	trxM1	thioredoxin M	P52232	2	2	2	2	18	13.3	13.3	13.3	13.3	1564700000	533130000	454670000	576880000	8.7221	0	105	11801.9	8629.6	8722.4	8599	7381.2	8215.9	12410	6852.3	3946.4	4597.7	4754.2	5153.8	5183.2	7212.1	11817	7292	8813.8	8231.8	7520.8	0.0303136	0.439026		-0.0187059	0.101909		-0.0544253	0.13431		0.0818228
slr0236	slr0236	slr0236	similar to glutathione S-transferase	P72690	6	6	6	6	18	24.3	24.3	24.3	24.3	492020000	188710000	162370000	140940000	31.008	0	222	25007	2444.9	2335.3	2388.3	2778.7	2527.1	2842.8	3678.3	2873.7	3530.7	3068	3152.4	3059.3	2660.3	3783.5	2465.9	3221.4	3385.7	2837.2	0.160692	0.78427		0.305987	0.87409		0.123619	0.930925		0.109499
slr0237	slr0237	glgX	glycogen operon protein GlgX homolog	P72691	17	16	15	15	87	23.6	22.5	22.4	19.6	4207000000	1319100000	1298100000	1589900000	74.339	0	746	83500.7	44227	26694	43303	25546	43657	42765	34504	34271	23292	30795	20758	33247	21248	25391	21334	15786	23984	17457	0.0243723	0.547006		-0.433187	1.39644	+	0.110607	0.568607		-0.626369
slr0238	slr0238	slr0238	hypothetical protein	P72692	2	2	2	2	12	15.7	15.7	15.7	15.7	241960000	79040000	101410000	61509000	18.779	0	140	15538	8715.1	7082.4	8162.8	7104.1	8280.5	7458.3	7065.3	6614	6636.8	7296.6	7735.3	6983.4	5623.9	5792.8	4800	5694.2	5345.4	4744.4	0.0598582	0.297275		-0.027774	0.105705		0.12523	1.8627	+	0.0275209
slr0239	slr0239	cobM	precorrin-4 C11-methyltransferase	P72694	4	4	4	4	15	21.2	21.2	21.2	21.2	253930000	85135000	85210000	83584000	17.334	0	264	28769.4	5107.6	4619.5	4952.9	4003.1	4601.7	6300.9	2289.3	1832.2	1912.8	1732.9	1735.2	1763.5	5668.4	6649.2	5577.6	5963.3	5475.7	5707.2	-0.0111898	0.20852		0.0396491	0.153868		0.0796431	0.25182		-0.0350465
slr0242	slr0242	bcp	bacterioferritin comigratory protein homolog	P72697	4	4	4	4	14	32.5	32.5	32.5	32.5	868680000	266900000	222810000	378960000	25.189	0	160	17583.8	4483.2	3838.5	4614.4	3221.6	3535.8	4367.6	2690	2010.4	1789.4	2598.5	1920.8	2632.8	1626.3	2293.9	2143.8	1806.3	2003.6	1163.4	0.00136229	0.0809581		-0.499155	1.13521		-0.272007	1.50768	+	-0.312407
slr0243	slr0243	slr0243	hypothetical protein	P72698	1	1	1	0	4	5.7	5.7	5.7	0	55876000	27873000	28003000	0	2.4957	0.00083264	175	20004.9	4281.1	3202.2	4366.4	3327.5	4119.5	4025.2	3107.2	2827.6	2719.5	3234.6	2883.6	3408.6	0	0	0	0	0	0	0.0858102	0.63035		-0.125467	0.634721		0.0176405	0.0742483		-0.242998
slr0244	slr0244	slr0244	hypothetical protein	P72700	10	10	10	9	132	35.9	35.9	35.9	31	13848000000	4763400000	5094500000	3989900000	101.84	0	284	31204.4	70102	45102	72670	42283	58706	62114	63457	65404	49939	72787	50536	79590	49601	54354	67709	47789	66843	50716	-0.0107851	0.0649735		-0.507666	1.91509	+	-0.217486	0.652333		-0.608131
slr0250	slr0250	slr0250	hypothetical protein	P72709	4	4	4	4	37	30.3	30.3	30.3	30.3	765010000	267870000	226900000	270240000	80.359	0	178	19183.6	13114	13256	11158	9920.4	10358	8223.1	8619.7	10369	11199	10546	12982	13912	8041.2	6628.8	8299.6	11225	8694.4	8791.3	-0.172162	1.01327		-0.112591	0.964368		-0.169334	1.03877		0.109306
slr0251	slr0251	ycf85	ATP-binding protein of ABC transporter	P72710	6	6	6	6	25	28.2	28.2	28.2	28.2	474070000	150000000	151670000	172400000	61.909	0	252	27861.2	11938	9661	10467	8695	9923.4	8710.2	7623.4	7206.5	7438.2	6961.2	7924.7	8085.5	4077.6	3741.4	3982.7	4737	4138.8	4480.5	-0.101781	1.19577		-0.0358874	0.287375		-0.03301	0.391833		-0.0367366
slr0254	slr0254	slr0254	hypothetical protein	P72718	3	2	2	2	5	10.9	8.3	8.3	7.9	12305000	5372300	4472900	2459400	8.1875	0	266	30393.6	1845.9	1599.6	1853.4	1759.9	1498.6	1787.4	1893.4	1455	1581.8	1577.7	1620.7	1765.6	0	0	0	0	0	0	0.0320451	0.170221		0.109582	0.25946		-0.113891	1.34529	+	-0.0789651
slr0260	slr0260	cobO	cob(I)alamin adenosyltransferase	P73874	9	9	9	7	48	41.4	41.4	41.4	32.5	2732500000	930640000	852700000	949200000	42.932	0	203	22645	14831	16370	14621	14461	14976	15114	19950	19656	19777	20208	21746	19139	23181	24903	20927	28166	26339	25337	0.146145	0.96778		0.194046	2.52603	+	0.16696	1.4918	+	0.239582
slr0261	slr0261	ndhH	NADH dehydrogenase subunit 7	P27724	18	16	17	18	269	42.7	42.2	42.4	42.7	42493000000	15576000000	13531000000	13387000000	172.63	0	384	44347.1	115050	109010	97430	102570	105930	93448	86944	84152	91047	83485	109830	93427	99939	102410	72848	111220	93846	96890	0.00988678	0.0169714		0.16887	1.19441		0.171785	0.517487		0.250669
slr0262	slr0262	slr0262	unknown protein	P73877	4	4	4	4	13	26.1	26.1	26.1	26.1	208780000	42043000	58011000	108730000	42.34	0	134	14505.4	3147.8	2848	2271.1	2328.4	2229.1	2207.6	13993	9529.2	11658	14000	17551	18034	5368.8	6003.4	5465.3	7369	6588.4	5959.9	-0.159676	0.407197		-0.202069	0.415799		-0.356188	0.455024		0.0743877
slr0267	slr0267	slr0267	hypothetical protein	P73885	4	4	4	3	16	13.6	13.6	13.6	10.4	272870000	97859000	90411000	84603000	25.454	0	279	31201.2	11917	9434.9	12307	7402.7	9297.4	8571.1	10442	7266	7104.4	10851	9794.1	10721	591.52	463.09	431.58	431.15	423.41	438.55	0.035782	0.679959		-0.314234	0.749321		-0.0156736	0.597076		-0.167153
slr0280	slr0280	slr0280	hypothetical protein	P74396	15	13	13	14	61	26.9	22	22	25.7	2152900000	770410000	749190000	633290000	170.82	0	610	65405.8	28751	25832	15489	24499	22371	23898	18334	16028	20196	9461.9	21370	21577	19833	20265	21884	25749	13966	24046	-0.890735	3.25455	+	0.0343688	0.553194		-0.211258	3.245	+	0.0101458
slr0287	slr0287	slr0287	hypothetical protein	P74411	5	4	4	5	20	36.4	30.5	30.5	36.4	263200000	90504000	76770000	95931000	22.155	0	118	13615.6	11285	10377	10134	9772.1	10134	10980	2410.5	1909.2	2006.1	2154.1	2574.4	2233.4	3223.1	3634.4	2800	3363	3307	3541.6	0.0274812	0.125617		0.0922464	0.666802		0.042283	0.451112		0.108096
slr0288	slr0288	glnN	glutamate--ammonia ligase	P77970	8	8	7	6	22	10.2	10.2	9	8	182490000	64844000	61017000	56626000	18.449	0	724	79210.2	2250.1	1835.9	2174.2	1835.4	1853.3	11068	11798	3068	5596.2	3043.8	3431.3	3800.1	2974.4	14074	1936.1	2298	2663.1	8441	0.0578006	0.0347905		1.13112	0.581108		0.147324	0.154946		-0.0741526
slr0293	slr0293	gcvP	glycine dehydrogenase	P74416	14	12	11	12	44	18.3	14.4	13.6	15.6	810130000	213550000	272600000	323990000	101.12	0	983	107322	17005	16587	16646	15705	14345	16472	20039	15939	20913	17271	21942	18672	12341	14142	12239	16174	12737	15266	-0.0118691	0.0406309		0.221231	1.15681		-0.0545344	1.56198	+	0.18972
slr0298	slr0298	fraH	FraH protein homolog	Q55902	3	3	3	3	32	26.2	26.2	26.2	26.2	1235800000	409550000	382820000	443460000	45.819	0	210	22159	6445.7	5081.3	6508.2	4502.6	6260.6	6568.7	7859.5	6580.6	5040.6	6857.6	6107.2	6705.1	4173	4921.4	3350.7	3993.4	4380.9	3699.3	0.160058	1.48567	+	-0.159749	0.720918		0.183009	2.36294	+	-0.0830941
slr0301	slr0301	ppsA	phosphoenolpyruvate synthase	Q55905	34	32	32	32	142	37.2	34	34	36.2	3058400000	982740000	1120100000	955510000	193.78	0	818	89929.5	81542	45721	79521	16907	61484	63059	71087	66703	21147	68809	53689	87656	44326	53256	63498	41306	58991	15546	-0.142047	0.561489		-2.01541	2.91455	+	-0.331591	1.22809		-0.731247
slr0302	slr0302	slr0302	unknown protein	Q55906	16	10	12	15	29	18.1	10.9	13.3	17.2	249230000	62338000	72813000	114080000	36.997	0	768	87250.4	5094.8	4740.7	5260.9	4593.5	5233.6	5294.1	7719	7154.4	7590.9	7546.5	7863	7889.6	3166.3	3015.2	3241.1	3718.2	3594.2	3736	0.0600293	0.603265		0.097938	1.12289		0.0595113	0.31242		0.0176824
slr0306	slr0306	slr0306	unknown protein	Q55910	3	2	3	3	8	6.3	4.7	6.3	6.3	93046000	29613000	29569000	33864000	3.9526	0	506	55300.6	3306.9	3277.9	3163.7	3094.4	2727.6	3017.7	7579.8	6627.3	7799	7972.5	8132.7	8404.4	0	0	0	0	0	0	0.0393192	0.368917		0.11864	0.570386		-0.133841	0.446204		0.0569688
slr0312	slr0312	slr0312	two-component response regulator NarL subfamily	Q55919	8	8	8	8	32	36.4	36.4	36.4	36.4	573150000	187720000	178780000	206660000	44.069	0	209	22752.1	3566.9	3003.2	3366	2929.7	3392.7	3659.4	18662	14106	14911	14129	14381	15523	7608	9775.3	8077.7	8546	8413.1	8986.1	-0.0376854	0.37335		0.03514	0.443139		0.00411743	0.0619215		-0.104285
slr0315	slr0315	slr0315	probable oxidoreductase	Q55922	11	11	10	10	47	40.2	40.2	35.2	35.2	1860200000	522700000	585560000	751960000	80.342	0	244	25897.7	19320	16726	17064	15751	18681	23574	18719	14452	14225	13757	14127	14787	15010	20075	13746	14825	14523	15012	-0.0518464	0.491439		0.0236657	0.275787		0.11476	1.40826	+	-0.0667389
slr0317	slr0317	slr0317	hypothetical protein	Q55924	5	5	5	5	22	16.4	16.4	16.4	16.4	404560000	134560000	129070000	140930000	36.975	0	287	31495.7	4669.3	4469.6	4520	4387.1	4641.2	5346.1	6459.6	5610.9	5976.5	5704.3	6217.5	6026.1	1327.7	1551.6	1120.8	1253.6	1143.5	1203	-0.0147069	0.259406		0.101265	0.670834		0.144533	1.04647		0.036857
slr0320	slr0320	slr0320	hypothetical protein	Q55524	8	7	8	7	22	13.4	12.1	13.4	11.9	257980000	79424000	63198000	115360000	25.237	0	531	60644.9	6152.2	6014.4	6000.4	6094.2	6348.8	5913.2	6450	6753.5	6809.9	5742.8	6825.8	6585.4	2325.3	2666.8	2238	2729	2282.4	2994.9	-0.051395	0.265389		0.249836	1.30184	+	0.148532	0.738267		0.0894922
slr0321	slr0321	era	GTP-binding protein ERA homolog	Q55526	10	10	8	9	32	34.9	34.9	29.8	32.1	899490000	598990000	138160000	162340000	33.037	0	315	34791.9	11563	11105	11692	10178	11781	14676	7099.9	4780.4	4339.6	3946.9	5022.9	4713.8	10744	12877	9114.5	11068	9938.6	9020.9	-0.0206677	0.0153424		-0.00424193	0.0232383		0.194206	1.26506		0.0926678
slr0322	slr0322	hik43	two-component hybrid sensor and regulator	Q55527	36	36	35	33	185	29.8	29.8	29.1	25.8	5221200000	1718600000	1709700000	1792900000	294.49	0	1095	120557	81311	72675	76111	59115	72551	79951	83966	67808	65780	70931	73609	76830	99430	121010	100410	114380	114420	104240	0.00756633	0.317479		-0.11204	1.52806	+	-0.0198358	0.324443		-0.0241754
slr0323	slr0323	ams1	putative alpha-mannosidase	Q55528	17	17	16	14	59	16.5	16.5	15.5	12.5	1989300000	758740000	802110000	428410000	101.91	0	1042	120443	28248	26290	27237	24340	24365	28189	23710	17488	18428	17730	19115	18839	27633	34734	25556	31387	30512	30130	0.0535757	0.913115		0.0945051	2.01575	+	0.0307435	0.315221		0.0593179
slr0325	slr0325	slr0325	hypothetical protein	Q55530	4	4	4	4	18	28.6	28.6	28.6	28.6	380380000	135480000	113700000	131200000	40.444	0	161	18346.7	10107	10616	10355	8770	9684.2	11441	13572	10097	10457	10353	10855	11585	2795.4	3851.8	2351.6	3325.7	3190.7	2752.1	0.124154	0.477262		0.0563616	0.437068		0.0986953	0.430827		0.153376
slr0327	slr0327	hitB	iron(III) ABC transporter permease protein	Q55534	2	2	2	2	6	3.4	3.4	3.4	3.4	127740000	60804000	51926000	15010000	9.7525	0	557	61597.9	2019.9	1832.4	1975.9	1484.8	1990.5	2082.9	2923.4	2394.1	2405.4	2708	2614.9	2865.1	1583	1980.7	1667.7	1824.5	2032.2	1962.6	0.0724978	1.33208	+	-0.0523931	0.310814		-0.0135066	0.0912858		-0.0595854
slr0328	slr0328	slr0328	low molecular weight phosphotyrosine protein phosphatase	Q55535	3	3	2	3	17	26.8	26.8	14	26.8	325330000	101150000	76051000	148130000	28.501	0	157	17469.8	7299.1	7187.8	7815.1	6024.5	6803.7	7582.6	6352.9	5358.6	4493.3	5735.9	6039.1	5570	13805	16560	11976	15407	15599	11657	0.189004	0.987511		-0.108029	0.537425		0.115602	0.786311		0.140672
slr0329	slr0329	xylR	glucokinase	Q55536	2	2	2	2	10	6.7	6.7	6.7	6.7	133540000	37572000	41559000	54410000	24.289	0	327	34607.7	5890.9	6025.5	4969.2	4989.6	5525.5	5621.9	4170.2	3788.2	4229.7	3811.5	4074	4033.2	3466.7	4836.7	3242.3	4156	3441.6	4048	-0.0626014	0.382388		0.14869	1.22344		0.0707347	1.11555		0.123369
slr0331	slr0331	ndhD1	NADH dehydrogenase subunit 4 (involved in photosystem-1 cyclic electron flow)	P32421	3	2	3	2	5	8.8	7.2	8.8	7.2	417400000	145360000	111080000	160960000	48.242	0	525	57510.7	183.73	168.61	228.34	230.57	254.51	271.84	280.47	341.29	331.49	303.82	284.27	304.38	305.43	248.46	236.45	292.92	318.49	384.41	0.265747	1.49967	+	0.489861	1.38372	+	0.442418	1.86861	+	0.0178613
slr0333	slr0333	slr0333	unknown protein	Q55541	5	5	4	4	33	45.3	45.3	34.9	34.9	1917200000	652530000	719090000	545570000	33.247	0	106	11406.1	11961	12092	9941	2597.1	9605.5	7866.1	37682	36162	8321.4	38912	50187	50646	17899	15928	20777	24256	18918	5665.7	-0.24501	0.881062		-2.11075	0.835563		-0.237872	0.716509		0.0639996
slr0334	slr0334	slr0334	unknown protein	Q55542	3	3	3	3	16	17.3	17.3	17.3	17.3	648950000	228100000	172720000	248120000	10.536	0	110	11631.4	11062	10588	10297	2404.8	9152	11874	6275.2	4634.6	1235.7	6018	4303.1	6851.9	3442.1	6231.2	5973.8	5256.9	5687.3	1385.1	-0.102282	0.622062		-2.15074	1.82388	+	-0.412322	0.903391		-0.290544
slr0335	slr0335	apcE	phycobilisome core-membrane linker polypeptide	Q55544	49	49	49	48	896	58.1	58.1	58.1	56.2	203260000000	64424000000	68764000000	70069000000	323.31	0	896	100296	415090	358570	363660	278570	312300	342780	445130	363980	370730	388260	421670	446600	303730	405520	331710	389690	371220	363860	-0.0613855	0.821032		-0.135186	0.704032		-0.17754	1.70158	+	-0.0320791
slr0337	slr0337	slr0337	hypothetical protein	Q55545	5	4	2	4	8	5.9	4.7	2.1	4.3	25905000	12820000	7914200	5170300	8.0578	0	729	84194.2	3422.2	3372.3	3585.2	3132.7	3476.5	3455.9	11923	9168.7	9529.9	9912	9661.8	11579	2912.6	3747.7	3659.5	3658	3731.9	3338	-0.0223424	0.287479		-0.0705872	0.390587		-0.0946722	0.401382		-0.0990728
slr0338	slr0338	slr0338	probable oxidoreductase	Q55548	10	9	10	9	49	25.8	23.3	25.8	23.3	1745400000	621860000	554550000	568970000	67.098	0	356	39042.3	14756	14616	15078	13638	14320	13721	20061	20100	19792	16125	22131	19616	19894	21774	19402	23733	19816	24182	-0.0535986	0.334283		0.169882	1.81632	+	0.111739	0.546293		0.139418
slr0341	slr0341	slr0341	unknown protein	Q55633	9	8	7	7	18	25.8	22.3	18.6	20.8	287260000	81735000	89185000	116340000	33.571	0	318	35076	13174	13524	12245	11868	11563	9509.5	5491.7	7047.4	7626.2	7331.6	7476.6	7741.1	10496	7951.7	10274	12437	11271	11013	-0.00125038	0.1248		0.0758908	0.418902		0.0019891	0.0620142		0.0769296
slr0342	slr0342	petB	cytochrome b6	Q57038	4	4	4	4	42	18	18	18	18	11139000000	4005400000	3556000000	3577300000	46.044	0	222	25054.6	7863.4	8622.3	7053.6	7365	7163.2	7412	9060.8	7938.5	9005.8	7830	8579.7	8716.3	16404	20790	17110	19542	17506	22676	-0.0770889	0.545126		0.217552	0.813996		-0.00886007	0.214455		0.0932705
slr0343	slr0343	petD	cytochrome b6-f complex subunit 4	P27589	1	1	1	1	16	6.2	6.2	6.2	6.2	619770000	202930000	207040000	209810000	2.4531	0.0008316	160	17443.9	2761.9	2657.2	2591.2	3553.5	2756	3205.5	2864.7	1906.5	2541.3	2527.5	2704.8	2547.4	3155.2	2795.1	2755	3090.1	3157.9	3284.9	0.0472102	0.448786		0.325291	0.595499		0.0363942	0.130111		0.0550821
slr0345	slr0345	slr0345	unknown protein	Q55636	1	1	1	1	3	7.4	7.4	7.4	7.4	20949000	4957300	8460500	7531100	8.2101	0	135	15174.4	2096.5	2103.6	1952.5	1670	1685.1	2104.5	2132.7	1577.4	1579.3	1916.4	1670	1814	2662.1	3163.5	2380.1	2700.3	2872.4	2220.3	0.100689	0.603633		-0.10891	0.554828		-0.0156046	0.00281684		0.0126894
slr0346	slr0346	rnc	ribonuclease III	Q55637	5	5	5	5	16	25	25	25	25	238920000	80221000	92115000	66583000	19	0	244	27105.9	2926.5	3317.8	2628.5	3273.3	2947.6	3070.6	4632	4115.6	5087.6	4445.9	5594.1	5255.1	4117.1	4687.3	3811.2	5072.6	4039.9	4208.4	-0.0890966	1.21884		0.197423	0.564805		0.0303563	0.0129793		0.217131
slr0348	slr0348	ispH	hypothetical protein	Q55643	13	13	13	13	122	31.5	31.5	31.5	31.5	3456100000	1002900000	1208900000	1244300000	107.96	0	406	45581.6	50744	50952	48279	43159	44475	41502	56232	52321	52233	55165	64833	58052	42558	41172	38978	51898	44277	39591	0.0279105	0.547523		-0.0216678	0.134889		0.0286193	0.462836		0.180988
slr0351	slr0351	slr0351	hypothetical protein	Q57456	4	4	4	4	10	8.7	8.7	8.7	8.7	166070000	64630000	61880000	39561000	6.7016	0	412	46483.6	11581	10230	11140	8759.6	10543	13460	10682	7316.2	7632.9	7804.6	9208.4	9131.9	2875.5	4002.8	2885.2	3496	3287.2	2748.5	-0.0156482	0.160091		-0.145554	1.65054	+	-0.0519403	0.227524		0.0255974
slr0354	slr0354	slr0354	ATP-binding protein of ABC transporter	Q55649	2	2	2	1	5	7.6	7.6	7.6	3.8	41084000	17736000	14297000	9051500	4.6299	0	210	23282	1811.4	2139.9	2123.6	1671.2	1834.1	1459.7	0	0	0	0	0	0	1209.6	1286.3	1308.9	1631.1	1433.6	1641.7	0.14542	0.24683		0.182211	1.41034	+	0.0260395	0.0609082		0.24028
slr0355	slr0355	slr0355	hypothetical protein	Q55650	7	7	7	7	50	26.3	26.3	26.3	26.3	1705600000	615670000	600150000	489800000	44.308	0	331	35387.3	31519	27290	24079	29877	25154	23801	15253	13015	19532	13054	17535	17315	14859	14873	14170	17686	14180	17983	-0.248991	1.02307		0.245147	1.45035	+	-0.119757	0.678238		0.0335861
slr0357	slr0357	hisS	histidyl-tRNA synthetase	Q55653	11	11	11	11	64	27.3	27.3	27.3	27.3	1805200000	603600000	586200000	615370000	111.81	0	447	49172	15052	14483	15423	14028	14693	15190	21181	18516	19238	19437	19099	18963	12651	14126	12014	14054	13947	14146	0.111192	0.839115		0.149739	1.2871		0.102228	0.841344		0.0482072
slr0358	slr0358	slr0358	unknown protein	Q55654	1	1	1	0	2	2.9	2.9	2.9	0	16336000	9042500	7293800	0	28.666	0	374	42416.8	1509	1509.6	1287.1	1231.2	1531	3302.5	3334.9	1196.9	1043.5	1312.9	1675	1640.2	0	0	0	0	0	0	-0.166011	0.982085		-0.231953	0.296861		-0.0208557	0.0422089		0.10166
slr0359	slr0359	slr0359	hypothetical protein	Q55576	7	6	6	6	16	5.9	4.7	5.1	5.1	65900000	20408000	22910000	22582000	34.721	0	1244	141662	5510.3	5130.5	4997.7	4295.4	4999.4	4494.4	2819.6	2546.9	2141	3070.7	2044.4	3211.9	2625.3	4370.9	2523.9	2474.9	2649.1	2439.9	-0.0284885	0.248216		-0.224906	0.894348		-0.0374639	0.15333		-0.251392
slr0361	slr0361	slr0361	probable ribosomal large subunit pseudouridine synthase B	Q55578	9	9	7	9	44	32.5	32.5	25.7	32.5	673860000	241090000	197000000	235770000	55.845	0	249	28228.6	14088	12287	14578	9882.4	13492	15605	21223	16193	14281	16311	16691	18389	12350	14358	12004	11940	12732	10198	0.00506602	5.26396e-05		-0.271081	1.65508	+	0.032347	0.253443		-0.125842
slr0369	slr0369	slr0369	RND multidrug efflux transporter	Q55584	12	11	11	12	79	12.2	11.2	11.2	12.2	5325300000	1899800000	1501900000	1923700000	93.574	0	1030	111908	62027	49341	52378	39220	50265	47883	36291	34091	31585	33632	40004	40012	40237	38857	36893	43973	42602	38105	-0.0783433	0.494276		-0.216959	0.808926		-0.034754	0.25642		-0.0329989
slr0370	slr0370	gabD	succinate-semialdehyde dehydrogenase (NADP+)	Q55585	11	10	10	11	71	25.8	23.1	23.1	25.8	4499000000	1423200000	1317000000	1758900000	95.051	0	454	48748.8	27772	25819	28191	23001	28174	27351	27316	25062	23009	24201	26511	25592	40653	46510	33348	45185	44644	39288	0.13781	0.657466		0.0352137	0.410739		0.191916	1.17939		0.118378
slr0374	slr0374	slr0374	hypothetical protein	Q55589	23	22	23	22	180	40.5	38.7	40.5	38.7	9504100000	3130800000	2706800000	3666500000	152.68	0	501	56441.5	70712	64983	68414	53003	71121	92379	87855	64525	51795	66989	59335	62225	70455	91925	54945	69345	70717	53381	0.1585	0.889783		-0.142932	1.76944	+	0.239981	1.67949	+	0.0376008
slr0376	slr0376	slr0376	hypothetical protein	Q55590	4	4	4	4	23	28.4	28.4	28.4	28.4	967980000	362550000	280650000	324770000	30.368	0	116	12857.4	8909	6896.6	6939.8	5280.7	8452.8	6191.8	9940.2	11018	9113.5	8865.7	9693.3	11789	6549.7	5814.2	7047.4	6797.3	6268.9	6812.6	-0.298249	2.11304	+	-0.289464	1.33625	+	0.0110471	0.0917457		-0.24686
slr0377	slr0377	slr0377	unknown protein	Q55591	6	6	6	4	12	15.2	15.2	15.2	8.3	1212100000	542430000	481850000	187850000	30.332	0	409	45914.6	4201.8	4360	4003.2	4004.8	4078.3	5283.6	2739.6	1865.9	2076.5	2681.5	2442.5	2361.7	1798.6	2337.3	1523.5	1866.8	2012.2	1449.5	0.192118	0.715997		0.000255108	0.149053		0.0597084	0.234182		0.119927
slr0378	slr0378	slr0378	similar to 7-beta-(4-carbaxybutanamido)cephalosporanic acid acylase	Q55592	6	6	6	6	16	8.1	8.1	8.1	8.1	515080000	151170000	141730000	222180000	33.135	0	704	77956.4	6909.7	6487.1	6135.6	5913.4	6704.4	7153.4	12179	9452.7	9852.1	8952	9979.6	10637	7394.7	7670.1	6076.2	7078.1	6507.8	6458.7	-0.092113	1.17864		0.0160916	0.182562		0.125498	0.678846		0.000388392
slr0379	slr0379	tmk	thymidylate kinase	Q55593	7	7	7	7	32	37.7	37.7	37.7	37.7	712920000	278780000	203800000	230350000	86.842	0	236	26758.4	2639.3	2190	3154.1	2241.5	2662.5	2712.3	5633.3	5131.6	5322.9	5368.4	6155.9	5784	4623.7	5115.4	4201.4	4879.3	5198.1	5216.7	0.172911	0.908839		0.0844683	0.580319		0.0941887	0.731326		0.00472923
slr0380	slr0380	slr0380	hypothetical protein	Q55594	4	4	4	4	32	8.5	8.5	8.5	8.5	1403500000	406040000	475570000	521880000	43.2	0	459	50621.1	18344	17080	17552	18343	16644	14959	9194.1	10380	12156	10222	10606	11036	12195	11647	13748	14249	13310	16382	-0.0543214	0.271531		0.23069	1.05635		-0.0281406	0.14056		-0.0464559
slr0381	slr0381	gloA	lactoylglutathione lyase	Q55595	2	2	2	2	17	19.8	19.8	19.8	19.8	2155300000	597990000	513820000	1043500000	33.279	0	131	14664.7	13599	13292	11778	10834	12833	13607	2412.3	1765.9	1857.8	2085.5	1754.8	1941.8	13147	13421	13021	14992	14075	14950	0.0264412	0.404308		0.0340897	0.199498		0.0314967	0.16063		-0.00225777
slr0384	slr0384	sqdX	sulfoquinovosyldiacylglycerol biosynthesis protein SqdX	Q55598	8	7	7	7	26	20.6	20.4	18.5	20.4	641900000	221810000	175470000	244630000	32.296	0	378	41451.7	5863.4	5566	5121.4	4663.7	5666.1	5151.2	7360	7485.3	6773.1	6917.2	8260.1	8377	5048.6	5232.2	5661.2	5726.1	5585	5370.1	-0.148404	1.48313	+	-0.138014	0.88227		-0.0191466	0.0864988		-0.0345462
slr0386	slr0386	slr0386	unknown protein	Q55601	3	3	3	2	10	6.8	6.8	6.8	4.6	220740000	85400000	87459000	47880000	10.394	0	412	46743.8	7761	7674.8	8314.4	7514.4	7925.8	6808.9	7965	7462.7	7665.2	8371.4	9274.3	8053.5	0	0	0	0	0	0	0.186779	1.37834	+	0.161927	0.479489		0.138056	0.509129		0.181816
slr0387	slr0387	nifS	cysteine desulfurase NifS	Q55602	13	10	12	12	38	35.5	28.2	33.2	33.7	634580000	227760000	234920000	171900000	71.158	0	386	41682.4	5755.6	5646.9	6401	5523.3	6027.5	7939.9	12097	9262.1	9483.2	10060	10894	9451.3	9000.3	11982	7825.7	9901.8	9524.5	8501.8	0.191602	1.28453		0.123184	0.603291		0.179844	3.67215	+	0.161729
slr0394	slr0394	pgk	phosphoglycerate kinase	P74421	19	18	19	19	298	49	46.5	49	49	81461000000	25599000000	26778000000	29084000000	323.31	0	400	41670.8	135830	141810	131900	135050	136370	108910	93968	102000	119550	89769	116270	99809	132670	118070	106570	153580	128660	166330	0.0411244	0.495385		0.398152	1.47766	+	0.217421	1.67741	+	0.258665
slr0397	slr0397	slr0397	hypothetical protein	P74427	2	2	1	2	7	15.2	15.2	6.8	15.2	43571000	21222000	5388200	16961000	23.089	0	191	21050.2	3838.7	4586.1	3289.6	4442.7	4217.5	4128.1	1702.3	1735	1906.8	2234	2049.4	2060	1448.4	983.53	1227.2	1543.1	1255.6	982.41	0.00291508	0.039707		0.0776689	0.24637		0.150669	0.417718		0.188083
slr0398	slr0398	slr0398	unknown protein	P74428	3	3	3	3	32	14.6	14.6	14.6	14.6	1929600000	688170000	604390000	637050000	18.258	0	157	17633	14051	14236	13487	13666	12934	13427	10634	9887.8	10551	10806	12322	10347	25791	26249	23466	30889	27525	26023	0.094806	0.875345		0.146985	0.680588		0.0832495	1.05994		0.211844
slr0399	slr0399	ycf39	chaperon-like protein for quinone binding in photosystem II	P74429	14	14	13	13	100	37.7	37.7	35	35	5106000000	1495600000	1585500000	2025000000	111.26	0	326	36519.2	56380	64733	48069	58357	53369	50381	37040	35420	42418	37450	51375	39482	40231	36764	28250	47940	37321	36368	0.0548344	0.068749		0.271104	1.0672		0.203669	0.593761		0.438273
slr0400	slr0400	nadK1	hypothetical protein	P74430	1	1	1	1	4	2.6	2.6	2.6	2.6	507980000	66739000	196170000	245070000	3.3448	0	305	33397.5	788.95	669.16	530.95	525.38	495.93	550.51	597.84	549.75	537.28	419.19	649.34	514.83	1663.5	1607.6	1507.6	1917.4	1705.9	1686.2	-0.200676	0.500968		-0.00973363	0.0669769		-0.0104088	0.00394626		0.150371
slr0401	slr0401	slr0401	periplasmic polyamine-binding protein of ABC transporter	P74431	5	5	5	4	16	11.7	11.7	11.7	8.9	194990000	77728000	72233000	45033000	10.523	0	384	43406.5	7994.5	8361.1	7202.4	8756.8	8893.9	8984	8049.9	6302.2	7730.4	7877.8	8419	7797.3	4828.1	4654.3	4336.9	4933.5	4580.6	4009.9	0.000206107	0.0488192		0.126321	0.312069		0.112395	0.259803		0.111122
slr0402	slr0402	slr0402	hypothetical protein	P74432	4	4	4	3	12	16	16	16	10.3	141040000	54781000	49979000	36282000	43.053	0	194	21188.1	6210.1	5229.1	5432.3	4637.9	5311.3	5902.7	7863.7	6073.3	5939.7	6121.6	6574.1	6888.6	1318.6	1658.7	1336.9	1565.2	1522.3	1485.3	-0.0428774	0.55485		-0.06249	0.690341		-0.0427922	0.82711		-0.0402897
slr0404	slr0404	slr0404	hypothetical protein	P74433	7	7	6	7	44	24.9	24.9	20.7	24.9	2812000000	1003100000	1153600000	655370000	39.276	0	333	34864.5	9818.7	8538.8	10738	7724.7	9022.9	10119	10507	8239.8	8291.4	9109.3	7589.5	10100	14340	17479	15234	15258	17150	16829	0.0690035	0.326698		-0.0635783	0.561747		-0.065493	0.4426		-0.211599
slr0406	slr0406	pyrC	dihydroorotase	P74438	5	5	5	5	26	16.7	16.7	16.7	16.7	317520000	106680000	108380000	102450000	79.32	0	342	38127	4154.1	3476.4	4021.2	3535.2	3869.5	3807.5	4723.3	4437.9	4968.7	4992.6	5358.9	4795.9	8469.2	8859	8172.3	8959	8979.8	8743.3	0.0671612	0.239987		0.0726425	0.240035		0.0454754	0.664679		0.00780873
slr0407	slr0407	slr0407	hypothetical protein	P74439	2	2	2	2	6	7	7	7	7	129250000	36030000	40136000	53084000	4.9989	0	270	30585.6	1439.5	1289.9	1339.8	1299.6	1445.4	1327.3	2979.4	2963.3	3024.8	3002.5	3172.5	3073	0	0	0	0	0	0	0.0419735	0.253929		0.132904	0.795615		0.153096	0.968602		0.03151
slr0408	slr0408	slr0408	unknown protein	P74440	10	9	8	8	20	2.6	2.3	2	2	233040000	59409000	83486000	90143000	45.086	0	4199	442444	11339	9081.4	9969.3	9543.4	10096	10274	4996.6	4432.4	5132.6	4488.5	4465.4	5255.1	12166	14786	12751	13569	14365	16676	-0.0648251	0.637412		0.134665	0.561574		-0.059899	0.447413		-0.167042
slr0415	slr0415	nhaS5	Na+/H+ antiporter	Q55736	7	7	7	6	37	10.3	10.3	10.3	8.3	493650000	199440000	173850000	120350000	54.906	0	698	75547.8	16376	17020	18231	18553	16244	15891	18006	17952	22416	21314	23571	20110	11179	9568.2	9640.8	12537	12028	12223	0.201379	1.20414		0.328513	1.05007		0.113865	0.775953		0.209855
slr0416	slr0416	slr0416	unknown protein	Q55737	3	3	2	3	11	19.2	19.2	11	19.2	92210000	29948000	30699000	31563000	41.313	0	146	16354.5	12446	11903	12975	13281	11605	11402	2758.1	2449.8	2745.7	2983.7	3472.9	3125.9	7919	6588.3	6242.7	7872.9	7296.6	6480	0.0880631	0.599505		0.101208	0.292661		0.0754638	0.420897		0.129715
slr0417	slr0417	gyrA	DNA gyrase subunit A	Q55738	36	34	33	35	236	35.3	33.3	33.3	35.3	9082100000	2677900000	2810400000	3593800000	249.85	0	860	95073.4	127340	108970	119670	106310	111930	127910	107380	86182	91738	81766	87452	93345	83508	102990	81082	89639	88053	103460	-0.0388506	0.932479		0.121264	0.898833		0.0134515	0.194744		-0.070089
slr0420	slr0420	slr0420	hypothetical protein	Q55747	8	7	8	8	63	43.6	38.8	43.6	43.6	1361200000	479540000	447470000	434160000	110.96	0	227	24472	17630	17134	11397	12606	10021	11512	15626	12570	18644	14237	17560	21761	13886	16301	19085	22687	16090	20903	-0.480102	2.83477	+	-0.0926188	0.779861		-0.58814	2.37198	+	-0.0383424
slr0426	slr0426	folE	GTP cyclohydrolase I	Q55759	13	13	11	11	101	59.8	59.8	42.3	47.9	7305000000	2679800000	2498100000	2127100000	150.86	0	234	26639.6	63241	48885	55477	37541	49487	38699	28047	23001	22356	34967	32532	37792	51888	34829	35029	45376	47621	26521	0.0707281	0.145174		-0.538019	2.16805	+	-0.000512995	0.016131		-0.0723827
slr0427	slr0427	slr0427	putative competence-damage protein	Q55760	5	5	5	5	33	15.4	15.4	15.4	15.4	1251500000	484900000	387360000	379210000	61.462	0	416	44707	14012	14017	13879	12273	14377	14219	13554	11957	10103	11515	13927	12382	11165	11586	8653.8	12404	11352	8889.9	0.108171	0.768256		-0.0466054	0.157104		0.21955	1.35984	+	0.219635
slr0431	slr0431	slr0431	hypothetical protein	Q55113	7	5	6	5	29	40.4	30.8	36.8	25.6	899990000	170590000	262570000	466840000	91.138	0	250	27011.8	8331.8	7823.6	6028.5	6634.1	6237	6611.1	1931.9	1694.4	2022.8	1497.4	1802.4	2382.6	8198.1	9490.3	9159.3	10276	8537.2	10384	-0.394038	1.23344		-0.0293928	0.0336302		-0.25646	1.14101		-0.11222
slr0434	slr0434	efp	elongation factor P	Q55119	9	8	8	9	110	41.7	40.1	40.1	41.7	12107000000	4062800000	4467500000	3576400000	93.17	0	187	20406.2	80719	79547	73375	64822	83023	82819	90558	81146	71096	73891	74427	74550	63414	79920	58135	67043	65785	70737	0.0261095	0.162525		0.0650312	0.523306		0.198424	0.961027		0.0490598
slr0435	slr0435	accB	biotin carboxyl carrier protein of acetyl-CoA carboxylase	Q55120	4	4	4	4	53	29.9	29.9	29.9	29.9	6801900000	1932900000	2522100000	2347000000	37.421	0	154	16312.7	26005	25851	23592	22828	23598	22740	20001	16117	19689	16986	18963	18100	25552	27740	22110	28570	26527	29492	0.0263994	0.187156		0.215734	1.18671		0.0678443	0.533904		0.130688
slr0436	slr0436	ccmO	carbon dioxide concentrating mechanism protein CcmO	Q55121	7	7	6	6	22	22.6	22.6	19.9	19.2	204900000	78325000	73356000	53216000	24.138	0	297	32296.4	10532	11127	12102	9826.7	10650	12247	9118.1	7144.4	7524.8	7787	8229.9	7203.7	9943.2	12371	9896.8	10622	10865	9735.7	0.171069	0.55345		0.0872876	0.179581		0.106889	0.452774		0.120422
slr0438	slr0438	slr0438	hypothetical protein	Q55125	1	1	1	1	7	8.4	8.4	8.4	8.4	49408000	16552000	18047000	14810000	1.9816	0.0040437	107	11391.5	3059.7	3117.8	3127.9	2179.5	2153	2473.9	13101	5950.7	9968.5	15568	12609	13224	3949.6	2879.8	3092.5	3740.8	3959.1	2921.9	0.226913	0.493686		-0.228476	0.647926		-0.243441	0.347076		0.0669553
slr0439	slr0439	slr0439	unknown protein	Q55127	17	15	16	17	77	34.7	30.3	32.3	34.7	2591000000	826840000	892340000	871820000	153.36	0	501	54610.2	29552	28349	26809	24749	25574	30891	26189	18973	23082	21396	23939	24466	29229	38219	31958	37240	34055	38519	-0.0658392	1.24876		0.0744852	0.75494		-0.133413	0.855841		0.030976
slr0440	slr0440	slr0440	hypothetical protein	Q55130	6	6	6	5	33	26.6	26.6	26.6	22.5	1304300000	371050000	478310000	454940000	40.735	0	267	30336.4	10962	10458	11218	10360	10995	11762	15222	13107	13251	12827	13277	13137	21453	23698	19403	22096	23084	22580	0.0981206	1.96079	+	0.148558	2.02402	+	0.148565	2.75287	+	0.0331983
slr0442	slr0442	slr0442	unknown protein	P74375	20	18	19	18	92	36.7	34.5	34.9	33.7	4059300000	1495300000	1411200000	1152800000	118.2	0	611	62907.7	73381	59244	52511	49874	48701	42688	30002	32215	35650	29753	38337	42596	35052	33250	42063	47663	36786	43649	-0.383011	1.51778	+	-0.154113	0.771098		-0.317891	1.09883		-0.104281
slr0443	slr0443	slr0443	hypothetical protein	P74379	3	3	3	2	5	20.8	20.8	20.8	11.2	70357000	28566000	26727000	15065000	19.793	0	125	14608.6	3478.7	3364.3	2930.4	3022.6	2820.2	2772.3	2058.2	1551.1	1959.8	2174.6	2119.9	2424.2	1574.1	1950.2	1441.1	1687.7	1498.5	1088.3	-0.0998146	0.672228		-0.183655	0.316678		-0.156641	0.493133		-0.0140641
slr0444	slr0444	aroA	3-phosphoshikimate 1-carboxyvinyltransferase	Q59975	10	10	10	10	73	28.6	28.6	28.6	28.6	3159600000	1056600000	1153500000	949500000	188.47	0	416	43703	28564	27999	29048	25269	26810	25414	13116	12787	13263	13081	14481	13683	28370	29398	29273	33654	30786	33807	0.0283627	0.0408027		0.0930009	1.1994		0.0237209	0.0166717		0.0736449
slr0445	slr0445	slr0445	hypothetical protein	P74385	3	2	3	2	10	20	11.9	20	11.9	261850000	61236000	104280000	96334000	21.033	0	210	23796.3	1175.3	1210	1214.2	1097.8	1278.6	1438.9	0	0	0	0	0	0	930.7	992.96	815.49	1020.8	995.93	829.96	0.121939	1.02502		0.0490633	0.115364		0.220891	0.552328		0.13896
slr0446	slr0446	dnaX	DNA polymerase III delta' subunit	P74389	3	3	2	3	9	9.1	9.1	5.6	9.1	58906000	23920000	10849000	24138000	7.7446	0	319	35957.6	0	0	0	0	0	0	2384.4	2042.7	2068.6	2086	1941.4	2143.1	6052.1	6579.8	5633.2	6899.6	7266.6	7467.8	0.146221	0.397922		0.178166	0.361304		0.0769439	0.950731		-0.00112381
slr0447	slr0447	urtA	periplasmic protein ABC-type urea transport system substrate-binding protein	P74390	16	16	16	15	244	44.2	44.2	44.2	38.8	54754000000	16995000000	18508000000	19251000000	246.56	0	446	48359.6	93031	117120	69862	80595	68359	76729	66347	70471	84136	59534	69913	85932	52479	87263	69675	72966	60556	96224	-0.366568	2.92292	+	0.177508	0.837148		-0.273473	1.06881		0.0556066
slr0448	slr0448	radA	DNA repair protein RadA	P74391	5	4	5	4	13	8.9	7.3	8.9	6.9	169250000	55676000	45951000	67628000	15.588	0	505	54191.3	9339	9254	7262.4	7903	8189.5	7592	10099	8543.1	9855.4	8663.2	9439.6	9301.7	4364.1	4356.4	4173.5	4959.6	4041.5	5628	-0.149182	0.495826		0.192065	0.98867		0.0169693	0.31093		0.0736482
slr0451	slr0451	ski2	putative helicase	P74686	16	14	15	14	54	15.5	13	14.7	13	1550500000	428750000	513260000	608530000	71.309	0	1006	113385	19017	16206	17824	15110	19166	18820	30619	27361	24501	24913	22959	27522	25089	27547	24976	24593	25839	27193	-0.0468232	0.448267		-0.0280966	2.10417	+	0.106315	0.474597		-0.182837
slr0452	slr0452	ilvD	dihydroxyacid dehydratase	P74689	15	15	14	14	166	29.1	29.1	28.9	26.2	19562000000	7094300000	6287000000	6180600000	177.13	0	561	58646.2	78431	65423	75956	59565	66075	64111	65691	58690	65304	61973	61490	71560	84482	89843	93508	94014	100620	104120	-0.0335958	0.390937		-0.0262057	0.24457		-0.126216	0.842407		-0.16962
slr0453	slr0453	slr0453	hypothetical protein	P74690	29	29	28	29	354	38.4	38.4	38.4	38.4	27621000000	9724300000	9121300000	8775200000	323.31	0	821	92447.9	188420	139570	149850	149620	135070	172090	168810	115460	134120	119120	125400	162630	134310	183660	148700	140500	146860	145340	-0.250128	1.9222	+	-0.115817	0.985528		-0.273444	1.83077	+	-0.308838
slr0454	slr0454	slr0454	RND multidrug efflux transporter	P74693	6	6	6	6	20	8	8	8	8	158750000	55184000	54559000	49008000	38.537	0	890	95546.4	4598.5	4387.2	4700.3	3801	4373.9	3897.8	2699.3	3103.6	3311.4	3122.3	2931.5	3332.5	4520.6	5477.6	4774.3	5684.2	5558.1	6186.5	0.0675555	0.948137		0.129964	0.629541		0.0185732	0.00749481		-0.0101747
slr0455	slr0455	slr0455	hypothetical protein	P74694	9	9	9	9	58	70	70	70	70	1685200000	530170000	529060000	625970000	67.54	0	130	14500.1	16056	20349	18303	18774	19980	21608	34573	31195	33229	38772	37554	31431	24678	25577	20349	29121	29722	25552	0.362645	1.04354		0.317129	1.41711	+	0.30097	1.52698	+	0.361479
slr0459	slr0459	slr0459	hypothetical protein	P74698	4	4	4	3	9	7.8	7.8	7.8	6.1	46416000	14476000	13609000	18331000	7.9594	0	474	52307.9	2457.8	2215.6	2104.7	2289.5	2121.3	2133.4	3409	3156	3305.3	2791	3452.1	3126.1	3558.9	3844.7	3420.6	4120.3	4119.9	4060.3	-0.0215536	0.00735275		0.173491	1.55695	+	0.0554431	0.311845		0.0779765
slr0467	slr0467	natA	conserved component of ABC transporter for natural amino acids	Q55164	5	4	5	4	33	20.2	16.9	20.2	16.9	585740000	159460000	154520000	271760000	35.346	0	267	29062.4	16303	16271	16277	15194	14562	16080	11619	10023	12189	10868	12331	11002	8312.4	8764.5	7444.3	10026	8901.6	10471	0.0942971	1.56175	+	0.278328	3.56875	+	0.0537625	0.919327		0.185565
slr0468	slr0468	slr0468	unknown protein	Q55165	8	7	6	8	40	15.1	13.5	13.5	15.1	597990000	184950000	171170000	241870000	17.802	0	436	51302.3	8919.9	8206.4	7405.4	7436.2	7645.2	6641.2	7857.7	8238	8974	8928.3	9932.5	10757	13411	12347	13654	15568	14596	14894	-0.131444	2.37618	+	-0.0338547	0.337815		-0.109955	0.875512		-0.0273932
slr0469	slr0469	rps4	30S ribosomal protein S4	P48939	12	12	11	11	216	53.5	53.5	53.5	53.5	19550000000	7002100000	6749500000	5798400000	87.558	0	202	23182.8	74225	67109	77552	53495	66191	73516	65911	53497	48304	57486	54471	60536	49446	79025	54403	60339	64610	55603	0.0942678	1.00171		-0.157675	1.63828	+	-0.0581965	0.338495		-0.061383
slr0473	slr0473	cph1 hik35	cyanobacterial phytochrome 1 two-component sensor histidine kinase	Q55168	11	10	8	9	22	14.2	14.2	11.5	11.5	333650000	124640000	79158000	129850000	39.106	0	748	84232.8	7836.5	4162	6900.8	3525.4	7275.8	7828	6514.3	5549.4	2685.6	4616.5	3024.3	5476.2	5518.1	6042.8	5333.7	4305.5	5751.1	3929.7	-0.0920291	1.53667	+	-0.769597	1.69024	+	0.0886705	0.618316		-0.698905
slr0474	slr0474	rcp1	two-component response regulator CheY subfamily regulator for phytochrome 1 (Cph1)	Q55169	3	3	3	3	14	16.3	16.3	16.3	16.3	95608000	30778000	32876000	31954000	10.274	0	147	16609.1	12235	7553.6	12058	4963.4	11226	11111	5557.8	5011.2	1939.7	5221.7	3102.8	5124.4	9641.8	10835	8255	7087.4	11133	5570.3	0.162982	0.821553		-0.975084	1.38856	+	0.122719	1.03465		-0.555338
slr0476	slr0476	slr0476	unknown protein	Q55171	9	9	8	8	95	52.2	52.2	52.2	52.2	12735000000	4097800000	3516800000	5120000000	53.865	0	136	14394.1	38570	37656	31280	35207	42124	47858	61517	43931	43062	37549	39521	41140	39486	44290	30636	38392	34046	41348	-0.0756092	0.418014		0.220714	1.6235	+	0.295473	3.7196	+	0.0663417
slr0477	slr0477	purN	phosphoribosylglycinamide formyltransferase	Q55172	7	6	7	5	55	31.3	25.8	31.3	23.5	2122800000	771330000	761350000	590110000	87.1	0	217	23538.1	19212	17337	17550	15210	18243	16342	24394	20901	19226	20068	24525	22639	25578	23157	19240	25500	22970	17253	-0.000169783	0.0187563		-0.141552	0.689352		0.179069	0.626104		0.115661
slr0480	slr0480	ycf46	hypothetical protein YCF46	Q55174	10	10	10	9	32	18.6	18.6	18.6	15.6	1227600000	403470000	369810000	454300000	90.136	0	499	55974.9	11663	11140	11007	9749	11916	10534	13973	14297	12110	14056	13906	15419	11633	11699	9872	12626	12212	8395.5	0.0461936	0.383247		-0.172594	0.611637		0.15365	1.26622		0.0377798
slr0483	slr0483	slr0483	hypothetical protein	Q55176	4	4	4	4	103	21.5	21.5	21.5	21.5	19630000000	6368900000	6665100000	6596400000	53.092	0	149	16884.8	54367	47925	48233	58464	50784	56354	39766	32561	43133	36530	38018	39762	33507	36523	32815	35301	33887	37211	-0.0667557	0.629023		0.239718	0.690023		-0.0172652	0.0401549		-0.0589117
slr0484	slr0484	hik26	two-component sensor histidine kinase	Q55177	21	19	21	20	94	29.2	26.1	29.2	27.4	2758800000	835160000	946280000	977390000	120.62	0	675	75885.3	44545	39119	42183	33285	38474	35379	44516	40151	40425	42777	44336	47742	37468	38958	39210	42770	42190	41461	-0.0286015	0.532442		-0.0955692	1.5741	+	-0.0758023	1.02949		-0.0685024
slr0491	slr0491	slr0491	hypothetical protein	Q55181	3	3	2	3	9	16	16	16	16	102110000	28742000	25446000	47924000	13.134	0	144	16726	3490.2	3172.3	3255.4	3530	3552.2	3822.5	1537	1170.1	1239.1	1254.4	1390.3	1634.5	0	0	0	0	0	0	-0.12753	0.403097		0.0547612	0.15293		-0.0296738	0.0700969		-0.0971716
slr0493	slr0493	rfbM	similar to mannose-1-phosphate guanylyltransferase	Q55183	3	3	3	3	20	18	18	18	18	370540000	129980000	127090000	113470000	6.7197	0	128	14427.2	3051	3203.4	2772.6	2666.7	2916.8	2486.4	3848.4	3931.2	4046.6	3881.8	4401.7	4138.4	10468	10151	10318	12958	10866	10076	-0.0357856	0.3503		0.0165608	0.182441		0.0614553	0.170019		0.150691
slr0500	slr0500	hisB	imidazoleglycerol-phosphate dehydratase	P48054	3	3	3	3	14	12.9	12.9	12.9	12.9	279100000	91142000	86688000	101270000	10.746	0	210	23063.3	3573.1	3221.8	3794.2	3507.5	3540.7	3022.4	2857.1	2780.5	2829.9	3335.2	3302.9	3022.8	3211.8	3992.7	3038.4	3580.7	3760.5	3347.8	0.1949	1.47347	+	0.108556	0.443883		0.08276	0.665386		0.0622391
slr0502	slr0502	cobW	cobalamin synthesis protein cobW homolog	Q55822	9	9	8	9	33	29.8	29.8	26.7	29.8	1072300000	273750000	295690000	502840000	50.987	0	352	38955	2489.2	2174.9	2509	2474.8	2721	2755.3	4364.9	4083.4	4011.6	4253.2	4169	4150.5	8859.8	10225	8981.9	9775.1	9832.3	9851.5	0.0766527	0.183979		0.128192	0.520781		0.136143	0.169922		-0.0328572
slr0503	slr0503	ycf66	hypothetical protein YCF66	Q55823	13	13	13	13	110	42.1	42.1	42.1	42.1	6824600000	2129700000	2172700000	2522200000	93.476	0	337	37633.1	37500	37277	37978	29861	34753	36625	30957	27154	28594	29033	30496	29176	60187	62790	53682	67552	62143	66920	0.0894961	1.6773	+	0.0868126	0.465082		0.0833637	0.862217		0.116654
slr0505	slr0505	slr0505	hypothetical protein	Q55824	1	1	1	0	3	6.8	6.8	6.8	0	4702400	2576200	2126200	0	4.8522	0	190	21535.5	1064.6	1097.6	916.76	856.87	934.9	933.03	2881.4	2548.5	2627.8	3274.1	3539.2	3091.4	0	0	0	0	0	0	0.0534693	0.212572		-0.055274	0.333698		-0.0561933	0.316616		0.20628
slr0506	slr0506	por	light-dependent NADPH-protochlorophyllide oxidoreductase	Q59987	17	17	17	17	186	41.3	41.3	41.3	41.3	15740000000	5005400000	4653500000	6081400000	88.796	0	322	36061.6	145670	124320	128670	96172	129840	126100	81987	73225	60784	79916	85872	95210	97003	84039	96918	95923	94800	67528	-0.138864	1.3483	+	-0.484043	1.66933	+	-0.0789331	0.478557		-0.141976
slr0510	slr0510	slr0510	hypothetical protein	Q55830	4	4	3	4	10	7.7	7.7	5.5	7.7	66640000	29253000	12493000	24894000	8.4469	0	505	57126.3	0	0	0	0	0	0	2434	1915.4	2074.9	2005.3	2256.1	1985.7	5925.3	6620.6	5471.3	7747.8	6619	7520.9	0.125893	0.658381		0.259977	0.42073		0.0913725	0.84887		0.264585
slr0513	slr0513	futA2	iron transport system substrate-binding protein periplasmic protein	Q55835	13	13	13	13	120	39.3	39.3	39.3	39.3	6575800000	2096200000	2374900000	2104700000	130.07	0	346	38155.7	41368	32094	40179	38621	33727	30611	30900	30273	38902	34944	30232	39324	25785	25105	30258	27869	32578	35214	-0.019708	0.202801		0.133103	1.07995		-0.199923	1.44272	+	-0.299828
slr0516	slr0516	slr0516	hypothetical protein	Q55837	5	4	3	4	15	34.9	25.3	19.3	28.9	117250000	35143000	36935000	45172000	50.562	0	166	17867	3461.4	4177.8	4094.3	5230.9	3613.1	3737.5	5095.1	5947.6	7620.5	7473.3	7922.6	6469.8	8068.8	8385.8	6680.1	8759.1	8217.2	7792.4	0.267904	1.10855		0.488783	0.877097		0.172767	0.836696		0.308667
[truncated: 1,005 more rows]
[truncated: 5 more columns]
