# Supplementary material for: Parallel Proteomic Comparison of Mutants With Altered Carbon Metabolism Reveals Hik8 Regulation of PII Phosphorylation and Glycogen Accumulation in a Cyanobacterium
Source: Mol Cell Proteomics. 2023 May 22;22(7):100582. doi: 10.1016/j.mcpro.2023.100582 (PMC10315926; doi:10.1016/j.mcpro.2023.100582)
Supplement: Supplemental Table S4 [file mmc5.xlsx]

## Sheet: Sheet1
Supplemental Table S4. Proteins commonly regulated by at least two of the RCM proteins.
Accession	Protein Groups	Gene Symbol	Name	UniProt	Regulated by Hik31#	Log2Ratio (Δhik31/WT)	-Log Student's T-test p-value (Δhik31/WT)	Student's T-test Significant§	Regulated by Hik8#	Log2Ratio (Δhik8/WT)	-Log Student's T-test p-value (Δhik8/WT)	Student's T-test Significant§	Regulated by Rre37#	Log2Ratio (Δrre37/WT)	-Log Student's T-test p-value (Δrre37/WT)	Student's T-test Significant§	Regulated by SigE#	Log2Ratio (ΔsigE/WT)	-Log Student's T-test p-value (ΔsigE/WT)	Student's T-test Significant§	Regulated by Slr6041#	Log2Ratio (Δslr6041/WT)	-Log Student's T-test p-value (Δslr6041/WT)	Student's T-test Significant§	TMT reporter intensities
																									WT_Rep-1	ΔsigE_Rep-1	Δhik31_Rep-1	Δhik8_Rep-1	Δrre37_Rep-1	Δslr6041_Rep-1	Δslr6041_Rep-2	Δrre37_Rep-2	Δhik8_Rep-2	Δhik31_Rep-2	ΔsigE_Rep-2	WT_Rep-2	Δrre37_Rep-3	Δslr6041_Rep-3	WT_Rep-3	ΔsigE_Rep-3	Δhik31_Rep-3	Δhik8_Rep-3
sll0064	sll0064	sll0064	periplasmic protein putative polar amino acid transport system substrate-binding protein	Q55146	Y	-0.558158	1.64354	+	Y	-0.517142	1.46192	+	Y	-0.47221	1.40555	+	Y	-0.611607	1.4687	+		-0.469569	1.29531		52615	35864	38307	33373	36895	36972	15192	13884	13622	12486	13429	20566	11880	14943	18834	11878	12737	12225
sll0293	sll0293	sll0293	unknown protein	Q55547		0.152337	2.12987	+	Y	0.393649	3.11882	+		0.0992673	0.852461		Y	0.439085	2.57989	+		0.169807	2.03689	+	13488	16465	13985	14572	12629	13683	16419	13046	16741	14335	18170	14421	11692	13448	9933.8	16469	12819	14654
sll0329	sll0329	gnd	6-phosphogluconate dehydrogenase	P52208		0.0542485	0.474488		Y	-0.990113	2.32848	+		0.0265787	0.128816		Y	-1.26591	2.13526	+		-0.0490872	0.196667		95478	30547	95870	35442	82403	76158	79107	68603	37434	72323	35628	81571	93562	101160	79720	41192	96899	48337
sll0361	sll0361	sll0361	hypothetical protein	P74424		0.347974	1.71109	+		0.333996	0.529653			0.301772	0.278562		Y	0.826241	2.54446	+	Y	0.589796	1.38916	+	0	0	0	0	0	0	2748.8	1538	2285.9	2129.4	3202.3	1780.7	3021.8	3423.6	1951.6	3795.2	2710.6	2387.8
sll0418	sll0418	sll0418	2-methyl-6-phytylbenzoquinone methyltransferase	P74388		0.159142	1.10936		Y	0.387621	2.0555	+		0.290084	1.24811			0.326536	2.15542	+	Y	0.511561	2.10501	+	5259.5	6148.9	5324.9	5541.9	6031.8	6605.4	8497.2	5793	6709.6	5866.6	6818.2	5944.4	5631.9	7554.1	4268	6424.4	5745.6	6539.9
sll0587	sll0587	pyk1	pyruvate kinase	Q55863		0.0761851	1.39889	+	Y	-0.747234	2.15255	+		0.147917	1.03975		Y	-1.09562	2.20758	+		0.0891194	0.758051		37737	16717	36684	18455	38541	37470	31303	27298	14765	27556	11820	28081	26933	28845	24208	13598	28812	16242
sll0723	sll0723	sll0723	unknown protein	P74647		-0.127578	1.35507	+	Y	-0.833625	1.97207	+		-0.344583	1.84937	+	Y	-0.484891	2.54023	+		0.170524	0.955416		24865	15768	21212	9574.4	16782	23715	26144	16491	11706	18160	15151	22479	17403	30540	21731	18982	23413	15287
sll0741	sll0741	nifJ	pyruvate flavodoxin oxidoreductase	P52965		0.0517556	0.892339		Y	-0.743016	1.73548	+		0.0846874	0.788939		Y	-0.763628	1.94271	+		-0.19592	1.99381	+	75769	42648	75443	36533	71174	61222	47826	53621	29687	50441	29688	54460	42685	42029	40796	27828	47748	27030
sll0744	sll0744	sll0744	hypothetical protein	Q55989		0.112344	1.08568		Y	-0.617734	2.61877	+		0.00478429	0.0463354		Y	-0.662199	1.42762	+		-0.170998	1.75008	+	15517	7700.2	15633	8757.3	14884	12460	11590	10451	7198.5	12196	8782	12888	10652	10832	10161	7634.7	13025	7257.8
sll0830	sll0830	fus	elongation factor EF-G	Q55421		-0.0182887	0.180474		Y	-0.807766	1.55937	+		-0.137867	0.506684		Y	-1.00078	1.42939	+		-0.0620677	0.333666		38459	19672	40930	18057	33394	37139	53964	46982	30018	47143	26299	55163	43399	53934	53366	27696	53957	31699
sll1009	sll1009	frpC	unknown protein	P73019	Y	-0.953921	2.09458	+	Y	-1.75398	2.02871	+	Y	-1.44188	2.33101	+	Y	-1.62602	2.2192	+		0.546611	0.9021		36622	9037	14931	7450.3	10830	38436	66293	11202	10853	20329	12085	40063	22138	89003	46947	21220	29624	17694
sll1077	sll1077	speB2	agmatinase	P73270		-0.321073	1.6198	+		-0.113734	0.954601		Y	-0.406469	1.45956	+	Y	-0.525089	2.99858	+	Y	-0.585879	1.76478	+	29599	18519	23589	23461	20833	19019	20755	20539	24157	21402	19935	29012	17903	18041	25800	20649	21740	25132
sll1085	sll1085	glpD	glycerol-3-phosphate dehydrogenase	P74257		0.291561	1.16282			0.546791	1.16466		Y	0.552853	2.34367	+	Y	0.648356	1.53908	+	Y	0.485419	1.48039	+	13359	17853	14176	16722	16189	16480	20868	17827	19965	16557	22544	14054	13556	13410	8166.8	14979	11550	11550
sll1130	sll1130	sll1130	unknown protein	P73488		0.352224	2.59251	+	Y	0.672757	1.54626	+	Y	0.386668	1.95291	+	Y	0.605102	1.51809	+		0.253993	0.70156		47751	73641	58110	68545	56949	51773	40691	46468	54505	46576	55587	39405	51332	64858	39798	65536	55769	65747
sll1196	sll1196	pfkA1	phosphofructokinase	P72830		0.0262586	0.152636		Y	-0.775507	1.5135	+	Y	-0.467556	1.58621	+	Y	-0.77918	1.42726	+		-0.144895	0.474081		22270	11749	23226	10692	14498	20861	11105	7364	6200.2	11899	6798.5	12172	8912	10700	11439	7876.1	11312	7603.7
sll1308	sll1308	sll1308	probable oxidoreductase	P73591		-0.339969	1.04635		Y	-0.579012	1.47344	+		-0.266842	1.23495		Y	-0.580903	1.79723	+		0.00323711	0.0226337		13943	8630.3	11642	7994.9	11046	13871	21004	15726	12708	14432	14192	21386	9565.9	13525	12006	8950.3	10084	8612.9
sll1358	sll1358	mncA	putative oxalate decarboxylase periplasmic protein	P73510		-0.118601	1.59292	+	Y	-0.487879	2.29202	+		-0.105333	1.09965		Y	-0.605895	2.34085	+		-0.174605	1.63706	+	42515	26066	37769	22885	34515	35580	31533	30827	22897	29827	21616	36229	43306	48041	45822	36349	47448	39578
sll1491	sll1491	sll1491	periplasmic WD-repeat protein	P74598	Y	-0.411121	1.30977	+	Y	-0.66015	1.39206	+		-0.409182	1.03288			-0.348622	1.40655	+		-0.373435	1.04791		25557	18136	17341	11989	16583	17877	13493	11818	9741	11492	12339	16075	20539	24344	28438	25935	24127	20570
sll1566	sll1566	ggpS	glucosylglycerolphosphate synthase	P74258	Y	0.413281	1.37566	+	Y	0.713275	1.44309	+	Y	0.51321	1.31238	+	Y	0.688653	1.8601	+	Y	0.51195	1.77748	+	30303	41381	36612	39946	37903	37214	25042	21363	27341	20413	27032	18698	19942	23305	12177	26073	20827	22716
sll1641	sll1641	gad	glutamate decarboxylase	P73043		-0.10373	1.62487	+	Y	-0.63216	1.34621	+		-0.0632892	0.464189		Y	-0.765472	1.60279	+		-0.0327036	0.614673		37076	19243	31212	20567	31689	34314	62287	51839	36244	55225	36109	64847	60922	67552	58546	42189	63711	41300
sll1821	sll1821	rpl13	50S ribosomal protein L13	P73294		0.225322	0.735416		Y	-0.602425	1.83839	+	Y	-0.446037	1.32354	+		-0.0445533	0.133596			0.126817	0.443012		32727	25827	35177	17938	19738	28329	31620	15403	16245	26828	26380	27542	32174	49418	34867	42646	51078	25151
sll1830	sll1830	sll1830	unknown protein	P73120		0.0510015	0.970048		Y	-0.548628	1.38324	+		0.099479	1.3425	+	Y	-0.793387	1.56629	+		-0.153002	1.12009		49082	25532	48386	28314	46951	41758	23925	24656	16884	24954	14301	26022	41292	38174	37419	25772	42649	25949
sll1884	sll1884	sll1884	hypothetical protein	P74121		0.257285	0.846935			-0.079699	0.0791116			0.245368	0.271248		Y	0.370095	1.49062	+	Y	0.441426	1.37476	+	14198	16763	14189	13079	14285	15821	21874	13040	13647	18342	19442	16402	7564.1	8744.2	4791	7560.6	7018.6	4184.9
sll1885	sll1885	sll1885	unknown protein	P74119	Y	-0.592695	2.49506	+		-0.132932	1.08271		Y	-0.595846	2.35674	+		-0.0801434	0.44549			-0.561079	1.13138		7474.4	6455.4	4070.9	5173.2	4312.2	4634.3	9176.4	9898.3	12271	9998.2	11693	13887	3128.8	4759.3	5705.7	6768.5	3999.9	5751.6
sll1951	sll1951	hlyA	unknown protein	P73817	Y	-0.561952	1.60794	+		-0.247391	0.941019		Y	-0.436045	1.62418	+		-0.229945	0.399208			-0.306654	0.904694		96176	96516	53837	63119	56816	65213	65819	61656	62138	56785	54004	89377	58802	83453	73472	71402	61437	77534
sll7085	sll7085	sll7085	unknown protein	Q6ZEB3	Y	-0.778023	1.66077	+	Y	-2.32977	2.08989	+	Y	-0.691669	1.66034	+	Y	-2.11604	2.01827	+	Y	-0.487173	1.52285	+	18565	3547.2	10791	2417.9	10579	12817	19257	15118	5981.7	13186	6444.7	26277	12555	16843	21456	5707.3	14102	4410.3
sll7090	sll7090	sll7090	unknown protein	Q6ZEA8	Y	-0.515291	1.65774	+	Y	-1.85061	1.37151	+	Y	-0.401439	2.44698	+	Y	-1.56224	1.36684	+		-0.325855	1.76681	+	38418	12370	26930	8945.8	27952	31329	17878	15827	5649	14591	6953.3	23887	11070	13785	15220	6406.1	11770	4796.9
slr0043	slr0043	cmpC	bicarbonate transport system ATP-binding protein	Q55462		-0.26753	0.709165		Y	-0.80001	1.46253	+		-0.0108215	0.0804807			0.197487	0.252942		Y	-1.47734	1.6401	+	98985	75045	69734	40803	72883	26621	27227	66601	39344	52460	91336	77922	74120	31451	60487	97958	68674	44137
slr0044	slr0044	cmpD	bicarbonate transport system ATP-binding protein	Q55463		-0.275234	0.678398		Y	-0.80469	1.48299	+		0.0685599	0.0751712			0.213096	0.422472		Y	-1.42758	1.5926	+	30468	25955	20532	12774	23248	8654.7	9018.4	20423	11764	15588	25876	22569	23200	8607.6	17709	27903	20105	12292
slr0105	slr0105	slr0105	hypothetical protein	Q55876	Y	-0.760966	1.69437	+	Y	-1.15685	1.53207	+	Y	-0.721447	1.95327	+	Y	-1.16963	1.7196	+		0.176936	1.00361		34869	15252	22225	12292	21350	37953	34785	15786	11877	14900	12451	30722	9709.6	21978	17099	8657.6	10850	9191.7
slr0106	slr0106	slr0106	unknown protein	Q55877	Y	-0.601556	1.496	+	Y	-1.0499	1.57013	+	Y	-0.668049	1.35447	+	Y	-0.930808	1.48353	+		-0.0230147	0.056869		19919	10579	13779	9641.3	12244	20642	24196	13375	11201	15071	12368	25588	7593.6	12759	12133	6947	8177.7	4989.6
slr0194	slr0194	rpiA	ribose 5-phosphate isomerase	Q55766	Y	0.370302	2.56211	+		0.230029	1.20006		Y	0.51213	2.04164	+	Y	0.385293	2.46052	+		0.22561	1.34734	+	32827	39699	40681	34285	44245	38004	37163	39238	32964	39393	42469	32154	52186	47694	36512	52111	50227	44626
slr0237	slr0237	glgX	glycogen operon protein GlgX homolog	P72691		0.0243723	0.547006		Y	-0.433187	1.39644	+		0.110607	0.568607		Y	-0.626369	1.71775	+		0.0404263	0.646842		44227	26694	43303	25546	43657	42765	34504	34271	23292	30795	20758	33247	21248	25391	21334	15786	23984	17457
slr0244	slr0244	slr0244	hypothetical protein	P72700		-0.0107851	0.0649735		Y	-0.507666	1.91509	+		-0.217486	0.652333		Y	-0.608131	1.87307	+		-0.302673	0.798663		70102	45102	72670	42283	58706	62114	63457	65404	49939	72787	50536	79590	49601	54354	67709	47789	66843	50716
slr0301	slr0301	ppsA	phosphoenolpyruvate synthase	Q55905		-0.142047	0.561489		Y	-2.01541	2.91455	+		-0.331591	1.22809		Y	-0.731247	3.616	+		-0.350224	1.61998	+	81542	45721	79521	16907	61484	63059	71087	66703	21147	68809	53689	87656	44326	53256	63498	41306	58991	15546
slr0331	slr0331	ndhD1	NADH dehydrogenase subunit 4 (involved in photosystem-1 cyclic electron flow)	P32421		0.265747	1.49967	+	Y	0.489861	1.38372	+	Y	0.442418	1.86861	+		0.0178613	0.125676			0.18495	0.12661		183.73	168.61	228.34	230.57	254.51	271.84	280.47	341.29	331.49	303.82	284.27	304.38	305.43	248.46	236.45	292.92	318.49	384.41
slr0420	slr0420	slr0420	hypothetical protein	Q55747	Y	-0.480102	2.83477	+		-0.0926188	0.779861		Y	-0.58814	2.37198	+		-0.0383424	0.156967		Y	-0.485321	2.243	+	17630	17134	11397	12606	10021	11512	15626	12570	18644	14237	17560	21761	13886	16301	19085	22687	16090	20903
slr0473	slr0473	cph1 hik35	cyanobacterial phytochrome 1 two-component sensor histidine kinase	Q55168		-0.0920291	1.53667	+	Y	-0.769597	1.69024	+		0.0886705	0.618316		Y	-0.698905	1.62583	+		0.103334	0.444513		7836.5	4162	6900.8	3525.4	7275.8	7828	6514.3	5549.4	2685.6	4616.5	3024.3	5476.2	5518.1	6042.8	5333.7	4305.5	5751.1	3929.7
slr0474	slr0474	rcp1	two-component response regulator CheY subfamily regulator for phytochrome 1 (Cph1)	Q55169		0.162982	0.821553		Y	-0.975084	1.38856	+		0.122719	1.03465		Y	-0.555338	1.37132	+		0.0798236	0.484336		12235	7553.6	12058	4963.4	11226	11111	5557.8	5011.2	1939.7	5221.7	3102.8	5124.4	9641.8	10835	8255	7087.4	11133	5570.3
slr0593	slr0593	samp	cAMP binding membrane protein	P74736		0.278243	1.36067	+	Y	0.558092	1.57092	+		0.287155	0.966299		Y	0.527687	1.42362	+		-0.132513	0.320459		1485.6	2082.3	1801.4	1996.1	1821.7	1528.2	1154	1386	1711.8	1538.2	2062.2	1350.4	1755.9	1383.8	1516.5	2135.6	1886.2	2295.4
slr0645	slr0645	slr0645	hypothetical protein	Q55727		-0.0540634	0.400655		Y	-0.647409	2.02122	+		0.101206	0.770032		Y	-0.865058	2.54852	+		0.00137191	0.0795442		36423	16958	31041	18812	32696	31848	51326	46474	30346	45372	27168	49037	45695	46667	38841	25443	42524	25712
slr0670	slr0670	slr0670	hypothetical protein	P72937		0.162065	0.77448		Y	0.412659	1.44148	+		0.347446	2.89562	+		0.333877	1.0913		Y	0.43462	2.23058	+	7425.4	8042.2	7387.3	8458.9	8303.7	9162	12816	10454	11753	10505	12517	9641.4	7566	9067.3	5486.1	7978.7	6844.4	7583.9
slr0740	slr0740	slr0740	hypothetical protein	P72684		0.260173	1.05991			0.337737	1.33	+	Y	0.388261	1.44845	+		0.457867	1.23745		Y	0.467627	1.3444	+	4828.5	5888.9	5185.1	4952.8	5707.4	6174.5	10879	8942.1	8966.7	8697.5	10882	7458.5	14971	18116	11662	17288	15450	15552
slr0758	slr0758	kaiC1	circadian clock protein KaiC homolog	P74646		0.0474622	0.628566		Y	0.516923	1.87161	+		0.0015417	0.0116057		Y	0.427019	2.19193	+		0.221644	1.11221		38537	47594	39041	45976	35855	43358	50090	36105	56163	38424	55203	41153	36126	45799	36220	54445	40927	52978
slr0869	slr0869	slr0869	hypothetical protein	P73765	Y	-0.48314	1.91035	+	Y	-1.4967	2.2995	+	Y	-0.513698	1.84812	+	Y	-1.73129	2.28894	+		0.186154	0.611899		61025	18250	44293	19203	42315	70906	48988	25632	12978	27839	11186	42541	28888	52131	43686	15447	32459	16433
slr0884	slr0884	gap1	glyceraldehyde 3-phosphate dehydrogenase 1 (NAD+)	P49433		-0.235814	1.87217	+	Y	-1.61796	1.93976	+	Y	-0.525643	1.6599	+	Y	-1.03976	2.09242	+		-0.225392	1.26001		39125	17353	31743	10567	25216	32522	45988	31688	14907	41232	25476	53250	28346	38133	39954	22223	37756	14886
slr1028	slr1028	slr1028	unknown protein	P73139	Y	-0.756903	2.26491	+	Y	-0.74838	1.66356	+	Y	-0.715885	2.41095	+	Y	-1.20623	2.08189	+		-0.220409	2.7065	+	58515	24302	34130	26874	33155	47167	37528	23672	23653	22851	17552	43249	20282	34148	34399	17021	22395	23533
slr1051	slr1051	fabI	enoyl-[acyl-carrier-protein] reductase	P73016	Y	-0.811048	2.57696	+		-0.0575908	0.46328			-0.0367149	0.834223			-0.0611334	0.636808		Y	-0.410054	1.51693	+	56431	47643	34490	45681	48586	39686	36597	38003	40362	19935	43337	44885	45221	35473	43764	48412	28374	43404
slr1136	slr1136	ctaCI	cytochrome c oxidase subunit II	Q06474		-0.0457819	0.0871041		Y	-1.39622	1.55918	+		-0.0998013	0.151366		Y	-0.669056	2.5324	+		0.00144153	0.136627		5035.1	2337.2	4228.8	1428.6	3753.1	3943	8589.8	6392.6	2852	7407	5480.7	8557.5	9894.1	11731	8559.8	7107.5	10292	4010.8
slr1161	slr1161	slr1161	hypothetical protein	P74236	Y	-0.42326	1.78709	+	Y	-0.914466	1.59922	+	Y	-0.515317	1.42267	+	Y	-0.830869	1.52086	+	Y	-1.05177	1.66139	+	44197	21028	30876	18500	25540	18972	13028	15566	13319	16999	14587	26226	25251	18124	31363	21493	27782	17950
slr1232	slr1232	slr1232	unknown protein	P73477	Y	-1.62574	1.94336	+		-0.219368	1.22477		Y	-0.748355	2.68993	+		-0.28814	2.41596	+	Y	-0.638098	1.9074	+	11229	8967.8	3359.3	7701.7	6354.3	7867.2	4611.3	4197.1	6190	2415.5	6360.7	8362.4	4084.8	4981	6791.6	6282.7	2589.2	6894.7
slr1240	slr1240	slr1240	unknown protein	P73497		0.0324826	0.128011		Y	-0.599942	1.33182	+		-0.0331724	0.283999		Y	-0.68007	1.32351	+		-0.042981	0.285096		18681	11152	19114	9693.2	17677	18351	33477	29151	19812	30346	19860	34396	19246	21313	20484	14798	23465	16010
slr1247	slr1247	pstS	phosphate-binding periplasmic protein precursor (PBP)	P73785		-0.122753	0.695783		Y	-0.622705	1.69294	+		-0.0594062	0.140115		Y	-0.708212	1.63886	+		0.179418	1.01762		30254	17030	28383	14622	25914	32538	32779	20504	16909	22054	16045	27218	41304	45940	37536	26610	36906	27800
slr1263	slr1263	slr1263	hypothetical protein	P73803	Y	-1.35369	2.10006	+		0.114102	0.323158		Y	-0.468568	1.6142	+		0.168225	0.383345		Y	-0.922714	2.91427	+	11407	9460.4	3566.9	8448.3	6124.2	5340.2	4546.1	6982.4	10306	3863.9	11608	10536	11108	10076	13160	20194	6528.6	18314
slr1270	slr1270	slr1270	periplasmic protein function unknown	P74182	Y	-0.703578	1.86322	+		-0.158114	0.794841		Y	-0.643905	1.83841	+		-0.0229368	0.0229858		Y	-0.684691	2.42212	+	28156	26508	14009	18385	15073	14989	14982	14530	20281	14256	19804	24139	18469	22307	28006	34925	21051	29735
slr1272	slr1272	slr1272	probable porin	P74184	Y	-1.06517	1.42758	+		-0.250516	0.755136		Y	-0.906007	1.33197	+		-0.133857	0.29462		Y	-0.998269	1.65487	+	30591	26974	12860	18686	13089	14323	6603.7	7545.9	11564	6530.2	10572	15411	11885	13650	20279	24954	11964	21169
slr1277	slr1277	gspD	pilus assembly protein homologous to general secretion pathway protein D	P74189	Y	-0.812344	1.89713	+		-0.00945938	0.0550888		Y	-0.587975	1.7241	+		-0.197459	0.902925		Y	-0.767844	2.13734	+	41924	32284	20646	28104	22902	21944	20033	22579	32576	18473	27315	34980	19822	21763	29391	32946	20112	36729
slr1378	slr1378	slr1378	hypothetical protein	P73158		0.327272	0.918677			0.0793579	0.142846		Y	0.387709	2.79171	+		0.406785	1.24295		Y	0.526549	2.39433	+	2962.5	3571.4	3551.8	2829.1	3842.2	4472.6	7423.2	5893.2	5288.7	6679.8	7244.5	5317.2	6119.4	7490.9	4883.2	7081	6136.6	4860.6
slr1396	slr1396	slr1396	unknown protein	P73188	Y	-0.476897	1.33641	+		0.126281	1.09502			-0.46568	1.09459			-0.293388	1.65791	+	Y	-1.00186	1.32855	+	9761.5	7339.2	7123.7	9296.4	6866.4	5013.5	7041.7	8774.9	12965	8444.3	10520	13341	8940.5	6685.9	13573	12760	10524	15506
slr1434	slr1434	pntB	pyridine nucleotide transhydrogenase beta subunit	P73500		0.00866362	0.0142514		Y	-0.434638	1.54145	+		-0.0187906	0.217211		Y	-0.803643	1.56643	+		1.19915e-05	0.0428507		22879	13203	22178	14075	21052	20768	28906	25498	19366	26363	15302	30252	19989	25085	19866	13022	23174	16653
slr1437	slr1437	slr1437	unknown protein	P73503		0.0689142	0.457279		Y	-0.565071	1.78753	+		-0.224137	0.661373		Y	-0.451258	2.35897	+		-0.339269	1.26202		5415.8	3841.1	5349	3355.7	4341	4460.9	3642	2942.1	2905.8	4268.1	3370.2	4791.8	4226.5	3593.7	4202.9	3372.6	5320.7	2779.7
slr1661	slr1661	slr1661	hypothetical protein	P74664	Y	-0.887114	1.31333	+		0.0589575	0.0954931		Y	-0.734459	1.3126	+		-0.120184	0.452357		Y	-0.771476	1.34735	+	7406.8	6453.1	3716.7	5424.7	3915.4	3984.7	3713.2	3262	6210.6	3140.4	4374.1	5935.9	1523.3	1639.9	2507.8	3041.7	1441.1	2973
slr1681	slr1681	slr1681	unknown protein	P74276	Y	-0.622216	1.42968	+		0.341175	1.05235		Y	-0.521124	1.41383	+		-0.368995	1.42301	+	Y	-0.481462	1.79139	+	9164.3	6433.7	5141.6	8002.8	5185.8	6375	6198.5	5977	9952.8	5521.5	6413	8725.9	3118.5	3612.5	4433.2	4089.4	3298.7	7205.8
slr1743	slr1743	ndbB	type 2 NADH dehydrogenase NdbB	P73735		0.277259	1.72607	+		0.327108	2.51348	+		0.336875	2.03603	+	Y	0.450109	2.09828	+	Y	0.418897	2.59746	+	45704	52405	49231	45263	50039	54172	40416	32717	34752	34971	42323	29356	37369	44744	27838	43687	37246	38228
slr1793	slr1793	tal	transaldolase	P72797		0.0378646	0.419097		Y	-0.881466	1.75928	+		0.156621	1.0842		Y	-1.55416	2.47895	+		-0.113322	0.470593		109610	35520	106820	55807	115540	106100	114410	121120	62273	125390	45124	129520	114330	100510	100450	35785	111510	52535
slr1815	slr1815	slr1815	hypothetical protein	P73700		0.0497921	0.657286		Y	-1.02463	1.5452	+		-0.0343494	0.02771		Y	-0.588212	1.47366	+		0.238632	1.29051		3465.8	1958	3475.7	1383.3	3063.5	3902.3	4308.2	3650.4	1696.5	3395.3	2571.2	3716.3	1412.6	2288.1	1656.8	1272.1	1942.9	881.31
slr1841	slr1841	slr1841	probable porin	P73409	Y	-0.817767	1.9059	+		-0.114701	0.283464		Y	-0.734981	1.67546	+		-0.210753	0.865407		Y	-0.758363	1.5288	+	47322	35566	23882	28671	22575	22734	20896	21174	30988	18737	28809	37241	21009	26824	32568	36645	22584	39935
slr1875	slr1875	slr1875	hypothetical protein	P73633		0.260913	0.313748			0.496899	1.19014		Y	0.492378	1.38948	+	Y	0.627384	1.85917	+		-0.0598173	0.203531		2480.6	2989.9	1988.8	2780.7	2954.8	2431.1	2114.2	2805.9	2801.3	2992.4	3734.3	2759.6	1778.4	1239.1	992.84	2205.1	1740.6	1906.5
slr1908	slr1908	slr1908	probable porin	P73103	Y	-0.808933	1.45397	+		0.0501705	0.0254824		Y	-0.684059	1.56627	+		-0.0319832	0.134794		Y	-0.771889	1.36972	+	82007	67869	38576	54892	40088	39875	37506	42067	63678	35851	59103	71851	34162	42415	50337	68772	37819	72721
slr2073	slr2073	ycf50	hypothetical protein YCF50	P73376		0.158435	0.863789			-0.263344	0.780189			0.0899158	0.399153		Y	0.407301	2.03228	+	Y	1.44859	1.59573	+	3014.2	3816.2	3520.4	2415.1	3142.8	7981.7	9385.9	3245.7	2525	3727.3	4740	3803	4394.1	13666	4029.9	6104.1	4703.4	3489.5
slr2132	slr2132	pta	phosphotransacetylase	P73662		-0.0651929	0.267305		Y	-0.517975	1.77242	+		0.104845	1.444	+	Y	-0.721345	2.356	+		0.166611	1.00087		7855.4	5048	7769.2	4287.5	7434.8	8475.5	6593	5661.1	3720.6	4984.7	3230.8	5770.1	5779.2	6671.9	5309.3	3318	5216.5	4190
slr5054	slr5054	slr5054	probable glycosyltransferase	Q6ZES6		-0.35103	2.19181	+	Y	-0.570795	1.31599	+		-0.307533	2.83091	+	Y	-0.488233	2.3598	+		-0.290264	2.1372	+	1631.7	1246.1	1287.7	926.26	1249.5	1284	549.09	445.9	455.45	467.27	394.12	714.52	973.14	1087.3	1098.2	935.26	988.43	752.6
slr5088	slr5088	slr5088	probable short-chain dehydrogenase	Q6ZEP2		0.255828	0.672513		Y	0.384195	1.59078	+		0.249134	1.40285	+	Y	0.380846	1.46696	+		0.145965	1.37199	+	1913.3	2596.8	2256	1989.7	1950	2059.1	3034.3	2908.9	3261.4	2521.6	3078.2	2751.8	2992.6	2955.1	2363.1	3472.9	3536.5	3478.6
slr6039	slr6039;sll0788	slr6039	hypothetical protein	Q6YRW5		-2.20415	0.811838		Y	0.582151	1.50924	+		-0.525453	0.607077			-0.581978	0.597348		Y	2.08484	2.99216	+	3366.9	2956.2	778.89	5460.4	2963.3	21157	25223	3734.6	8679.8	1979.2	4164.3	6968.8	5678.3	30777	11309	5624.3	1199.4	14080
slr6071	slr6071;slr6012	slr6071	unknown protein			-0.519552	1.29388		Y	-1.17893	1.3149	+		-0.442195	1.12559		Y	-1.08964	1.36131	+	Y	-1.00801	1.34266	+	44475	21552	31324	18842	30834	22932	38704	48637	29829	50051	34842	81602	44476	31119	57032	29025	43301	25325
slr6074	slr6074;slr6015	slr6074	unknown protein		Y	-0.523107	2.34431	+	Y	-0.878652	1.9377	+	Y	-0.459335	1.46981	+	Y	-1.00389	2.66494	+	Y	-1.11991	2.04013	+	6330.3	2798.8	4242.6	2533	4250.3	2798.1	2436.1	3570.4	2844.1	3291.3	2447.5	5374.2	4368.7	3335.9	6254.5	3927.8	4974.2	3850.1
ssl1046	ssl1046	ssl1046	hypothetical protein	P74772	Y	-0.457824	1.79188	+	Y	-1.73242	1.66608	+	Y	-0.798947	1.84229	+	Y	-1.14546	2.07037	+		-0.348546	1.0837		13284	5007.9	8750.3	3103.7	6333.7	8597.4	10782	6309.3	3629.4	8158.6	5190	11965	9457.9	13876	15441	8865.9	12846	4806
ssl2245	ssl2245	ssl2245	unknown protein	P73489	Y	0.747344	1.32133	+	Y	1.1241	2.73074	+		1.11685	0.781684			1.14998	1.24515			0.534668	0.779953		14788	31741	19218	21866	17323	14390	14256	29190	19449	13705	18102	10583	13652	14707	6352.1	18731	16029	18935
ssl3436	ssl3436	rpl29	50S ribosomal protein L29	P73312		0.118836	0.193573		Y	-1.11505	1.57978	+		-0.0506124	0.0232665			-0.454842	0.884097		Y	-0.926815	1.6554	+	14002	8297.3	11601	4330.7	9109.2	5870	5657.8	3656.2	3952	9786	6012.9	10357	18069	6795.7	9877.7	10765	14953	6381.2
ssl6082	ssl6082;ssl6023	ssl6082	unknown protein			-0.168428	0.611932		Y	-1.01685	1.65027	+		0.000783277	0.0446683			-0.277486	0.869814		Y	-2.8018	1.49631	+	5910.4	3724.1	4101.7	2520.2	4069	1040.7	1199.1	6569.1	4482.7	8156.5	7598.1	9531.5	7973	717.13	5314.2	5920.9	5960.2	2587.7
Rep:replicate.
# Y: proteins commonly regulated by at least two of the RCM proteins. Ratio(ΔRCM/WT) < 0.76, p < 0.05; Ratio(ΔRCM/WT) > 1.30, p < 0.05.
§ Proteins with significant differential expression between WT and RCM mutants as determined by Stutent's t-test p < 0.05 (indicated as +).
