# Supplementary material for: Parallel Proteomic Comparison of Mutants With Altered Carbon Metabolism Reveals Hik8 Regulation of PII Phosphorylation and Glycogen Accumulation in a Cyanobacterium
Source: Mol Cell Proteomics. 2023 May 22;22(7):100582. doi: 10.1016/j.mcpro.2023.100582 (PMC10315926; doi:10.1016/j.mcpro.2023.100582)
Supplement: Supplemental Table S5 [file mmc6.xlsx]

## Sheet: Sheet1
Supplemental Table S5. DEPS in all RCM-deficient mutants.
Accession	Protein Groups	Gene Symbol	Name	UniProt	Regulated by Hik31#	Log2Ratio (Δhik31/WT)	-Log Student's T-test p-value (Δhik31/WT)	Student's T-test Significant§	Regulated by Hik8#	Log2Ratio (Δhik8/WT)	-Log Student's T-test p-value (Δhik8/WT)	Student's T-test Significant§	Regulated by Rre37#	Log2Ratio (Δrre37/WT)	-Log Student's T-test p-value (Δrre37/WT)	Student's T-test Significant§	Regulated by SigE#	Log2Ratio (ΔsigE/WT)	-Log Student's T-test p-value (ΔsigE/WT)	Student's T-test Significant§	Regulated by Slr6041#	Log2Ratio (Δslr6041/WT)	-Log Student's T-test p-value (Δslr6041/WT)	Student's T-test Significant§	TMT reporter intensities
																									WT_Rep-1	ΔsigE_Rep-1	Δhik31_Rep-1	Δhik8_Rep-1	Δrre37_Rep-1	Δslr6041_Rep-1	Δslr6041_Rep-2	Δrre37_Rep-2	Δhik8_Rep-2	Δhik31_Rep-2	ΔsigE_Rep-2	WT_Rep-2	Δrre37_Rep-3	Δslr6041_Rep-3	WT_Rep-3	ΔsigE_Rep-3	Δhik31_Rep-3	Δhik8_Rep-3
sll0064	sll0064	sll0064	periplasmic protein putative polar amino acid transport system substrate-binding protein	Q55146	Y	-0.558158	1.64354	+	Y	-0.517142	1.46192	+	Y	-0.47221	1.40555	+	Y	-0.611607	1.4687	+		-0.469569	1.29531		52615	35864	38307	33373	36895	36972	15192	13884	13622	12486	13429	20566	11880	14943	18834	11878	12737	12225
sll0036	sll0036	sll0036	hypothetical protein	Q55452		0.0818165	0.774736			-0.0579108	0.210332			0.0741582	1.23512			-0.00925602	0.119667		Y	0.412605	2.25572	+	17068	16052	17144	11483	15907	19906	21218	14854	14040	14287	14516	15586	14077	21478	13182	15132	16420	15485
sll0051	sll0051	sll0051	hypothetical protein	Q55162		-0.191432	0.725979			-0.566079	1.16131			-0.258699	0.954104		Y	-0.801834	1.44608	+		-0.378063	0.953259		45642	24121	41176	27315	35355	35523	45955	44338	36664	46572	34453	57545	49640	49796	62759	38143	55411	40866
sll0100	sll0100	sll0100	N-acyl-L-amino acid amidohydrolase	P54984		0.0794337	1.45017	+		-0.048279	0.443096			0.0735453	0.627663			0.124613	1.20701		Y	0.505688	1.87992	+	6103.8	5895.3	6209.7	5081	5843.7	8393.6	6909.4	4284.3	4169.1	4728.7	5456.7	4889.8	7565.4	10841	6715.2	8259.3	7802.1	6970.1
sll0108	sll0108	amt1	ammonium/methylammonium permease	P54147	Y	-0.446517	1.46489	+		0.195728	0.724814			-0.224111	1.26943			-0.0939444	0.428749			-0.295894	0.737579		3199	3042.5	2030.3	2600.6	2458.2	2257.8	2364.8	1863.9	2813.7	1716.1	2128.1	2407.4	2860.2	2773.5	3337.4	3320.4	2808.9	4240.1
sll0142	sll0142	sll0142	probable cation efflux system protein	P74461		0.0678451	2.75103	+	Y	0.491069	1.32143	+		0.0375866	0.291159			0.265461	1.26913			0.297045	1.01625		3315.5	3549.3	3277.2	3839.6	3113.4	4037.2	2169.7	1476.2	2417	1847.6	2262.5	1902.1	4558.7	5611.3	3848.2	5379.8	4473.3	5927.2
sll0149	sll0149	sll0149	hypothetical protein	P74452		0.031141	0.265686			-0.0692671	0.984149			0.0531531	0.320934			0.0144362	0.180017		Y	0.392896	1.37776	+	12919	12228	13419	9891	12792	15734	7826.7	5204.5	4969.1	5161.4	5737.9	5797	8526.3	12674	8385.6	9453.6	9339.3	9029.6
sll0176	sll0176	sll0176	hypothetical protein	Q55554		-0.0430577	0.224433			-0.319677	0.738469			0.0773379	0.193596			0.0970095	0.53189		Y	0.625184	2.07162	+	2813.6	2814.7	2302.9	2282.1	2551.1	3738.2	2806.6	1387.2	1087.4	1433.4	1626.7	1743.4	1669	2433.3	1294.8	1727.2	1667.5	1030.3
sll0179	sll0179	gltX	glutamyl-tRNA synthetase	Q55778		0.130977	1.47975	+		0.072965	0.456303			0.155062	0.771929			0.103383	0.829728		Y	0.49227	1.54902	+	35915	34188	38034	32661	36167	45988	41913	26473	27462	28384	30184	28836	58329	79179	48215	61479	58859	52707
sll0184	sll0184;sll2012	sigC	group2 RNA polymerase sigma factor SigC	Q59996		0.121777	1.07746		Y	-0.735118	1.5137	+		-0.0747364	0.194009			-0.0773595	0.533091			-0.0427641	0.246985		17470	14510	16986	8766.4	13253	13970	11216	7399.5	6297.4	10264	9181.6	10300	11891	11075	9708.8	11408	12482	5497
sll0223	sll0223	ndhB	NADH dehydrogenase subunit 2	P72714		0.0210135	0.0502735		Y	0.414574	2.31098	+		0.334585	1.25206			0.266531	1.64743	+		-0.0109668	0.0977458		23583	24781	21046	26282	25755	21468	21672	21080	23989	20312	23923	19823	31141	23805	22257	31273	24432	31885
sll0224	sll0224	sll0224	amino-acid ABC transporter binding protein	P72707		-0.059241	0.959524			0.188023	0.692891			-0.0573308	0.742845			0.051557	0.531835		Y	-0.574638	1.39476	+	29767	27379	25907	24796	24146	18746	23791	30653	36462	30669	34430	34638	42914	32834	42745	53313	47487	58314
sll0242	sll0242	sll0242	unknown protein	P73896		-0.0228188	0.248587		Y	-0.969303	1.83081	+		-0.119019	0.558187			-0.316742	1.31564	+		0.17198	1.09064		6426.3	5068.8	6247.9	2513.4	5787.4	6887.2	8540.1	6059.9	3455.3	6433.9	5395.7	7388.2	3659.5	5451.1	4308.5	3955.4	4697.8	2554.5
sll0243	sll0243	sll0243	unknown protein	P73895		-0.0474235	0.57001		Y	-0.678152	1.31177	+		-0.0433149	0.43971			-0.0630641	0.330197			0.192352	0.966268		10536	10278	10032	5063.9	9380.3	11971	8970.5	6660.5	4487.5	6631.4	6806.4	7738.7	14736	18790	15214	15820	16359	10854
sll0373	sll0373	proA	gamma-glutamyl phosphate reductase	P54902		0.043309	0.352718			0.142994	0.823061			0.117051	0.650852			0.120522	1.40481	+	Y	0.429704	1.49859	+	47810	46402	47625	40583	46164	58628	36319	25128	27075	23450	26991	24194	32968	46317	32095	38954	35178	36780
sll0416	sll0416	groEL-2	60 kDa chaperonin 2 GroEL2 molecular chaperone	P22034		0.177887	2.41793	+		0.0727919	0.923582			0.20942	1.52779	+		0.173448	1.29605		Y	0.613265	1.74548	+	167700	181140	178840	148210	167790	230420	191820	141870	121420	133820	140340	129870	154670	260680	134910	169820	172310	154970
sll0441	sll0441	sll0441	unknown protein	P74688		0.0196165	0.2401			0.186475	1.36711	+		-0.00341918	0.039888			0.054955	1.54363	+	Y	0.918551	1.83639	+	12686	12252	12458	12372	11732	22222	29922	13204	15376	14070	15036	14985	10799	23098	10921	12959	11944	13099
sll0446	sll0446	sll0446	unknown protein	P74682		-0.224231	1.53514	+	Y	-0.426189	1.93974	+		-0.234214	1.57213	+		-0.386284	2.08617	+		-0.00182715	0.0702469		61706	41642	50915	36362	47566	57250	69519	49166	45824	51397	50154	66239	64967	83433	74418	66828	70672	61398
sll0451	sll0451	sll0451	hypothetical protein	P74676		0.0241983	0.0048102		Y	-1.21084	1.83841	+		-0.110715	0.57458			-0.119956	0.281724			-0.0322335	0.0236648		3019.3	2040	3388.9	840.82	2175.7	2402	3572	3167.4	1632.7	3004.3	3467.4	3594.8	4144.9	5289.3	4119.5	4887.6	4386.8	2065
sll0459	sll0459	uvrB	excinuclease ABC subunit B	Q55170		0.074125	0.882245			0.343298	1.5638	+		0.195126	0.873433			0.312356	1.72514	+	Y	0.470109	1.93634	+	21777	23904	20801	24002	23100	28912	21962	14312	17752	15489	19526	15388	31621	39475	25704	36151	30176	33546
sll0517	sll0517;ssr1480	rbp1rbpA	putative RNA binding protein	Q57014	Y	-1.01306	1.5578	+		-0.0794189	0.523295			-0.0690018	0.541602			-0.014211	0.315068			0.125063	0.23046		16250	15148	9691	13543	14432	15549	13946	12621	13237	4909.7	15111	15946	14154	22924	14171	15971	8260.4	14108
sll0521	sll0521	ndhG	NADH dehydrogenase subunit 6	P26523		0.0755251	0.446329		Y	0.409931	1.5825	+		0.267473	0.953896			0.286433	1.05023			0.0294807	0.193122		14889	15600	13422	17369	15639	14822	25510	23802	29401	25497	30851	25654	15811	13026	11069	16293	13917	15780
sll0522	sll0522	ndhE	NADH dehydrogenase subunit 4L	P26524		0.302952	1.08297			0.272965	0.531723			0.291376	1.79083	+	Y	0.425231	1.37173	+		0.081512	0.217929		0	0	0	0	0	0	1722	1592.2	1764.5	1695.2	1865.7	1495.4	1417.7	1264.8	1095	1762.6	1508.7	1351.6
sll0588	sll0588	sll0588	unknown protein	Q55862		-0.0943744	0.292103			-0.298399	0.758129			-0.177613	0.518354		Y	-0.444166	1.57053	+		-0.329832	1.2258		34554	21298	28725	19002	21689	21851	27427	29509	23844	26247	22557	33795	33325	35547	33528	32677	40710	36550
sll0634	sll0634	btpA	photosystem I biogenesis protein BtpA	P72966		0.201711	1.49216	+	Y	0.438135	1.5997	+		0.32723	1.15263			0.138525	1.09976			0.262951	0.592045		1917.7	2109.8	2269.4	2329.8	2604	2534.4	5505.9	4813.4	5684.6	4803.2	4596.4	4624.4	5777.7	6143.2	5285	6574	6294.8	7112.3
sll0654	sll0654	sll0654	alkaline phosphatase	P72939		0.15068	0.381548		Y	-0.473046	1.73515	+		-0.115567	0.219826			-0.21101	0.698517			-0.0356983	0.00883253		2029.7	1842.6	1522.1	1169.9	1307.1	1498.1	3570.7	2814.1	2142.8	3573.7	2690.3	3251.1	3137.3	3482.7	2840	2452.9	4255.3	2281.9
sll0676	sll0676	sll0676	hypothetical protein	Q55966		0.0870666	0.192227		Y	0.382356	2.61876	+		0.0607364	0.403384			0.248211	1.02457			0.160365	0.252176		2727.2	2808.4	2601.8	3212	2651.7	3029.1	4634.6	3282.3	4654.7	4239.2	4925.9	3863.8	9700.2	9872.5	8728.6	11324	9559.3	10961
sll0772	sll0772	sll0772	probable porin	P15730	Y	-0.717587	1.32082	+		-0.0726784	0.281249			-0.497429	1.22196			-0.213859	0.782438			-0.663485	1.10658		5593.3	4658.3	2956.9	3914.4	3098.9	2755.3	8641.5	10964	12755	8304	11160	14718	7576.9	10209	11092	11480	8065.4	12724
sll0807	sll0807	rpe	pentose-5-phosphate-3-epimerase	P74061		-0.0569308	0.24041			-0.205785	1.45788	+		0.22915	0.316789		Y	-0.405527	1.90283	+		-0.174857	0.578732		21412	15869	21866	15899	19726	20362	17111	29276	15838	17231	15005	21093	17233	17724	18269	15244	18651	17397
sll0818	sll0818	rsmI	tetrapyrrole methylase family protein	P74038		0.0532317	2.1973	+	Y	-0.743128	1.33034	+		0.0218917	0.143184			-0.322411	1.25462			0.00775037	0.552067		3826.4	2893.3	3812.8	2022.4	3603.3	3536.3	7833.3	6935	4372.8	7234.2	5918	7788.3	4961.1	5882.3	4897	4469.6	5728.6	2838.3
sll0858	sll0858	sll0858	hypothetical protein	P73742		0.248187	1.78248	+	Y	-0.513124	1.78096	+		-0.595394	0.975492			-0.142157	0.94564			-0.44866	1.0579		17453	15222	19179	10863	10621	10780	7417.1	3388	6120.9	10086	7336.8	9338.5	8199.9	7789.7	8898.6	9833.7	12174	6051.6
sll0867	sll0867	sll0867	hypothetical protein	P73573		0.339069	1.47346	+		0.214808	1.1411			0.142078	1.00635			0.0441224	0.572682		Y	0.487137	1.62549	+	4709.9	4302.4	5266.4	4151.8	4296.5	5468.7	5791	3800.5	3911	4693.5	3676.7	3646.8	4802.3	6795.2	4194.7	5116.1	5662.2	5642.2
sll0947	sll0947	lrtA	light repressed protein A homolog	P74518		0.0442859	0.430419		Y	-0.474961	1.35292	+		-0.178596	1.38262	+		-0.249183	0.910117			0.00998758	0.0349126		78576	69161	79428	48606	64682	76687	42680	31322	27718	38520	31360	40978	51852	63965	58281	52146	65105	42079
sll1021	sll1021	sll1021	hypothetical protein	P72929		-0.217963	2.49662	+		-0.235677	2.26359	+		-0.229823	1.78916	+	Y	-0.505891	2.88552	+		-0.0777828	1.08279		131520	81037	107160	88204	99468	115360	131460	97876	104090	103760	93358	134720	106930	127290	116660	97711	114530	112510
sll1025	sll1025	sll1025	hypothetical protein	P72924	Y	-0.582663	1.68741	+		0.208585	0.699379			0.0873495	1.01677			0.093647	0.240868			-0.0708183	0.822492		7396.4	6470.9	5317.6	7513	7005.7	6411.2	3749	3458.2	3969.1	1741.1	4322.3	3762.1	4000.9	3917.4	3573.1	4375.2	2956.2	4171.6
sll1054	sll1054	sll1054	hypothetical protein	P72646		0.300037	0.831812			-0.101514	0.290108			0.318216	1.51538	+		0.143125	0.663975		Y	0.413805	1.72905	+	8039.7	7795.3	9244.2	7330.4	9337.9	10942	17337	13393	11610	16623	15539	13513	11496	12478	8465.8	10441	10737	6825.2
sll1097	sll1097	rps7	30S ribosomal protein S7	P74229		0.15258	1.02904		Y	-0.90266	3.06111	+		-0.396271	0.583321			-0.269742	1.00731			-0.151511	0.548674		38376	26940	39046	17990	24232	29008	38200	16649	18702	35548	27929	36754	30615	28110	27982	30328	37706	14479
sll1101	sll1101	rps10	30S ribosomal protein S10	P74226		0.148847	0.699469		Y	-0.524923	1.32926	+		-0.230692	0.620121			-0.0937299	0.369101			0.0990512	0.117634		74433	55483	72914	41584	51771	60795	46049	25465	24059	37030	36818	38777	38140	48551	35708	41971	49926	28217
sll1108	sll1108	surE	stationary-phase survival protein SurE homolog	P74709		0.109191	0.589694		Y	0.418878	1.43174	+		0.13207	0.745219			0.14985	0.920066			0.0404895	0.0569373		6742.6	7281.9	7519.5	7212.2	6947.5	6858.6	8353.9	7851.6	9700.5	7589.1	8678.9	7904.2	10460	11098	10064	11822	11353	14953
sll1121	sll1121	sll1121	hypothetical protein	P73339		0.0169735	0.570551		Y	-0.472882	1.45914	+		-0.00220238	0.0415934			-0.119047	1.02118			0.118298	0.897312		14978	11861	14431	8367.7	13089	14233	30852	23412	17572	24963	24530	27493	20526	24865	18902	21341	21698	16106
sll1127	sll1127	menB	14-dihydroxy-2-naphthoate synthase	P73495		0.0803785	1.16189		Y	0.611164	1.37398	+		0.128486	0.559542			0.0320288	0.200503			0.0494638	0.827549		26151	23118	26470	33276	25677	25423	14401	11885	18794	13229	13870	13935	28665	27734	22890	28435	27292	38786
sll1154	sll1154	norA	putative antibiotic efflux protein	P73784		0.24169	0.438099			0.143237	0.35738			0.10363	0.243879			-0.0448614	0.132422		Y	0.377706	1.37677	+	4132.1	3871.2	4948.2	3400.7	3611.7	4715.4	3240.5	2442	2582.9	2370.5	2108.4	2374.6	0	0	0	0	0	0
sll1184	sll1184	ho1	heme oxygenase	P72849		-0.12374	0.623661			-0.300047	0.787403			-0.216542	1.46334	+		-0.322314	2.0575	+	Y	-0.719626	2.84115	+	26350	19867	24571	20592	20849	14906	13736	18242	17427	19993	18498	23205	16061	14202	19343	16847	17878	13879
sll1200	sll1200	sll1200	hypothetical protein	P72824		-0.0761312	0.223091			0.401528	1.10251			-0.082668	0.524348			0.00352693	0.0283405		Y	-0.431299	1.60955	+	1952.4	1642.3	1480.5	1943.2	1535.1	1241.9	1232.7	1456.7	2036.1	1586.5	1773.3	1775.7	1915	1814.7	1812.2	2215.9	2169.1	2957.1
sll1222	sll1222	sll1222	hypothetical protein	P74023		0.379365	1.11092			-0.294076	0.682972			0.369651	1.95096	+		0.0818811	0.118474		Y	0.376195	1.58042	+	3197.4	3570.5	4011	2649	4216.3	4601.3	7655.5	6702.5	4437.5	8213.6	6496.9	6478.4	7564.6	8205.8	5988.2	6380.4	7976.9	4462.3
sll1280	sll1280	sll1280	hypothetical protein	P73529		0.361836	0.732804			-0.312213	2.00914	+		0.475417	1.18216			0.764517	1.03898		Y	0.714493	2.10584	+	1709.3	2002.2	1633.8	1106.8	1985.4	2561.6	3635.6	2403.3	1845.2	2926.4	3977.6	2396.8	1751.4	2073.2	977.72	2376.7	1655.9	834.78
sll1306	sll1306	sll1306	periplasmic protein function unknown	P73597		-0.225574	1.05764			-0.13648	0.592309		Y	-0.542142	2.36717	+		-0.12976	1.15981			-0.290614	1.04498		34819	30916	28090	28158	22056	29867	20295	15466	21466	21552	21970	25411	16989	21473	24911	25356	21907	22163
sll1307	sll1307	sll1307	periplasmic protein function unknown	P73596		-0.194331	1.80044	+		-0.0579723	0.144798		Y	-0.656983	1.95522	+		-0.170931	0.838254			-0.368343	1.90698	+	26861	22984	22432	18647	15595	19766	22405	16979	25085	23874	22844	29788	17366	25584	27755	30149	26832	33774
sll1314	sll1314	dctP	putative C4-dicarboxylase binding protein periplasmic protein	P73589		-0.0834341	0.301662			-0.247662	1.03518			0.0650475	0.500659		Y	-0.532981	1.9872	+		-0.114246	0.508384		32833	21316	26328	24958	32492	30465	43097	40541	33479	42704	30356	44826	31146	28792	30051	23124	31713	25574
sll1325	sll1325	atpD	ATP synthase delta chain of CF(1)	P27180		0.026204	0.198546		Y	0.381322	1.3773	+		-0.012189	0.0150692			0.108982	0.679952			-0.0685129	0.818932		16511	15068	14525	19376	14158	15041	18800	17194	24574	20207	22434	20114	25596	26492	23702	29789	27260	29336
sll1377	sll1377	sll1377	probable glycosyltransferase	P74165		0.0177423	0.378108		Y	0.496631	1.73729	+		-0.0101882	0.145746			0.393714	0.619216			0.394618	0.896759		6028.3	9730.1	5764.1	7571.7	5786.4	8929.4	10853	7287.4	11117	8077.1	9277.5	8605.7	6965.5	9170.7	7156.9	8845.2	8019.6	10017
sll1388	sll1388	sll1388	hypothetical protein	P74148		0.133067	0.484936			0.0996643	0.67687			0.231239	1.27819			0.215836	0.912118		Y	0.423731	2.2438	+	6639.9	6430.6	6086.4	6203.5	7134	8359.9	9571.9	7175.9	7194.4	8371.8	9016.5	7459.1	7696.3	9951.1	6073.9	8273.6	7440.6	6740.3
sll1395	sll1395	rfbD	dTDP-6-deoxy-L-mannose-dehydrogenase	P72621	Y	-0.594102	1.37241	+		0.195925	0.856568			-0.147234	0.871345			0.0858972	0.479697			-0.0842365	0.360864		2587.5	2288.7	1576.4	2395.3	2114.4	2384.8	3859.4	3486.5	4534.7	2548.3	4761.5	4652.7	3989.3	4875.2	4092.4	5495.7	3418.2	5541.1
sll1450	sll1450	nrtA	nitrate/nitrite transport system substrate-binding protein	P73452		0.00885531	0.0143286		Y	0.665691	1.60447	+		0.145867	1.2609			0.137082	0.896267			-0.194737	1.46369	+	72904	70306	65636	85538	68212	56867	48728	53769	75188	49224	56861	55351	57696	50886	47716	65410	58561	96014
sll1455	sll1455	sll1455	hypothetical protein	P73447		0.221773	1.09138			0.230541	0.491402			0.299537	1.48354	+		0.12562	0.600571		Y	0.470647	2.47528	+	4047.6	3851.6	4233.9	4343.4	4580.9	5510	5543.3	4148.8	4163.7	4507.7	4410.9	3731.7	11171	13249	9296.1	10889	11153	9989.3
sll1479	sll1479	pgl	6-phosphogluconolactonase	P74618		0.0545375	0.282471		Y	-0.689148	2.07724	+		0.0656827	0.251208			0.031229	0.197556			0.0293976	0.14006		48522	47397	49015	29865	51425	53231	36913	33369	19179	37331	38334	36281	25912	28139	27642	29032	28542	15949
sll1484	sll1484	ndbC	type 2 NADH dehydrogenase	P74614		-0.0383644	0.759682			-0.200194	2.04183	+		0.119022	2.08283	+	Y	-0.43697	1.76425	+		0.0445273	0.303371		25082	17029	23582	17618	24836	23925	47625	40839	35242	38440	31858	43195	29072	29833	26146	21565	27957	24546
sll1502	sll1502	gltB	NADH-dependent glutamate synthase large subunit	P55037		-0.0746559	0.813911			-0.217793	1.12281			-0.1028	0.648133		Y	-0.420685	2.04756	+		-0.168453	1.26598		145680	103930	135420	93347	127510	125190	148290	140090	128990	138190	118370	166390	115140	131010	129940	109390	139520	134740
sll1514	sll1514	hspA	16.6 kDa small heat shock protein molecular chaperone	P72977		-0.0265853	0.339147			-0.34516	0.748094			-0.268487	1.24602			-0.279096	1.00499		Y	-0.737269	1.3637	+	29978	19931	26622	14497	20419	12961	23046	22238	22845	27378	24565	30256	18562	13646	20072	21068	22882	20755
sll1533	sll1533	pilT2	twitching mobility protein	P74349		0.0122784	0.0908668		Y	-0.668588	1.53212	+		-0.0897323	0.358616			-0.237544	0.922551			0.126914	0.445842		28984	25580	30817	17263	27376	32078	47149	30613	23624	37819	32262	40201	19276	22423	20833	18141	20355	11702
sll1536	sll1536	moeB	molybdopterin biosynthesis MoeB protein	P74344		0.132178	1.80916	+		-0.0566869	0.50253			0.119906	1.25799			0.0702296	0.791923		Y	0.382506	1.90048	+	70260	64858	71416	53034	69470	80678	81060	60072	54449	63130	66213	64167	54961	81501	48788	60715	62217	55111
sll1579	sll1579	cpcC2	phycobilisome rod linker polypeptide	P73204		-0.23899	1.58099	+		-0.340335	3.29818	+		-0.237707	0.921672			-0.200467	1.49385	+	Y	-0.497143	2.05189	+	179690	149880	150800	114250	133010	113790	109590	141940	118540	125030	139660	171450	155130	184070	193340	192140	185840	176630
sll1594	sll1594	ndhR	ndhF3 operon transcriptional regulator LysR family protein	P73862		-0.0195756	0.214452			-0.113985	0.472293			0.167878	0.529			0.205016	0.840206		Y	0.551778	1.83451	+	59751	55943	50237	49882	53972	74260	81602	49493	46123	48105	62404	54684	36913	49734	26791	38942	33324	24197
sll1601	sll1601	sll1601	hypothetical protein	P73855		-0.00616725	0.0539895			0.272323	1.68968	+		0.211952	1.07136			0.281904	1.27794		Y	0.464675	2.16298	+	3097.4	3747.4	2831.5	3340.9	3581.6	4473.8	7976.5	5986.9	6653.1	5943.7	6572.6	6389.5	3863.2	5291.7	3354.6	4908.9	3773.1	4266.7
sll1621	sll1621	sll1621	AhpC/TSA family protein	P73728		-0.116886	0.998345		Y	0.471313	1.99231	+		-0.123908	0.810772			-0.068394	0.162936			0.00320259	4.25619e-06		131180	134960	121110	142910	113150	124520	105710	99677	144890	99035	106140	120330	82746	123710	94587	90572	94387	156170
sll1634	sll1634	sll1634	hypothetical protein	P73453		0.27839	1.40066	+		0.118643	0.618206			0.239342	0.789			0.322512	1.26279		Y	0.52033	1.32976	+	6606.1	7509.3	7873.3	6118.7	7459.1	9648.9	6346.6	4228.8	4132.2	4977	5468.1	4669.7	8602.5	10802	6671.3	10041	9071.6	8435.7
sll1636	sll1636	fbp	ferripyochelin binding protein	P73050	Y	-0.503123	1.3174	+		0.195075	0.96942			0.0125465	0.0260425			0.0273905	0.385243			-0.346445	0.999546		12825	12428	9050.8	13347	12228	10696	13236	16598	18137	10434	17845	18214	13311	12093	13946	15936	11642	16317
sll1666	sll1666	dnaJ	DnaJ-like protein	P72803		0.245179	0.465326			0.209584	0.474324			0.187354	1.12854		Y	0.414512	2.6143	+		0.209939	1.10189		1335.7	1673.8	1310.1	1444	1436	1437.4	1390.4	1108.5	1200.1	1510.2	1449.8	1107.8	1519.9	1708.3	1367.3	2022.7	1571.9	1431.7
sll1714	sll1714	sll1714	unknown protein	P73416		0.250286	0.759705			0.16448	0.421862			0.291688	1.8269	+		0.328032	1.13019		Y	0.656149	1.98003	+	2248.3	2306.4	2238.6	2342.2	2546.7	3517	3230.5	2290.2	2230.8	2657.3	2819.8	2126.4	2457.8	3626.5	2013.9	2971	2591.7	2062.5
sll1742	sll1742	nusG	transcription antitermination protein NusG	P36265		0.0617439	0.775996		Y	-0.514014	1.64005	+		0.0920987	0.240035			0.0606457	0.439923			0.0635492	0.782243		35894	32097	34198	21984	32655	33431	49796	38146	28215	43478	46292	45973	41577	40359	32499	41812	39709	24142
sll1745	sll1745	rpl10	50S ribosomal protein L10	P23350		0.0336663	0.118835		Y	-0.419799	1.53135	+		-0.107238	0.183699			-0.227641	1.16411			-0.119903	1.46584	+	85894	63476	76105	55789	67079	71823	48929	35732	35429	51471	43003	52345	80696	75260	68706	72050	81545	53071
sll1769	sll1769	sll1769	hypothetical protein	P73628		0.281898	0.585786			0.331198	0.928583			0.136244	0.466441		Y	0.445551	1.53278	+		0.322483	1.07553		14150	15983	13161	15583	12783	16814	13222	10188	12623	14047	15592	11538	6508.1	7686	4902	8255.4	7325.1	6586.6
sll1801	sll1801	rpl23	50S ribosomal protein L23	P73318		0.0623956	0.51031		Y	-0.405672	1.6751	+		-0.114613	0.24364			-0.183351	1.15893			-0.00965508	0.252345		9648	7670	10136	5442.9	6576	9267.6	17875	18308	12722	16875	15225	18804	20526	25798	21931	23792	25583	20023
sll1819	sll1819	rpl17	50S ribosomal protein L17	P73296		0.126839	0.966039		Y	-0.732863	1.98597	+		-0.249588	1.18121			-0.180029	1.38015	+		-0.189313	0.70015		20529	16076	22087	10142	14613	15584	15112	10413	8377.9	14114	13025	14891	15558	15263	16129	16596	19923	10309
sll1835	sll1835	sll1835	periplasmic protein function unknown	P73111		-0.0743403	0.311859			0.290734	1.94315	+		-0.162536	0.798742			-0.0679162	0.438066		Y	-0.581097	2.05342	+	17584	16164	15306	17300	14823	11997	12616	15521	20843	17697	17674	18497	9760.5	8379.4	12054	12155	11916	16247
sll1862	sll1862	sll1862	unknown protein	P74486		0.0705948	0.192095			-0.177161	0.604566			-0.0438449	0.0143288			0.0293875	0.0691109		Y	-1.18864	1.94974	+	11587	9802.7	8659.1	9647.3	7910.3	2935.2	7320.2	8847.3	13057	15801	13817	16527	21690	9718.4	13622	20084	20107	11442
sll1863	sll1863	sll1863	unknown protein	P74485		0.415117	0.85927			-0.133083	0.396144			0.116979	0.140538			0.0618577	0.258179		Y	-1.09887	1.79026	+	24969	23157	24695	20986	21049	9898.2	7594.7	7898.6	13666	22638	14599	16220	36422	12005	20048	27584	32097	17168
sll1900	sll1900	act	acetyltransferase	Q79EF3		0.230032	3.1506	+		-0.0925277	0.461361			0.306541	1.1267			0.0432457	0.540977		Y	0.394353	2.2913	+	5454.6	5221.4	6101.3	3707.2	6057.6	6583	9987.3	8968.6	6680.4	8070.8	7481.6	7808.4	5374.7	7217.6	4470.8	5465.3	6044.1	5118.9
sll1911	sll1911	sll1911	hypothetical protein	P73253		-0.0713345	0.686511		Y	-0.501866	2.22497	+		-0.492866	0.801181			-0.154561	0.467185			0.0478865	0.135934		13117	11655	11615	7862.7	8099.8	11013	13465	5338.3	7760.8	9913.8	8463.2	11926	6514.7	8561.1	6761.5	7766.7	7659.6	4970.8
sll1942	sll1942	sll1942	unknown protein	P73076	Y	-0.427674	1.59196	+		0.0985041	0.348934			-0.070119	0.4607			0.177502	1.10528			-0.0495064	0.127979		4322.9	4736.2	2978.7	4222.6	3386.7	4322.1	3461.1	3208.7	3486.2	2636.7	3818.4	3547.7	2989.7	3026.6	3028.1	3801.8	2336.8	3110.1
sll1981	sll1981	ilvB	acetolactate synthase	P73918		0.163999	1.30533	+		0.0495274	0.284654			0.166832	1.36037	+		0.14711	0.89188		Y	0.373668	1.41078	+	28011	26431	28950	21347	26679	30905	37305	28236	27064	28031	31522	27830	33214	44937	27927	36229	36545	33860
sll6036	sll6036;slr5105	sll6036	chromosome partitioning protein ParA family	Q6YRW8		-0.021401	0.397552			0.0524619	0.461519			0.138444	1.54701	+		0.0371812	0.27702		Y	-2.68194	2.28829	+	10223	9030.8	9640.4	8887.5	9827.6	1850.8	1807.1	11252	11042	9874.2	11773	11330	8322.6	974.59	7326.9	8816.5	8262.5	7849.2
sll7062	sll7062	sll7062	unknown protein	Q6ZED6		-0.220237	0.868555			-0.822566	1.25735			-0.20788	0.614082		Y	-0.964018	1.35179	+		-0.231672	0.510664		21151	10326	18508	11432	18152	20032	9875.9	9625.8	6649.8	9742.8	6881.3	12147	12771	14294	16796	8154	14540	7967.3
sll7089	sll7089	sll7089	unknown protein	Q6ZEA9		-0.486466	1.2042			-2.11818	1.26884			-0.42313	0.9976		Y	-1.7152	1.3905	+		-0.248493	0.438022		10860	3883.1	8272.5	2266.9	8204	10001	3724.5	2688.9	861.41	2571.4	940.86	4101	5242.3	5790.4	7853.7	2607	5721.3	1763.3
sll8001	sll8001	sll8001	hypothetical protein	Q6ZE91		-0.0861958	2.26171	+		-0.240573	1.53639	+		-0.0105961	0.0711387			-0.140007	1.33882	+	Y	-0.831025	1.97944	+	23459	18731	20772	15394	19726	11383	17464	26088	22512	24824	25840	28676	15862	10038	15273	16252	16147	14653
sll8004	sll8004	sll8004	hypothetical protein	Q6ZE88		0.124195	0.945001			-0.122693	0.0564786			-0.084648	0.199797			-0.250233	1.76772	+	Y	-0.685575	1.59561	+	2821.8	2310.4	2774.5	2635	2586.8	2137	477.41	692.18	731.46	899.01	673.09	920.44	1291.4	823.54	1318.6	1332.5	1718.5	1067.7
sll8049	sll8049	sll8049	type I site-specific deoxyribonuclease chain R	Q6ZE43		-0.0350508	0.759344			0.0743379	0.708988			-0.00282201	0.0200903			-0.0511422	1.17658		Y	-0.885647	1.71498	+	36063	31946	33601	29646	31627	17829	20586	37437	38469	35640	37702	40937	26097	18041	25909	29288	28782	31878
slr0006	slr0006	slr0006	unknown protein	Q55667		-0.11983	2.37958	+		0.363525	4.20767	+		-0.045088	0.309243			-0.0163436	0.126349		Y	-0.555458	2.34175	+	48227	41309	41524	51054	41626	30725	30270	38134	55576	40221	46870	47546	46207	36864	43369	50798	44992	60933
slr0040	slr0040	cmpA	bicarbonate transport system substrate-binding protein	Q55460		-0.0691157	0.246715			-0.2341	0.837268			0.287533	0.688782		Y	0.381649	1.4422	+		-0.0783916	0.21876		203930	231450	161610	129220	181460	143570	129120	154770	106080	115320	167400	142950	171110	160890	114970	194150	147080	121280
slr0067	slr0067	mrp	MRP protein homolog	P53383		0.0631156	1.02125			0.0411344	0.520692			0.171799	1.44542	+		0.0879335	1.05274		Y	-0.427672	1.8061	+	42279	40118	40704	33783	41916	26682	38414	47515	46195	46687	51076	48136	63432	47628	53405	65264	63195	61841
slr0074	slr0074	ycf24	ABC transporter subunit	Q55790		0.0348973	0.612645			-0.0777043	1.09368			-0.00293194	0.17772			-0.0415757	0.765921		Y	0.424342	1.31663	+	21014	19010	21065	15458	19110	26382	26830	17444	17145	17967	18421	19690	38289	59254	38198	42461	43493	41354
slr0075	slr0075	ycf16	ABC transporter ATP-binding protein	Q55791		0.0306013	0.600462			-0.0930532	3.59595	+		-0.0155321	0.149864			0.0226153	0.101347		Y	0.4695	1.8199	+	20225	19551	19838	15206	17666	25491	35043	22403	20422	22488	23875	24009	27223	44765	28288	31581	31799	29755
slr0082	slr0082	rimO	hypothetical protein	Q55803		0.0299834	0.301469			-0.0513805	0.405304			-0.145804	0.806668			0.0210712	0.370088		Y	-0.566835	1.36547	+	7320.1	6795	7394.3	6098.5	6363.9	5043	7610.7	8856.3	10201	10610	11561	11501	6712.9	5525.5	7525.6	8639.2	8317.2	7438.1
slr0093	slr0093	dnaJ	DnaJ protein heat shock protein 40 molecular chaperone	P50027		-0.00483522	0.0171326		Y	-0.422851	1.91307	+		0.418906	0.86784			0.116365	0.692395			0.0619098	0.243933		7148.8	6550.7	6431.5	4433.9	8107	6407.3	4501	3917.6	2460.2	3358.7	4293.4	3894.4	7745.3	5608.2	4684.2	6027.4	5757.8	4036.8
slr0111	slr0111	slr0111	unknown protein	Q55887		-0.128764	0.497894		Y	-1.21849	2.44368	+		-0.756252	0.864114			-0.237289	1.7634	+		-0.250175	0.900251		22499	18271	17540	10843	12444	15717	16829	4523.4	6426.8	16810	14078	17986	11289	12413	12551	12345	12620	4209.2
slr0169	slr0169	slr0169	hypothetical protein	Q55550	Y	-0.524717	1.59421	+		0.157713	2.02206	+		-0.0565222	0.342431			0.0361116	0.816011			-0.194456	1.13656		12213	11557	8179.1	11551	10420	10105	11737	12253	13544	8186.3	13451	13358	15883	17428	17294	20063	13710	20403
slr0186	slr0186	leuA	2-isopropylmalate synthase	P48576		0.274597	1.35692	+	Y	-0.481924	1.55954	+		0.11616	0.569342			0.0999749	0.3711			0.01844	0.0767356		27232	22997	30094	14393	26293	22103	26936	24011	16628	29439	30080	27425	32013	36891	26325	35311	37990	24166
slr0217	slr0217	slr0217	hypothetical protein	Q55686		0.201417	1.05656			0.0405212	0.159237			0.219348	1.01543			0.313658	2.04691	+	Y	0.83892	2.31661	+	1028.5	1189.4	1035.1	975.71	1011.7	1658.8	1498.4	816.04	700.16	874.21	970.13	814.91	1219.1	1991.1	939.44	1343.8	1277	1010.5
slr0250	slr0250	slr0250	hypothetical protein	P72709		-0.172162	1.01327			-0.112591	0.964368			-0.169334	1.03877			0.109306	0.475308		Y	-0.606574	1.65578	+	13114	13256	11158	9920.4	10358	8223.1	8619.7	10369	11199	10546	12982	13912	8041.2	6628.8	8299.6	11225	8694.4	8791.3
slr0280	slr0280	slr0280	hypothetical protein	P74396	Y	-0.890735	3.25455	+		0.0343688	0.553194			-0.211258	3.245	+		0.0101458	0.112195			-0.246781	1.29968		28751	25832	15489	24499	22371	23898	18334	16028	20196	9461.9	21370	21577	19833	20265	21884	25749	13966	24046
slr0288	slr0288	glnN	glutamate--ammonia ligase	P77970		0.0578006	0.0347905			1.13112	0.581108			0.147324	0.154946			-0.0741526	0.529884		Y	2.2785	1.93557	+	2250.1	1835.9	2174.2	1835.4	1853.3	11068	11798	3068	5596.2	3043.8	3431.3	3800.1	2974.4	14074	1936.1	2298	2663.1	8441
slr0334	slr0334	slr0334	unknown protein	Q55542		-0.102282	0.622062		Y	-2.15074	1.82388	+		-0.412322	0.903391			-0.290544	0.537208			-0.0212325	0.0417687		11062	10588	10297	2404.8	9152	11874	6275.2	4634.6	1235.7	6018	4303.1	6851.9	3442.1	6231.2	5973.8	5256.9	5687.3	1385.1
slr0341	slr0341	slr0341	unknown protein	Q55633		-0.00125038	0.1248			0.0758908	0.418902			0.0019891	0.0620142			0.0769296	0.599342		Y	-0.486049	1.47871	+	13174	13524	12245	11868	11563	9509.5	5491.7	7047.4	7626.2	7331.6	7476.6	7741.1	10496	7951.7	10274	12437	11271	11013
slr0374	slr0374	slr0374	hypothetical protein	Q55589		0.1585	0.889783			-0.142932	1.76944	+		0.239981	1.67949	+		0.0376008	0.297458		Y	0.496647	2.76231	+	70712	64983	68414	53003	71121	92379	87855	64525	51795	66989	59335	62225	70455	91925	54945	69345	70717	53381
slr0376	slr0376	slr0376	hypothetical protein	Q55590		-0.298249	2.11304	+		-0.289464	1.33625	+		0.0110471	0.0917457			-0.24686	2.14062	+	Y	-0.390487	2.17403	+	8909	6896.6	6939.8	5280.7	8452.8	6191.8	9940.2	11018	9113.5	8865.7	9693.3	11789	6549.7	5814.2	7047.4	6797.3	6268.9	6812.6
slr0387	slr0387	nifS	cysteine desulfurase NifS	Q55602		0.191602	1.28453			0.123184	0.603291			0.179844	3.67215	+		0.161729	0.850947		Y	0.437156	3.23229	+	5755.6	5646.9	6401	5523.3	6027.5	7939.9	12097	9262.1	9483.2	10060	10894	9451.3	9000.3	11982	7825.7	9901.8	9524.5	8501.8
slr0394	slr0394	pgk	phosphoglycerate kinase	P74421		0.0411244	0.495385		Y	0.398152	1.47766	+		0.217421	1.67741	+		0.258665	1.55818	+		-0.130489	1.10298		135830	141810	131900	135050	136370	108910	93968	102000	119550	89769	116270	99809	132670	118070	106570	153580	128660	166330
slr0399	slr0399	ycf39	chaperon-like protein for quinone binding in photosystem II	P74429		0.0548344	0.068749			0.271104	1.0672			0.203669	0.593761		Y	0.438273	2.75841	+		-3.9863e-05	0.063829		56380	64733	48069	58357	53369	50381	37040	35420	42418	37450	51375	39482	40231	36764	28250	47940	37321	36368
slr0426	slr0426	folE	GTP cyclohydrolase I	Q55759		0.0707281	0.145174		Y	-0.538019	2.16805	+		-0.000512995	0.016131			-0.0723827	0.252321			-0.421357	1.01493		63241	48885	55477	37541	49487	38699	28047	23001	22356	34967	32532	37792	51888	34829	35029	45376	47621	26521
slr0442	slr0442	slr0442	unknown protein	P74375		-0.383011	1.51778	+		-0.154113	0.771098			-0.317891	1.09883			-0.104281	0.66997		Y	-0.586211	1.36729	+	73381	59244	52511	49874	48701	42688	30002	32215	35650	29753	38337	42596	35052	33250	42063	47663	36786	43649
slr0506	slr0506	por	light-dependent NADPH-protochlorophyllide oxidoreductase	Q59987		-0.138864	1.3483	+	Y	-0.484043	1.66933	+		-0.0789331	0.478557			-0.141976	1.18652			-0.247185	0.912588		145670	124320	128670	96172	129840	126100	81987	73225	60784	79916	85872	95210	97003	84039	96918	95923	94800	67528
slr0513	slr0513	futA2	iron transport system substrate-binding protein periplasmic protein	Q55835		-0.019708	0.202801			0.133103	1.07995			-0.199923	1.44272	+		-0.299828	2.30773	+	Y	-0.393116	2.05124	+	41368	32094	40179	38621	33727	30611	30900	30273	38902	34944	30232	39324	25785	25105	30258	27869	32578	35214
slr0531	slr0531	ggtD	glucosylglycerol transport system permease protein	Q55473		0.178426	0.932348			0.316649	0.604509			0.235166	0.583583		Y	0.416196	1.68379	+		-0.0231579	0.126065		2494	2934	2569.4	2674.3	2717.6	2324.6	1764.9	1828.3	1960.5	1963	2466.9	1839.6	0	0	0	0	0	0
slr0535	slr0535	slr0535	protease	Q55477		0.029682	0.324929			0.047281	0.244502			0.0655737	0.687651			0.0294403	0.25458		Y	0.458112	1.42926	+	19350	17875	19468	16653	18558	25074	21351	14098	16351	14772	16296	15479	10065	15036	9441.3	10547	10101	9171.5
slr0537	slr0537	slr0537	putative sugar kinase	Q55480		-0.00699931	0.0454743			0.255285	1.21312			-0.0986581	0.322658			-0.161077	0.99859		Y	-0.554074	1.39651	+	24545	21173	26782	23789	22409	17636	24071	30691	39240	30196	31765	35003	15950	13533	19708	18332	19614	25155
slr0616	slr0616	slr0616	unknown protein	Q55857		0.0259406	0.00560292		Y	-0.602309	1.442	+		-0.0294346	0.0291122			-0.0917458	0.277963			-1.08513	1.27855		3996.5	2879.9	3462.8	2028.5	3171.2	1683	903.99	1568.8	1100.2	1978.3	1878.8	1936.1	5093.3	2542.6	4351.2	5160.4	4977.9	3493
slr0628	slr0628	rps14	30S ribosomal protein S14	P48944		-0.00119108	0.0121254		Y	-0.618277	2.75712	+		0.00739475	0.00385362			0.103946	0.164766			0.0218403	0.0620063		60747	80499	58741	34975	48829	52225	47901	51022	28276	43605	42442	49905	44665	62051	45158	47084	51630	31079
slr0650	slr0650	slr0650	hypothetical protein	Q55730		0.0550586	0.627763		Y	-0.492828	1.90993	+		0.190289	1.49826	+		0.0621647	1.59622	+		0.0948677	0.798531		24931	23573	23421	15809	25872	24968	30697	27748	17975	26677	27727	27671	18301	18960	15774	19430	18908	11108
slr0657	slr0657;REV__slr0657	lysC	aspartate kinase	P74569		0.156574	2.35493	+		0.0956684	1.09651			0.214415	2.11948	+		0.15348	1.45145	+	Y	0.430599	3.17103	+	65468	64057	67722	55150	68087	78890	80972	60086	59290	60521	64521	58940	57457	77894	47962	63116	60612	56318
slr0692	slr0692	ycf45	hypothetical protein YCF45	P72964		0.15162	1.56183	+		-0.158851	1.86511	+		0.0832517	0.925186			0.0823294	0.931171		Y	1.17597	1.3218	+	35127	34521	36341	26269	32988	70940	41165	15406	13627	17215	16898	16986	16452	37441	14506	18054	18382	14181
slr0699	slr0699	slr0699	unknown protein	Q55961		0.0359607	0.876853			-0.343992	1.60569	+		-0.295489	0.810542			-0.197115	1.57762	+	Y	-0.524833	1.66654	+	19069	15542	18310	13253	14205	12242	15092	12706	14649	19219	17210	20356	7598.3	6296.6	8156.6	8057	9399.4	6462.3
slr0725	slr0725	slr0725	hypothetical protein	P72670		-0.0682963	0.108457		Y	-1.01012	1.59145	+		-0.712641	0.720396			-0.184208	0.560726			-0.825963	1.23639		4222.1	3192.5	3328.2	1723.7	2684.1	1983.3	2686.8	1922.6	1932.1	4226.9	3918.8	4329	0	0	0	0	0	0
slr0737	slr0737	psaD	photosystem I subunit II	P19569		-0.233534	1.78949	+	Y	-0.495574	1.3326	+		-0.318445	2.11155	+		-0.266742	0.622863			-0.138341	0.422469		98926	94726	74563	62089	62620	77289	125770	112910	92378	118640	101580	152340	103480	146410	116780	102790	118270	88875
slr0749	slr0749	chlL	light-independent protochlorophyllide reductase iron protein subunit ChlL	P28373		-0.0643415	0.324551			-0.459907	0.74414			0.0316258	0.249585			-0.286909	1.05419		Y	-0.533609	1.3782	+	2264.4	1738	2293.7	1827.7	2214.6	1523.9	2801.5	3572.4	2514.7	3195.5	3002	3917.5	1523.7	1178.8	1576.2	1512.8	1600.8	840.19
slr0757	slr0757	kaiB1	circadian clock protein KaiB homolog	P74645		0.0201861	0.505251			0.182759	0.628969			-0.0808858	0.451477		Y	0.515391	1.65854	+		0.266149	1.02831		11907	15393	11300	12497	10434	14314	13260	9212.2	12031	11400	17535	12113	8229.4	11564	8031.9	12834	9089.8	9066.8
slr0772	slr0772	chlB	light-independent protochlorophyllide reductase subunit ChlB	Q55607		-0.116143	0.725715			-0.163861	0.418965			0.0880372	0.765648			0.105777	1.55918	+	Y	-0.514382	1.85717	+	8865.4	9031.8	7245.1	7393.5	8614.9	5679	10247	12770	11610	12092	13305	13279	9581.2	6946.8	9188.4	11494	9349.2	7008.6
slr0776	slr0776	lpxD	UDP-3-o-[3-hydroxymyristoyl] glucosamine n-acyltransferase	Q55612		0.0846306	0.828482			0.12274	1.49867	+		0.0364474	0.366602			0.1295	1.90561	+	Y	-0.453689	1.66116	+	24389	24343	25012	20665	23358	17111	17699	21082	22752	23226	24552	23640	9880.2	7824.6	9641.8	12485	11048	12414
slr0844	slr0844	ndhF1	NADH dehydrogenase subunit 5	Q55429		0.31738	0.723302			0.227303	1.0756		Y	0.453104	1.73333	+		0.191529	0.776198			0.204535	0.741041		15856	16715	17840	15229	19881	17983	32390	31272	29110	33898	31203	26676	17966	15297	12671	15636	16445	15820
slr0879	slr0879	gcvH	glycine decarboxylase complex H-protein	P73560	Y	0.407861	1.71147	+		0.286096	2.7508	+		0.540816	1.26697			0.317972	1.6703	+		0.281468	0.56637		19032	19559	21924	17545	20082	17044	12872	15988	11962	12076	12637	10358	12821	14750	8639	13561	14416	11964
slr0890	slr0890	slr0890	unknown protein	P73579		0.150978	0.951572			-0.173349	1.50716	+		-0.192676	0.833132			-0.00930594	0.184607		Y	0.559959	1.63296	+	8937	8502.5	9943.4	6434.2	7319.7	12177	12440	5365.7	6542.1	7727.9	7879.4	8164.7	13015	22198	13103	14331	16449	12932
slr0898	slr0898	nirA	ferredoxin--nitrite reductase	Q55366		0.133034	0.962317		Y	0.389083	1.50559	+		0.105179	0.884753			0.113356	1.36215	+		0.0082472	0.189481		68740	66736	71744	69242	65311	64757	82004	81346	94317	76670	84820	81776	65125	72059	60920	78499	79335	95627
slr0899	slr0899	cynS	cyanate lyase	Q55367		-0.0134579	0.428649		Y	0.440529	1.88521	+		0.1823	0.763632			0.00184262	0.0315241			-0.011493	0.056542		21753	19333	20113	22895	20475	19329	25498	26808	30331	22348	23549	24473	16047	16209	14008	16845	15639	21871
slr0922	slr0922	pth	peptidyl-tRNA hydrolase	Q59989		-0.230234	1.39504	+		-0.192873	1.51471	+		-0.0585994	0.421271			0.0299405	0.108577		Y	-0.54789	1.90179	+	12276	10622	9606.3	9186.3	10227	7577.3	6338.8	7292	7333.7	6922.3	9423.8	9108.9	8341.7	6354.7	7764.3	9423.4	7828.8	7021.1
slr0927	slr0927;sll0849	psbD2	photosystem II reaction center D2 protein	P09192		-0.201081	1.12513			0.130318	0.462281			-0.278007	1.47023	+	Y	-0.422581	1.99066	+		-0.252872	1.29838		44032	32143	39373	34135	34080	36794	39446	35026	46040	35100	32152	45807	24088	28193	31531	26139	29199	42645
slr0955	slr0955	slr0955	probable tRNA/rRNA methyltransferase	P74328		0.0254258	0.219617			-0.0547314	0.201111			0.100805	1.72453	+		0.0458698	0.448214		Y	0.490097	1.62125	+	52245	49959	52533	36736	49687	63989	54958	38894	34216	34628	37999	40283	42871	71141	39259	48995	46239	47230
slr0965	slr0965	dnaN	DNA polymerase III beta subunit	P72856		0.0821499	0.733372			0.258474	2.12855	+		0.11038	1.10847			0.185831	1.24174		Y	0.524079	1.95742	+	26153	26789	25967	25624	24786	34134	51264	33137	37803	33054	37899	35821	31033	46558	26627	37004	33356	35965
slr1034	slr1034	ycf41	hypothetical protein YCF41	P73145		-0.18242	1.4231	+	Y	-0.404479	1.80548	+		-0.197717	0.935126			-0.246061	1.33625	+		-0.0803987	0.875251		31283	23457	25465	21465	24351	28470	22709	16640	16901	19623	20556	23932	17102	18614	17329	16509	17217	12363
slr1035	slr1035	slr1035	hypothetical protein	P73146		-0.0631932	0.370909		Y	-0.466812	1.61601	+		-0.0823361	1.17663			-0.251262	1.01613			-0.0953708	0.87582		26980	19088	22235	15287	22167	22362	18899	16068	12990	17230	16311	19308	16495	18258	16462	16665	18908	13342
slr1099	slr1099	ubiX	3-octaprenyl-4-hydroxybenzoate carboxy-lyase	P72743		0.225859	1.11068			0.277374	1.64188	+	Y	0.384774	1.40228	+		0.251179	0.845394			-0.102877	0.55424		3819.7	3940.6	4161.5	3898.9	4590.9	3408.9	2397.2	3084	2931.8	2845	3120	2560.4	10192	8682.4	8192.9	11232	10479	10145
slr1100	slr1100	slr1100	hypothetical protein	P72744		0.153763	0.993227			-0.427405	0.92181			0.117133	0.729418		Y	-0.432411	1.33581	+		0.163088	1.05446		10421	6734.8	11331	5609.1	10602	10675	13324	10617	7234.7	10937	8688.1	11537	4728.7	5575.7	4279.2	3660.2	5524.3	4154.7
slr1137	slr1137	ctaDI	cytochrome c oxidase subunit I	Q06473		-0.230896	1.07751		Y	-0.663626	1.39114	+		0.0647884	0.0551102			-0.523137	1.10193			0.0400439	0.0149201		2091.1	1475.8	1685.7	1119.7	2290.4	2309.1	4075.3	3407.6	2322.1	3407.1	2470.6	4051.6	2700.1	2874	2739	2179.2	2406	1830.1
slr1171	slr1171	gpx1	glutathione peroxidase-like NADPH peroxidaseglutathione peroxidase	P74250		0.0954113	0.951409			0.109772	0.329102			0.110413	0.461676			0.252656	1.74327	+	Y	0.512531	1.71211	+	4771.2	5037.6	4775.5	4813.8	4968.7	6270.9	5981.1	3516.1	3959.3	4333.6	5139.1	4239.2	6095.6	8979.1	5221.4	7060.9	6019.6	5589.5
slr1173	slr1173	slr1173	hypothetical protein	P74254		-0.38046	1.7714	+		0.36635	2.3682	+		-0.319405	1.19134			-0.124529	1.14011		Y	-0.46556	1.72242	+	12202	10793	9466	13300	8976.7	7596.6	7979.9	8922.7	13689	7695	9980.4	11752	8526.8	11192	11482	12079	9891.3	15796
slr1195	slr1195	slr1195	hypothetical protein	P73343		0.179428	0.801655			0.305565	2.22592	+	Y	0.401552	1.64445	+		0.247303	0.877624			0.302588	3.27686	+	1320.5	1580.3	1414.2	1551.3	1929.6	1796.2	4905.3	4691.6	4573.9	4739.1	4544.1	4295.7	7125.4	8214.1	6371.9	8569.9	7554.9	7685
slr1196	slr1196	slr1196	periplasmic protein function unknown	P73344		-0.161055	0.500153			-0.151944	0.106539			-0.130206	0.52623			0.136196	0.75028		Y	-0.683272	1.36095	+	5522.1	5126.2	4037	5061.3	4685.3	3431.7	1102.1	1349.9	1589	1844	2150.8	1996.2	2528.2	1828.4	2391.9	3237.9	2412	1842.8
slr1230	slr1230	slr1230	hypothetical protein	P73475		0.0461295	0.434243		Y	-0.477612	1.61404	+		-0.022855	0.141357			0.0151119	0.0289064			-0.00521163	0.130771		9171.5	7668.3	8556.6	4948.2	7640.7	8202.5	8141.4	6604.3	5511.6	7624.2	8287.9	8160.1	6873.4	7345.3	6034.2	7463	7371.4	4985
slr1239	slr1239	pntA	pyridine nucleotide transhydrogenase alpha subunit	P73496		-0.0962453	0.619174			-0.384975	1.36708	+		-0.0599003	0.38237		Y	-0.805559	1.37197	+		-0.0707143	0.389393		49375	26779	44258	28739	41432	41974	45101	39234	31682	37929	24371	42495	56032	63376	60843	37443	60159	51166
slr1243	slr1243	slr1243	unknown protein	P73770		-0.471946	1.11918			-0.609203	1.06922		Y	-0.44359	1.46125	+		-0.789831	1.08294			-0.154028	1.25877		9380.4	5382.9	6827.4	4884.1	6143.2	8019.2	14132	10543	8790.3	9937.2	8078.1	15508	4021.4	5672.7	5549.5	3666	4308.3	4308.2
slr1302	slr1302	cupB	protein involved in constitutive low affinity CO2 uptake	P72840		0.133737	0.190184		Y	0.457476	1.82155	+		-0.0781023	0.532937			0.0528363	0.106806			-0.335058	0.785169		4983.7	4556.9	4944	5411.4	4265.4	3930.5	3238.8	3529.8	5725.9	4833.7	4527.1	4084.1	8257.9	7698.4	8852.5	9915.6	9391.4	12141
slr1353	slr1353	slr1353	hypothetical protein	P42350		0.0622639	0.080169			-0.251539	1.33346	+		-0.0899863	0.216465			0.104285	2.09808	+	Y	0.550353	2.16132	+	17878	17047	15726	12904	14720	21321	12179	5290	6174.9	8219.7	8371.7	7843	10376	16373	8876.1	11101	10506	7512.9
slr1363	slr1363	slr1363	hypothetical protein	P73537		0.0917952	0.525848			-0.511552	1.25998			-0.0294847	0.100945		Y	-0.573371	1.48313	+		-0.227666	1.73386	+	22111	12337	20104	13228	18222	17254	35302	30158	24371	41662	25929	40327	30777	25527	25487	21894	31600	19817
slr1407	slr1407	slr1407	unknown protein	P73593		-0.131712	1.25696			-0.0515982	0.704868			-0.0226758	0.811386			-0.041359	1.02957		Y	-0.422623	1.38743	+	31424	27631	26485	23933	27487	21567	19447	20731	21124	20753	22947	24146	29556	23491	28614	32226	29095	31466
slr1410	slr1410	slr1410	periplasmic WD-repeat protein	P73595		-0.0311238	1.2997			-0.119642	1.20517			-0.107698	2.22446	+		-0.018728	1.00995		Y	-0.403781	1.92038	+	44646	40196	41274	32174	36980	30703	38269	41387	42299	45185	47994	50128	27888	26514	29338	33580	31990	30679
slr1452	slr1452	sbpA	sulfate transport system substrate-binding protein	Q01903		1.29141	0.800316			-0.24425	1.15039			-0.244387	0.492548			0.19635	0.729384		Y	-0.425757	1.4924	+	13921	13504	44263	8887.8	10124	9035.5	14693	9799.7	14494	23095	21053	17967	6869.8	5132.8	6047.3	8167	17492	5745.2
slr1495	slr1495	slr1495	hypothetical protein	P72618		0.354306	1.87068	+		-0.0710501	0.39029		Y	0.377885	1.58466	+		0.407718	1.12952			0.734416	1.27464		11732	11665	12811	8106.8	12129	15420	11531	6646.3	5722.8	7267	8573.6	6420.4	3731.1	4859.7	2302.7	4032	3727.8	2608.1
slr1512	slr1512	sbtA	sodium-dependent bicarbonate transporter	P73953		-0.205087	0.706712		Y	0.551501	2.32897	+		-0.360261	1.00455			-0.0282668	0.130373			0.0845331	0.224566		44203	33571	35520	52606	27367	38768	39861	25635	52144	27251	38578	39690	25733	39856	27300	34988	30708	44871
slr1513	slr1513	sbtB	periplasmic protein function unknown	P73954		-0.166564	0.52131		Y	-0.567419	1.33825	+		-0.0934506	0.325367			-0.0428236	0.227715			0.14845	0.172529		234950	205690	176830	124520	159610	186530	203930	155220	108260	133910	149950	185770	125640	179040	109950	142840	134430	88854
slr1535	slr1535	slr1535	hypothetical protein	P73420		0.21779	0.214791			-0.164648	0.417018		Y	-0.593082	1.55396	+		-0.0176609	0.12183			0.154488	0.0653775		0	0	0	0	0	0	2978	1142.6	1581.6	2681.8	2196	2159.1	2280.5	3062.3	3012.6	3209.2	3265.1	3253.7
slr1576	slr1576	slr1576	unknown protein	P74609		0.400307	1.28759			-0.133427	0.260303			-0.32265	0.364686			0.156688	0.52217		Y	0.523808	2.51146	+	2869.1	3273.3	4005.6	2234.8	2251.6	4089.8	4191.7	1109.1	1809.9	3415.1	2427.4	2707.5	5301.4	7079.4	4870.3	6612.8	6016.6	5604.9
slr1584	slr1584	slr1584	two-component transcription regulator OmpR subfamily	P74626		-0.0223212	0.0252511			-0.0723107	0.353886			-0.0415324	0.130302			-0.124565	1.57431	+	Y	-0.490751	2.52217	+	2804.7	2449.5	3000.6	2367.2	2658.4	1990.6	1446.7	1889.1	1860.7	1819.3	1915.4	2183.6	1798.9	1673.4	1999.9	2064.9	2043.2	1939.7
slr1626	slr1626	folB	dihydroneopterin aldolase	P74342		-0.184629	0.233716		Y	-0.596812	1.6655	+		-0.0583458	0.0261307			-0.293652	0.478628			-0.351053	0.622172		7131.1	4315.3	4304.2	3310.1	4697.2	3949.8	3992.6	3248.9	3264.8	4232.3	3757.2	5363.9	11205	8915.4	7430.9	9136.2	9500.9	6099.7
slr1639	slr1639	smpB	SsrA-binding protein	P74355		0.185245	1.0103			-0.283544	1.52008	+		0.24455	0.508153			0.0431613	0.123336		Y	0.600406	1.69518	+	12904	11409	12797	8726.3	12524	15867	17266	9044.7	7328.7	10548	9820.6	10404	11421	13833	7457.2	9926.6	10489	7069.1
slr1704	slr1704	slr1704	hypothetical protein	P73207		0.490751	0.587922			-0.0276142	0.021782			0.285445	0.237157			0.328979	0.286274		Y	1.22453	1.80464	+	5387.2	9416.7	9633.2	5535.4	6776.9	11851	12993	2627.9	4361.5	4899.5	4009.3	5075.1	6916.5	9950.7	4041.6	4901.7	5751.3	3278.5
slr1734	slr1734	opcA	glucose 6-phosphate dehydrogenase assembly protein	P73720		0.0838712	1.16487			-0.384967	3.75077	+		0.0733414	1.33115	+	Y	-0.41414	1.64067	+		0.185514	1.65909	+	28792	20245	30115	16579	27646	31167	44791	35745	27354	36732	27648	38549	40452	48785	38053	32709	44001	33987
slr1811	slr1811	slr1811	hypothetical protein	P73696		-0.128392	0.714456		Y	-0.624901	1.91429	+		0.0935339	0.0985888			-0.183582	0.946419			-0.272642	0.67397		2015.9	1602.5	1799.3	1100.6	1577.2	1435.6	0	0	0	0	0	0	1979.3	1598.6	1527.4	1583.3	1524.4	1056.2
slr1813	slr1813	slr1813	hypothetical protein	P73698		0.0170889	0.113117			0.201425	0.632237		Y	0.413893	1.47132	+		0.138034	0.207877			0.399374	0.802459		2609.8	3320.6	2038.3	2862.2	3648.4	3778.4	5325.8	4426.3	3877.9	4276.1	3293.4	3878.9	5853.3	6039.8	4999.9	5998.8	5625.2	5529.4
slr1843	slr1843	zwf	glucose 6-phosphate dehydrogenase	P73411		-0.0260347	0.404101			-0.343029	1.78157	+		0.150933	1.96308	+	Y	-0.513886	2.69765	+		0.0308232	0.181991		100200	65009	91588	65250	100090	101170	88433	86099	64910	81143	59250	87631	97732	98633	86188	69230	93435	71350
slr1854	slr1854	slr1854	unknown protein	P73605		0.0430924	0.679241			-0.0625291	1.76492	+	Y	-0.470719	1.81036	+		-0.0709844	1.01606			-0.335442	1.97018	+	49385	43443	49396	38854	33381	37341	45852	39195	50296	52582	54601	57718	26604	36758	40422	42947	47004	42265
slr1855	slr1855	slr1855	unknown protein	P73606		0.0319874	0.248829			-0.093051	0.740325		Y	-0.477198	2.34969	+		-0.0471912	1.05477			-0.340509	2.43526	+	189480	165760	195090	136720	121330	137090	137830	113840	143800	150440	159380	168670	88043	115920	126720	142530	142520	138200
slr1857	slr1857	glgX	isoamylase	P73608		-0.049097	0.548788			-0.0501469	0.173392		Y	-0.402705	1.41189	+		-0.00993684	0.321426			-0.25018	1.2204		31631	28463	27438	22377	21388	23185	45672	35095	43717	44864	47495	49127	29495	38709	40680	46982	44863	47113
slr1888	slr1888	slr1888	4-hydroxybutyrate coenzyme A transferase.	P73661		-0.0279093	0.732774			0.369811	2.23548	+		0.131395	2.4759	+		0.344485	1.66713	+	Y	0.42912	1.94999	+	12612	13651	11798	12619	12139	14635	14772	9780.9	12407	8773.1	13235	10050	11808	16178	10348	15161	11589	14721
slr1931	slr1931	pilA8	type 4 pilin-like protein	P74483		0.0478009	0.481542			-0.147337	0.642306			0.0235168	0.0666708			0.153163	1.10086		Y	0.601751	1.34935	+	5702.2	6031.3	5755.8	3679.9	4379.9	7986.9	5710.5	3785.5	3010.8	3095.4	3715.2	3541.2	9164.3	15347	9058.6	11505	10952	9802.6
slr1940	slr1940	slr1940	periplasmic protein function unknown	P74500		-0.0881187	1.57908	+		0.0365253	0.233465			-0.0224275	0.258402			0.0855056	0.451123		Y	-0.459219	1.5141	+	38881	34806	34157	30178	32024	24813	21487	25645	27142	23447	29041	27845	38354	32192	37587	49053	40991	43594
slr1968	slr1968	slr1968	unknown protein	P74108		0.0664351	0.298575			-0.0659932	0.241125			-0.0884012	0.606637			0.047245	0.649356		Y	0.394755	1.32023	+	12699	12211	11395	12181	10773	14560	21905	11376	12356	15804	14260	14752	20590	29005	19996	24330	22873	16898
slr1994	slr1994	phaB	PHA-specific acetoacetyl-CoA reductase	P73826		-0.302219	1.27255			-0.327654	1.27071		Y	-2.59964	1.67633	+		-0.313569	1.52263	+		0.00134096	0.076574		73982	54528	56406	45574	8574.5	63026	59101	7654.3	44502	43232	47062	62836	9548.5	55087	40628	39280	39859	38316
slr2004	slr2004	slr2004	periplasmic protein function unknown	P73837		-0.237048	2.43945	+		0.0142841	0.881421			-0.280655	3.3775	+		-0.170376	3.08896	+	Y	-0.398073	1.83045	+	56371	45763	44747	46693	40658	39444	43272	39053	48865	42011	45900	53406	40609	39819	47204	48698	44758	52384
slr2015	slr2015	pilA9	type 4 pilin-like protein essential for motility	P73235		-0.16838	1.94383	+		0.0859937	0.317495			-0.174417	1.16042			0.0893661	0.638064		Y	-0.498253	1.66484	+	31390	28634	26504	24093	23832	19511	19655	22260	26614	21351	28001	26558	15816	15095	17842	22836	17955	22424
slr2042	slr2042	slr2042	hypothetical protein	P73079		0.396259	0.870479			0.204795	0.481953			0.162571	0.579566		Y	0.456558	3.24802	+		0.475573	0.564464		0	0	0	0	0	0	801.41	529.36	573.47	639.15	671.19	510.57	460.57	601.94	414.79	662.67	587.84	489.52
slr2046	slr2046	slr2046	unknown protein	P73089		-0.0969049	0.498044			-0.311035	0.643223			-0.125247	0.441829		Y	-0.448131	1.70137	+		-0.0871721	0.218494		2715.7	1719.3	2309.2	1488.8	2084.2	2082.7	2722.9	2716.5	1912.7	2338.9	1804.9	2898.7	3387.3	4962.3	3954.4	3955.5	4541.6	4446.8
slr2084	slr2084	slr2084	hypothetical protein	P73909		0.185797	0.751335			-0.0160856	0.044217			0.206331	1.6501	+		0.0704031	0.61852		Y	0.48645	1.50567	+	19608	18409	20967	18356	20488	26591	31416	22184	21222	25693	24251	22889	13761	18109	11180	13327	13200	9825.5
slr6073	slr6073;slr6014	slr6073	unknown protein		Y	-0.417687	1.37684	+		-0.664917	1.15396			-0.318139	0.562902			-0.578576	0.889471			-0.577538	1.23637		0	0	0	0	0	0	2605.5	3307.6	2458.3	2867.6	2899.5	4250.6	3327.3	3831.4	4409.5	3222.8	3759.3	3042.7
slr6081	slr6081;slr6022	slr6081	unknown protein			0.304334	0.568997			0.402484	0.745398			0.00395812	0.210282			0.176647	0.325551		Y	6.16504	1.73986	+	150.4	168.61	208.7	193	146.2	18480	18777	158.5	342.65	302.59	247.28	322.61	1473.8	29508	1048.6	1669.7	1425	1412.1
slr6087	slr6087;slr6028	slr6087	unknown protein			0.194725	0.391696			0.355871	0.543555			0.323762	0.0185487			0.25074	0.10675		Y	5.16901	1.32746	+	3565.5	3360.2	3576.6	3134.2	3381.2	85383	73056	1163.7	2040	1988.1	1867.4	2303.4	1410.9	38515	643.62	1268.2	1033.1	1268.3
slr6096	slr6096	slr6096	type I restriction-modification system M subunit (fragment)	Q6YRQ8		0.147913	0.508099			-0.218203	0.893717			-0.110191	0.181011			0.0837964	0.273769		Y	-0.610072	2.04265	+	20530	16999	18401	15686	15709	11031	15043	12943	17411	22492	22926	21385	20961	13289	16405	22151	22560	13476
slr6100	slr6100	slr6100	hypothetical protein	Q6YRQ4		0.0475497	0.0274292		Y	-0.595727	2.39098	+		-0.0214893	0.137838			0.0494671	0.184847			-0.423482	0.993954		4394.1	3845	3638.2	2568	3075.6	2632.6	2503.1	2300.9	1956.7	3149.2	3337.2	3232.5	2905.2	1992.6	2056.6	2575.4	2675.5	1364.3
slr7024	slr7024	slr7024	hypothetical protein	Q6ZEH4		-0.11321	1.49283	+		-0.123669	0.805757			-0.10713	1.103			-0.191198	1.30317	+	Y	-0.392072	1.49146	+	55616	42336	47495	43172	45261	38877	29281	29725	31972	32139	31702	37952	61792	54700	60678	65532	64260	58459
slr7060	slr7060	slr7060	hypothetical protein	Q6ZED8		0.00447436	0.0522522			0.183633	1.95509	+		0.0497166	0.29116			0.0191699	0.0168982		Y	0.380401	1.92183	+	21958	20486	21988	20311	21608	27705	22694	15165	18063	15384	17443	17075	32169	45055	31306	34996	33868	38243
slr7068	slr7068	slr7068	hypothetical protein	Q6ZED0		-0.157298	1.58241	+		-0.171648	0.68283			-0.250467	1.99726	+		-0.136417	2.81869	+	Y	-0.768682	2.25423	+	3643.9	3008.9	3143.4	2899	2768.2	2065.9	2305.6	2773.8	3173	3017.4	3390.4	3828.8	2892.7	2137	3297.3	3483.1	3387.5	2817.2
slr7073	slr7073	slr7073	hypothetical protein	Q6ZEC5		0.0922921	0.113032		Y	-0.746278	1.70966	+		-0.225099	0.176261			-0.0936719	0.252629			-0.384814	0.827175		20437	16005	16895	10490	13018	12251	8686.4	3960.8	4853.7	9958.2	8041	9934.9	17217	10960	11880	15396	16368	8133.5
slr7094	slr7094	slr7094	hypothetical protein	Q6ZEA4		0.0801318	0.697904		Y	0.419012	1.50282	+		-0.0451878	1.29318			0.0280801	0.0568054			-0.15563	0.744939		7131.1	6472.6	6949.7	7926.1	6149.3	5391.8	5567	4962.7	7003.5	5361.1	5374	5842.3	3524	3826	3486.7	4509.3	4448.8	5104.8
slr8015	slr8015	slr8015	plasmid partitioning protein ParA family	Q6ZE77		0.137504	0.654585			0.171179	0.839875			0.135639	1.19621			0.0641122	0.817976		Y	-0.47192	2.06264	+	19727	18669	19367	18820	19484	12908	19151	24852	26893	27185	26098	25235	13977	10444	12615	15101	15322	14385
slr8016	slr8016	slr8016	plasmid partitioning protein ParB	Q6ZE76		0.032236	0.622605			-0.131386	1.39566	+		-0.0722703	0.693937			-0.0137079	0.167542		Y	-0.807844	1.39515	+	34038	30075	33395	25661	28934	18542	11238	14237	15040	16852	17149	18010	25942	14871	24993	29588	28215	24655
slr8023	slr8023	slr8023	probable esterase	Q6ZE69		0.0825905	1.26003			-0.0597628	0.685604			-0.0443709	0.283632			0.0309549	0.599423		Y	-0.715995	1.61846	+	7255	6610.4	7351.2	5431.9	5898.6	4113.1	8501.1	11511	10989	11831	12637	12664	8841	5692.7	8835.1	10624	10737	9787.4
slr8030	slr8030	slr8030	hypothetical protein	Q6ZE62		-0.126455	1.28749			-0.0703426	0.626186			-0.092768	1.76763	+		-0.117853	1.26297		Y	-0.730008	1.7117	+	48265	41025	41593	35662	40263	28537	25520	34470	35842	33633	35530	40520	17752	12047	18798	20247	19587	20254
slr9201	slr9201	slr9201	unknown protein [ORF2]			0.0156957	0.107393			-0.00685534	0.0503689			-0.000652916	0.000425168			0.174922	1.27703		Y	-0.480945	1.88846	+	11411	11288	10208	9803.8	9555.7	7938.4	8521.1	12000	11769	12159	13770	12278	11139	9444.3	11310	15020	12725	10928
sml0011	sml0011	sml0011	hypothetical protein			0.068946	0.921794			-0.188808	1.28376			0.0169999	0.13643			0.155502	0.595874		Y	-0.573082	1.90481	+	7016.3	6252.6	6880.8	4779.7	5873.1	4077	4595.8	6074.6	5428.5	6060.4	7643.3	6452	7907.3	5963.5	7420.7	9819.9	9009.7	7119.6
ssl0241	ssl0241	ssl0241	hypothetical protein			0.0913155	0.52046		Y	-0.806489	2.91565	+		-0.112868	0.294494			-0.0326666	0.200477			0.115163	0.593552		10488	8746.5	10388	4877.4	7751.3	9900.6	11926	7413.2	5178.8	9008.1	9542.6	9951	10832	11645	9505.9	11343	12359	5994.4
ssl1498	ssl1498	ssl1498	hypothetical protein	P74067		-0.141558	0.418531		Y	-0.677739	1.36666	+		-0.350544	1.79312	+		-0.360189	0.922074			0.151878	0.554889		3468.2	2717.8	2827.2	1520	2300.2	3736	4789	3104	2870.8	4611.7	3414.5	4816.8	7099.4	10885	7811.1	6776.7	7087.9	5873.2
ssl1911	ssl1911	gifA	glutamine synthetase inactivating factor IF7	P73124		-0.302194	0.753192			-0.692979	0.46186			-0.373023	1.31476	+		-0.364449	0.965101		Y	-3.34014	2.19443	+	30709	25810	23690	29964	22833	2366.3	5558	23065	20602	32123	26544	37086	26444	2481.7	32929	25683	24681	1643.5
ssl2233	ssl2233	rps20	30S ribosomal protein S20	P73336		0.129531	0.264461			-1.15568	1.24149			-0.277558	0.415661			-0.115266	0.325962		Y	-0.690571	2.19829	+	15839	10700	15343	5668.4	9563.8	7246.7	24457	18449	13578	28739	30570	32898	17731	10893	14735	18261	21545	7363.3
ssl2648	ssl2648	ssl2648	hypothetical protein			0.0763551	0.182729			-0.0627422	0.371122			-0.0197914	0.3329			0.0150115	0.137049		Y	0.391865	1.43441	+	2994.3	2984.7	3078.2	2466	2528.3	3778.2	2458.6	1761.5	1706.4	2004.1	1774.8	1914	3007	4585.8	2999.7	3421.1	3126.6	2911.8
ssl2781	ssl2781	ssl2781	hypothetical protein	P73945		-0.107774	0.445141			-0.331892	1.56349	+		-0.0894779	0.27968			-0.0393403	0.253821		Y	-0.444984	1.30038	+	26427	20978	19773	17961	20172	17317	23382	21192	23411	27779	29514	32549	18832	13709	14852	19168	17658	12410
ssl2823	ssl2823	tatA	hypothetical protein	P73435		0.234764	0.876657		Y	0.590249	1.47635	+		0.215438	0.72205			0.376048	1.23462			0.197786	0.207266		3125.4	3733.3	3176.8	5084.3	3768.9	4331	7887.4	6941.5	9246.6	8571	9848.7	7821.8	7022.1	6693	6053.2	9024.2	8533.8	8130.9
ssl7004	ssl7004	ssl7004	probable plasmid stability protein	Q6ZEJ4		0.0766601	0.44231			-0.096487	0.0879238			0.0679248	0.373065			-0.0631225	0.282677		Y	-0.446919	1.32108	+	3021.2	2413.3	3142.8	2688.7	2646.6	2135.6	728.29	966.75	952.26	1056.3	942.97	1062.6	1526.1	1163	1304.2	1633.3	1427	1045.5
ssl8003	ssl8003	ssl8003	unknown protein	Q6ZE89		-0.018964	0.00428028			-0.953396	1.19255			-0.197539	0.012925		Y	-0.43175	1.66913	+		-1.4664	1.29612		6951.2	4596.5	5631	3158.6	4951.5	2224.6	1119.8	1497.3	1487.2	3025.4	2105.3	3347.5	10590	3760.3	7814.4	7708.3	9784.1	4331
ssr0332	ssr0332	ssr0332	hypothetical protein	P74797		-0.200029	1.64867	+		0.0629825	0.134681			-0.218473	0.624448			-0.0695075	0.203965		Y	-0.530019	1.34017	+	13980	9959	11365	9753.2	9246.7	7627	9357.8	8464.3	12119	9048.8	11977	11800	11177	8719.7	10546	12586	10804	13348
ssr1766	ssr1766	ssr1766	hypothetical protein	P72914		-0.0877674	0.282605		Y	-0.864087	1.43235	+		-0.0324041	0.0959087			-0.0992774	0.257201			-0.470328	0.953756		11149	7583.7	8130.4	4463.5	7068.4	5940	7234	3865.7	4439	7616.7	7455	9161.2	10888	5736.9	6028	8484.1	7732.4	4146.6
ssr3402	ssr3402	ssr3402	unknown protein	P73836		-0.0509997	0.481336			-0.149619	0.391569		Y	-0.411192	1.65747	+		-0.254691	1.21223			-0.807492	1.15558		14499	11753	12312	11912	9608.1	8076.7	3871.8	3720.9	5745	6202.1	5148.1	6597.1	13007	8978.9	14403	13726	15656	11712
sll0293	sll0293	sll0293	unknown protein	Q55547		0.152337	2.12987	+	Y	0.393649	3.11882	+		0.0992673	0.852461		Y	0.439085	2.57989	+		0.169807	2.03689	+	13488	16465	13985	14572	12629	13683	16419	13046	16741	14335	18170	14421	11692	13448	9933.8	16469	12819	14654
sll0329	sll0329	gnd	6-phosphogluconate dehydrogenase	P52208		0.0542485	0.474488		Y	-0.990113	2.32848	+		0.0265787	0.128816		Y	-1.26591	2.13526	+		-0.0490872	0.196667		95478	30547	95870	35442	82403	76158	79107	68603	37434	72323	35628	81571	93562	101160	79720	41192	96899	48337
sll0361	sll0361	sll0361	hypothetical protein	P74424		0.347974	1.71109	+		0.333996	0.529653			0.301772	0.278562		Y	0.826241	2.54446	+	Y	0.589796	1.38916	+	0	0	0	0	0	0	2748.8	1538	2285.9	2129.4	3202.3	1780.7	3021.8	3423.6	1951.6	3795.2	2710.6	2387.8
sll0418	sll0418	sll0418	2-methyl-6-phytylbenzoquinone methyltransferase	P74388		0.159142	1.10936		Y	0.387621	2.0555	+		0.290084	1.24811			0.326536	2.15542	+	Y	0.511561	2.10501	+	5259.5	6148.9	5324.9	5541.9	6031.8	6605.4	8497.2	5793	6709.6	5866.6	6818.2	5944.4	5631.9	7554.1	4268	6424.4	5745.6	6539.9
sll0587	sll0587	pyk1	pyruvate kinase	Q55863		0.0761851	1.39889	+	Y	-0.747234	2.15255	+		0.147917	1.03975		Y	-1.09562	2.20758	+		0.0891194	0.758051		37737	16717	36684	18455	38541	37470	31303	27298	14765	27556	11820	28081	26933	28845	24208	13598	28812	16242
sll0723	sll0723	sll0723	unknown protein	P74647		-0.127578	1.35507	+	Y	-0.833625	1.97207	+		-0.344583	1.84937	+	Y	-0.484891	2.54023	+		0.170524	0.955416		24865	15768	21212	9574.4	16782	23715	26144	16491	11706	18160	15151	22479	17403	30540	21731	18982	23413	15287
sll0741	sll0741	nifJ	pyruvate flavodoxin oxidoreductase	P52965		0.0517556	0.892339		Y	-0.743016	1.73548	+		0.0846874	0.788939		Y	-0.763628	1.94271	+		-0.19592	1.99381	+	75769	42648	75443	36533	71174	61222	47826	53621	29687	50441	29688	54460	42685	42029	40796	27828	47748	27030
sll0744	sll0744	sll0744	hypothetical protein	Q55989		0.112344	1.08568		Y	-0.617734	2.61877	+		0.00478429	0.0463354		Y	-0.662199	1.42762	+		-0.170998	1.75008	+	15517	7700.2	15633	8757.3	14884	12460	11590	10451	7198.5	12196	8782	12888	10652	10832	10161	7634.7	13025	7257.8
sll0830	sll0830	fus	elongation factor EF-G	Q55421		-0.0182887	0.180474		Y	-0.807766	1.55937	+		-0.137867	0.506684		Y	-1.00078	1.42939	+		-0.0620677	0.333666		38459	19672	40930	18057	33394	37139	53964	46982	30018	47143	26299	55163	43399	53934	53366	27696	53957	31699
sll1009	sll1009	frpC	unknown protein	P73019	Y	-0.953921	2.09458	+	Y	-1.75398	2.02871	+	Y	-1.44188	2.33101	+	Y	-1.62602	2.2192	+		0.546611	0.9021		36622	9037	14931	7450.3	10830	38436	66293	11202	10853	20329	12085	40063	22138	89003	46947	21220	29624	17694
sll1077	sll1077	speB2	agmatinase	P73270		-0.321073	1.6198	+		-0.113734	0.954601		Y	-0.406469	1.45956	+	Y	-0.525089	2.99858	+	Y	-0.585879	1.76478	+	29599	18519	23589	23461	20833	19019	20755	20539	24157	21402	19935	29012	17903	18041	25800	20649	21740	25132
sll1085	sll1085	glpD	glycerol-3-phosphate dehydrogenase	P74257		0.291561	1.16282			0.546791	1.16466		Y	0.552853	2.34367	+	Y	0.648356	1.53908	+	Y	0.485419	1.48039	+	13359	17853	14176	16722	16189	16480	20868	17827	19965	16557	22544	14054	13556	13410	8166.8	14979	11550	11550
sll1130	sll1130	sll1130	unknown protein	P73488		0.352224	2.59251	+	Y	0.672757	1.54626	+	Y	0.386668	1.95291	+	Y	0.605102	1.51809	+		0.253993	0.70156		47751	73641	58110	68545	56949	51773	40691	46468	54505	46576	55587	39405	51332	64858	39798	65536	55769	65747
sll1196	sll1196	pfkA1	phosphofructokinase	P72830		0.0262586	0.152636		Y	-0.775507	1.5135	+	Y	-0.467556	1.58621	+	Y	-0.77918	1.42726	+		-0.144895	0.474081		22270	11749	23226	10692	14498	20861	11105	7364	6200.2	11899	6798.5	12172	8912	10700	11439	7876.1	11312	7603.7
sll1308	sll1308	sll1308	probable oxidoreductase	P73591		-0.339969	1.04635		Y	-0.579012	1.47344	+		-0.266842	1.23495		Y	-0.580903	1.79723	+		0.00323711	0.0226337		13943	8630.3	11642	7994.9	11046	13871	21004	15726	12708	14432	14192	21386	9565.9	13525	12006	8950.3	10084	8612.9
sll1358	sll1358	mncA	putative oxalate decarboxylase periplasmic protein	P73510		-0.118601	1.59292	+	Y	-0.487879	2.29202	+		-0.105333	1.09965		Y	-0.605895	2.34085	+		-0.174605	1.63706	+	42515	26066	37769	22885	34515	35580	31533	30827	22897	29827	21616	36229	43306	48041	45822	36349	47448	39578
sll1491	sll1491	sll1491	periplasmic WD-repeat protein	P74598	Y	-0.411121	1.30977	+	Y	-0.66015	1.39206	+		-0.409182	1.03288			-0.348622	1.40655	+		-0.373435	1.04791		25557	18136	17341	11989	16583	17877	13493	11818	9741	11492	12339	16075	20539	24344	28438	25935	24127	20570
sll1566	sll1566	ggpS	glucosylglycerolphosphate synthase	P74258	Y	0.413281	1.37566	+	Y	0.713275	1.44309	+	Y	0.51321	1.31238	+	Y	0.688653	1.8601	+	Y	0.51195	1.77748	+	30303	41381	36612	39946	37903	37214	25042	21363	27341	20413	27032	18698	19942	23305	12177	26073	20827	22716
sll1641	sll1641	gad	glutamate decarboxylase	P73043		-0.10373	1.62487	+	Y	-0.63216	1.34621	+		-0.0632892	0.464189		Y	-0.765472	1.60279	+		-0.0327036	0.614673		37076	19243	31212	20567	31689	34314	62287	51839	36244	55225	36109	64847	60922	67552	58546	42189	63711	41300
sll1821	sll1821	rpl13	50S ribosomal protein L13	P73294		0.225322	0.735416		Y	-0.602425	1.83839	+	Y	-0.446037	1.32354	+		-0.0445533	0.133596			0.126817	0.443012		32727	25827	35177	17938	19738	28329	31620	15403	16245	26828	26380	27542	32174	49418	34867	42646	51078	25151
sll1830	sll1830	sll1830	unknown protein	P73120		0.0510015	0.970048		Y	-0.548628	1.38324	+		0.099479	1.3425	+	Y	-0.793387	1.56629	+		-0.153002	1.12009		49082	25532	48386	28314	46951	41758	23925	24656	16884	24954	14301	26022	41292	38174	37419	25772	42649	25949
sll1884	sll1884	sll1884	hypothetical protein	P74121		0.257285	0.846935			-0.079699	0.0791116			0.245368	0.271248		Y	0.370095	1.49062	+	Y	0.441426	1.37476	+	14198	16763	14189	13079	14285	15821	21874	13040	13647	18342	19442	16402	7564.1	8744.2	4791	7560.6	7018.6	4184.9
sll1885	sll1885	sll1885	unknown protein	P74119	Y	-0.592695	2.49506	+		-0.132932	1.08271		Y	-0.595846	2.35674	+		-0.0801434	0.44549			-0.561079	1.13138		7474.4	6455.4	4070.9	5173.2	4312.2	4634.3	9176.4	9898.3	12271	9998.2	11693	13887	3128.8	4759.3	5705.7	6768.5	3999.9	5751.6
sll1951	sll1951	hlyA	unknown protein	P73817	Y	-0.561952	1.60794	+		-0.247391	0.941019		Y	-0.436045	1.62418	+		-0.229945	0.399208			-0.306654	0.904694		96176	96516	53837	63119	56816	65213	65819	61656	62138	56785	54004	89377	58802	83453	73472	71402	61437	77534
sll7085	sll7085	sll7085	unknown protein	Q6ZEB3	Y	-0.778023	1.66077	+	Y	-2.32977	2.08989	+	Y	-0.691669	1.66034	+	Y	-2.11604	2.01827	+	Y	-0.487173	1.52285	+	18565	3547.2	10791	2417.9	10579	12817	19257	15118	5981.7	13186	6444.7	26277	12555	16843	21456	5707.3	14102	4410.3
sll7090	sll7090	sll7090	unknown protein	Q6ZEA8	Y	-0.515291	1.65774	+	Y	-1.85061	1.37151	+	Y	-0.401439	2.44698	+	Y	-1.56224	1.36684	+		-0.325855	1.76681	+	38418	12370	26930	8945.8	27952	31329	17878	15827	5649	14591	6953.3	23887	11070	13785	15220	6406.1	11770	4796.9
slr0043	slr0043	cmpC	bicarbonate transport system ATP-binding protein	Q55462		-0.26753	0.709165		Y	-0.80001	1.46253	+		-0.0108215	0.0804807			0.197487	0.252942		Y	-1.47734	1.6401	+	98985	75045	69734	40803	72883	26621	27227	66601	39344	52460	91336	77922	74120	31451	60487	97958	68674	44137
slr0044	slr0044	cmpD	bicarbonate transport system ATP-binding protein	Q55463		-0.275234	0.678398		Y	-0.80469	1.48299	+		0.0685599	0.0751712			0.213096	0.422472		Y	-1.42758	1.5926	+	30468	25955	20532	12774	23248	8654.7	9018.4	20423	11764	15588	25876	22569	23200	8607.6	17709	27903	20105	12292
slr0105	slr0105	slr0105	hypothetical protein	Q55876	Y	-0.760966	1.69437	+	Y	-1.15685	1.53207	+	Y	-0.721447	1.95327	+	Y	-1.16963	1.7196	+		0.176936	1.00361		34869	15252	22225	12292	21350	37953	34785	15786	11877	14900	12451	30722	9709.6	21978	17099	8657.6	10850	9191.7
slr0106	slr0106	slr0106	unknown protein	Q55877	Y	-0.601556	1.496	+	Y	-1.0499	1.57013	+	Y	-0.668049	1.35447	+	Y	-0.930808	1.48353	+		-0.0230147	0.056869		19919	10579	13779	9641.3	12244	20642	24196	13375	11201	15071	12368	25588	7593.6	12759	12133	6947	8177.7	4989.6
slr0194	slr0194	rpiA	ribose 5-phosphate isomerase	Q55766	Y	0.370302	2.56211	+		0.230029	1.20006		Y	0.51213	2.04164	+	Y	0.385293	2.46052	+		0.22561	1.34734	+	32827	39699	40681	34285	44245	38004	37163	39238	32964	39393	42469	32154	52186	47694	36512	52111	50227	44626
slr0237	slr0237	glgX	glycogen operon protein GlgX homolog	P72691		0.0243723	0.547006		Y	-0.433187	1.39644	+		0.110607	0.568607		Y	-0.626369	1.71775	+		0.0404263	0.646842		44227	26694	43303	25546	43657	42765	34504	34271	23292	30795	20758	33247	21248	25391	21334	15786	23984	17457
slr0244	slr0244	slr0244	hypothetical protein	P72700		-0.0107851	0.0649735		Y	-0.507666	1.91509	+		-0.217486	0.652333		Y	-0.608131	1.87307	+		-0.302673	0.798663		70102	45102	72670	42283	58706	62114	63457	65404	49939	72787	50536	79590	49601	54354	67709	47789	66843	50716
slr0301	slr0301	ppsA	phosphoenolpyruvate synthase	Q55905		-0.142047	0.561489		Y	-2.01541	2.91455	+		-0.331591	1.22809		Y	-0.731247	3.616	+		-0.350224	1.61998	+	81542	45721	79521	16907	61484	63059	71087	66703	21147	68809	53689	87656	44326	53256	63498	41306	58991	15546
slr0331	slr0331	ndhD1	NADH dehydrogenase subunit 4 (involved in photosystem-1 cyclic electron flow)	P32421		0.265747	1.49967	+	Y	0.489861	1.38372	+	Y	0.442418	1.86861	+		0.0178613	0.125676			0.18495	0.12661		183.73	168.61	228.34	230.57	254.51	271.84	280.47	341.29	331.49	303.82	284.27	304.38	305.43	248.46	236.45	292.92	318.49	384.41
slr0420	slr0420	slr0420	hypothetical protein	Q55747	Y	-0.480102	2.83477	+		-0.0926188	0.779861		Y	-0.58814	2.37198	+		-0.0383424	0.156967		Y	-0.485321	2.243	+	17630	17134	11397	12606	10021	11512	15626	12570	18644	14237	17560	21761	13886	16301	19085	22687	16090	20903
slr0473	slr0473	cph1 hik35	cyanobacterial phytochrome 1 two-component sensor histidine kinase	Q55168		-0.0920291	1.53667	+	Y	-0.769597	1.69024	+		0.0886705	0.618316		Y	-0.698905	1.62583	+		0.103334	0.444513		7836.5	4162	6900.8	3525.4	7275.8	7828	6514.3	5549.4	2685.6	4616.5	3024.3	5476.2	5518.1	6042.8	5333.7	4305.5	5751.1	3929.7
slr0474	slr0474	rcp1	two-component response regulator CheY subfamily regulator for phytochrome 1 (Cph1)	Q55169		0.162982	0.821553		Y	-0.975084	1.38856	+		0.122719	1.03465		Y	-0.555338	1.37132	+		0.0798236	0.484336		12235	7553.6	12058	4963.4	11226	11111	5557.8	5011.2	1939.7	5221.7	3102.8	5124.4	9641.8	10835	8255	7087.4	11133	5570.3
slr0593	slr0593	samp	cAMP binding membrane protein	P74736		0.278243	1.36067	+	Y	0.558092	1.57092	+		0.287155	0.966299		Y	0.527687	1.42362	+		-0.132513	0.320459		1485.6	2082.3	1801.4	1996.1	1821.7	1528.2	1154	1386	1711.8	1538.2	2062.2	1350.4	1755.9	1383.8	1516.5	2135.6	1886.2	2295.4
slr0645	slr0645	slr0645	hypothetical protein	Q55727		-0.0540634	0.400655		Y	-0.647409	2.02122	+		0.101206	0.770032		Y	-0.865058	2.54852	+		0.00137191	0.0795442		36423	16958	31041	18812	32696	31848	51326	46474	30346	45372	27168	49037	45695	46667	38841	25443	42524	25712
slr0670	slr0670	slr0670	hypothetical protein	P72937		0.162065	0.77448		Y	0.412659	1.44148	+		0.347446	2.89562	+		0.333877	1.0913		Y	0.43462	2.23058	+	7425.4	8042.2	7387.3	8458.9	8303.7	9162	12816	10454	11753	10505	12517	9641.4	7566	9067.3	5486.1	7978.7	6844.4	7583.9
slr0740	slr0740	slr0740	hypothetical protein	P72684		0.260173	1.05991			0.337737	1.33	+	Y	0.388261	1.44845	+		0.457867	1.23745		Y	0.467627	1.3444	+	4828.5	5888.9	5185.1	4952.8	5707.4	6174.5	10879	8942.1	8966.7	8697.5	10882	7458.5	14971	18116	11662	17288	15450	15552
slr0758	slr0758	kaiC1	circadian clock protein KaiC homolog	P74646		0.0474622	0.628566		Y	0.516923	1.87161	+		0.0015417	0.0116057		Y	0.427019	2.19193	+		0.221644	1.11221		38537	47594	39041	45976	35855	43358	50090	36105	56163	38424	55203	41153	36126	45799	36220	54445	40927	52978
slr0869	slr0869	slr0869	hypothetical protein	P73765	Y	-0.48314	1.91035	+	Y	-1.4967	2.2995	+	Y	-0.513698	1.84812	+	Y	-1.73129	2.28894	+		0.186154	0.611899		61025	18250	44293	19203	42315	70906	48988	25632	12978	27839	11186	42541	28888	52131	43686	15447	32459	16433
slr0884	slr0884	gap1	glyceraldehyde 3-phosphate dehydrogenase 1 (NAD+)	P49433		-0.235814	1.87217	+	Y	-1.61796	1.93976	+	Y	-0.525643	1.6599	+	Y	-1.03976	2.09242	+		-0.225392	1.26001		39125	17353	31743	10567	25216	32522	45988	31688	14907	41232	25476	53250	28346	38133	39954	22223	37756	14886
slr1028	slr1028	slr1028	unknown protein	P73139	Y	-0.756903	2.26491	+	Y	-0.74838	1.66356	+	Y	-0.715885	2.41095	+	Y	-1.20623	2.08189	+		-0.220409	2.7065	+	58515	24302	34130	26874	33155	47167	37528	23672	23653	22851	17552	43249	20282	34148	34399	17021	22395	23533
slr1051	slr1051	fabI	enoyl-[acyl-carrier-protein] reductase	P73016	Y	-0.811048	2.57696	+		-0.0575908	0.46328			-0.0367149	0.834223			-0.0611334	0.636808		Y	-0.410054	1.51693	+	56431	47643	34490	45681	48586	39686	36597	38003	40362	19935	43337	44885	45221	35473	43764	48412	28374	43404
slr1136	slr1136	ctaCI	cytochrome c oxidase subunit II	Q06474		-0.0457819	0.0871041		Y	-1.39622	1.55918	+		-0.0998013	0.151366		Y	-0.669056	2.5324	+		0.00144153	0.136627		5035.1	2337.2	4228.8	1428.6	3753.1	3943	8589.8	6392.6	2852	7407	5480.7	8557.5	9894.1	11731	8559.8	7107.5	10292	4010.8
slr1161	slr1161	slr1161	hypothetical protein	P74236	Y	-0.42326	1.78709	+	Y	-0.914466	1.59922	+	Y	-0.515317	1.42267	+	Y	-0.830869	1.52086	+	Y	-1.05177	1.66139	+	44197	21028	30876	18500	25540	18972	13028	15566	13319	16999	14587	26226	25251	18124	31363	21493	27782	17950
slr1232	slr1232	slr1232	unknown protein	P73477	Y	-1.62574	1.94336	+		-0.219368	1.22477		Y	-0.748355	2.68993	+		-0.28814	2.41596	+	Y	-0.638098	1.9074	+	11229	8967.8	3359.3	7701.7	6354.3	7867.2	4611.3	4197.1	6190	2415.5	6360.7	8362.4	4084.8	4981	6791.6	6282.7	2589.2	6894.7
slr1240	slr1240	slr1240	unknown protein	P73497		0.0324826	0.128011		Y	-0.599942	1.33182	+		-0.0331724	0.283999		Y	-0.68007	1.32351	+		-0.042981	0.285096		18681	11152	19114	9693.2	17677	18351	33477	29151	19812	30346	19860	34396	19246	21313	20484	14798	23465	16010
slr1247	slr1247	pstS	phosphate-binding periplasmic protein precursor (PBP)	P73785		-0.122753	0.695783		Y	-0.622705	1.69294	+		-0.0594062	0.140115		Y	-0.708212	1.63886	+		0.179418	1.01762		30254	17030	28383	14622	25914	32538	32779	20504	16909	22054	16045	27218	41304	45940	37536	26610	36906	27800
slr1263	slr1263	slr1263	hypothetical protein	P73803	Y	-1.35369	2.10006	+		0.114102	0.323158		Y	-0.468568	1.6142	+		0.168225	0.383345		Y	-0.922714	2.91427	+	11407	9460.4	3566.9	8448.3	6124.2	5340.2	4546.1	6982.4	10306	3863.9	11608	10536	11108	10076	13160	20194	6528.6	18314
slr1270	slr1270	slr1270	periplasmic protein function unknown	P74182	Y	-0.703578	1.86322	+		-0.158114	0.794841		Y	-0.643905	1.83841	+		-0.0229368	0.0229858		Y	-0.684691	2.42212	+	28156	26508	14009	18385	15073	14989	14982	14530	20281	14256	19804	24139	18469	22307	28006	34925	21051	29735
slr1272	slr1272	slr1272	probable porin	P74184	Y	-1.06517	1.42758	+		-0.250516	0.755136		Y	-0.906007	1.33197	+		-0.133857	0.29462		Y	-0.998269	1.65487	+	30591	26974	12860	18686	13089	14323	6603.7	7545.9	11564	6530.2	10572	15411	11885	13650	20279	24954	11964	21169
slr1277	slr1277	gspD	pilus assembly protein homologous to general secretion pathway protein D	P74189	Y	-0.812344	1.89713	+		-0.00945938	0.0550888		Y	-0.587975	1.7241	+		-0.197459	0.902925		Y	-0.767844	2.13734	+	41924	32284	20646	28104	22902	21944	20033	22579	32576	18473	27315	34980	19822	21763	29391	32946	20112	36729
slr1378	slr1378	slr1378	hypothetical protein	P73158		0.327272	0.918677			0.0793579	0.142846		Y	0.387709	2.79171	+		0.406785	1.24295		Y	0.526549	2.39433	+	2962.5	3571.4	3551.8	2829.1	3842.2	4472.6	7423.2	5893.2	5288.7	6679.8	7244.5	5317.2	6119.4	7490.9	4883.2	7081	6136.6	4860.6
slr1396	slr1396	slr1396	unknown protein	P73188	Y	-0.476897	1.33641	+		0.126281	1.09502			-0.46568	1.09459			-0.293388	1.65791	+	Y	-1.00186	1.32855	+	9761.5	7339.2	7123.7	9296.4	6866.4	5013.5	7041.7	8774.9	12965	8444.3	10520	13341	8940.5	6685.9	13573	12760	10524	15506
slr1434	slr1434	pntB	pyridine nucleotide transhydrogenase beta subunit	P73500		0.00866362	0.0142514		Y	-0.434638	1.54145	+		-0.0187906	0.217211		Y	-0.803643	1.56643	+		1.19915e-05	0.0428507		22879	13203	22178	14075	21052	20768	28906	25498	19366	26363	15302	30252	19989	25085	19866	13022	23174	16653
slr1437	slr1437	slr1437	unknown protein	P73503		0.0689142	0.457279		Y	-0.565071	1.78753	+		-0.224137	0.661373		Y	-0.451258	2.35897	+		-0.339269	1.26202		5415.8	3841.1	5349	3355.7	4341	4460.9	3642	2942.1	2905.8	4268.1	3370.2	4791.8	4226.5	3593.7	4202.9	3372.6	5320.7	2779.7
slr1661	slr1661	slr1661	hypothetical protein	P74664	Y	-0.887114	1.31333	+		0.0589575	0.0954931		Y	-0.734459	1.3126	+		-0.120184	0.452357		Y	-0.771476	1.34735	+	7406.8	6453.1	3716.7	5424.7	3915.4	3984.7	3713.2	3262	6210.6	3140.4	4374.1	5935.9	1523.3	1639.9	2507.8	3041.7	1441.1	2973
slr1681	slr1681	slr1681	unknown protein	P74276	Y	-0.622216	1.42968	+		0.341175	1.05235		Y	-0.521124	1.41383	+		-0.368995	1.42301	+	Y	-0.481462	1.79139	+	9164.3	6433.7	5141.6	8002.8	5185.8	6375	6198.5	5977	9952.8	5521.5	6413	8725.9	3118.5	3612.5	4433.2	4089.4	3298.7	7205.8
slr1743	slr1743	ndbB	type 2 NADH dehydrogenase NdbB	P73735		0.277259	1.72607	+		0.327108	2.51348	+		0.336875	2.03603	+	Y	0.450109	2.09828	+	Y	0.418897	2.59746	+	45704	52405	49231	45263	50039	54172	40416	32717	34752	34971	42323	29356	37369	44744	27838	43687	37246	38228
slr1793	slr1793	tal	transaldolase	P72797		0.0378646	0.419097		Y	-0.881466	1.75928	+		0.156621	1.0842		Y	-1.55416	2.47895	+		-0.113322	0.470593		109610	35520	106820	55807	115540	106100	114410	121120	62273	125390	45124	129520	114330	100510	100450	35785	111510	52535
slr1815	slr1815	slr1815	hypothetical protein	P73700		0.0497921	0.657286		Y	-1.02463	1.5452	+		-0.0343494	0.02771		Y	-0.588212	1.47366	+		0.238632	1.29051		3465.8	1958	3475.7	1383.3	3063.5	3902.3	4308.2	3650.4	1696.5	3395.3	2571.2	3716.3	1412.6	2288.1	1656.8	1272.1	1942.9	881.31
slr1841	slr1841	slr1841	probable porin	P73409	Y	-0.817767	1.9059	+		-0.114701	0.283464		Y	-0.734981	1.67546	+		-0.210753	0.865407		Y	-0.758363	1.5288	+	47322	35566	23882	28671	22575	22734	20896	21174	30988	18737	28809	37241	21009	26824	32568	36645	22584	39935
slr1875	slr1875	slr1875	hypothetical protein	P73633		0.260913	0.313748			0.496899	1.19014		Y	0.492378	1.38948	+	Y	0.627384	1.85917	+		-0.0598173	0.203531		2480.6	2989.9	1988.8	2780.7	2954.8	2431.1	2114.2	2805.9	2801.3	2992.4	3734.3	2759.6	1778.4	1239.1	992.84	2205.1	1740.6	1906.5
slr1908	slr1908	slr1908	probable porin	P73103	Y	-0.808933	1.45397	+		0.0501705	0.0254824		Y	-0.684059	1.56627	+		-0.0319832	0.134794		Y	-0.771889	1.36972	+	82007	67869	38576	54892	40088	39875	37506	42067	63678	35851	59103	71851	34162	42415	50337	68772	37819	72721
slr2073	slr2073	ycf50	hypothetical protein YCF50	P73376		0.158435	0.863789			-0.263344	0.780189			0.0899158	0.399153		Y	0.407301	2.03228	+	Y	1.44859	1.59573	+	3014.2	3816.2	3520.4	2415.1	3142.8	7981.7	9385.9	3245.7	2525	3727.3	4740	3803	4394.1	13666	4029.9	6104.1	4703.4	3489.5
slr2132	slr2132	pta	phosphotransacetylase	P73662		-0.0651929	0.267305		Y	-0.517975	1.77242	+		0.104845	1.444	+	Y	-0.721345	2.356	+		0.166611	1.00087		7855.4	5048	7769.2	4287.5	7434.8	8475.5	6593	5661.1	3720.6	4984.7	3230.8	5770.1	5779.2	6671.9	5309.3	3318	5216.5	4190
slr5054	slr5054	slr5054	probable glycosyltransferase	Q6ZES6		-0.35103	2.19181	+	Y	-0.570795	1.31599	+		-0.307533	2.83091	+	Y	-0.488233	2.3598	+		-0.290264	2.1372	+	1631.7	1246.1	1287.7	926.26	1249.5	1284	549.09	445.9	455.45	467.27	394.12	714.52	973.14	1087.3	1098.2	935.26	988.43	752.6
slr5088	slr5088	slr5088	probable short-chain dehydrogenase	Q6ZEP2		0.255828	0.672513		Y	0.384195	1.59078	+		0.249134	1.40285	+	Y	0.380846	1.46696	+		0.145965	1.37199	+	1913.3	2596.8	2256	1989.7	1950	2059.1	3034.3	2908.9	3261.4	2521.6	3078.2	2751.8	2992.6	2955.1	2363.1	3472.9	3536.5	3478.6
slr6039	slr6039;sll0788	slr6039	hypothetical protein	Q6YRW5		-2.20415	0.811838		Y	0.582151	1.50924	+		-0.525453	0.607077			-0.581978	0.597348		Y	2.08484	2.99216	+	3366.9	2956.2	778.89	5460.4	2963.3	21157	25223	3734.6	8679.8	1979.2	4164.3	6968.8	5678.3	30777	11309	5624.3	1199.4	14080
slr6071	slr6071;slr6012	slr6071	unknown protein			-0.519552	1.29388		Y	-1.17893	1.3149	+		-0.442195	1.12559		Y	-1.08964	1.36131	+	Y	-1.00801	1.34266	+	44475	21552	31324	18842	30834	22932	38704	48637	29829	50051	34842	81602	44476	31119	57032	29025	43301	25325
slr6074	slr6074;slr6015	slr6074	unknown protein		Y	-0.523107	2.34431	+	Y	-0.878652	1.9377	+	Y	-0.459335	1.46981	+	Y	-1.00389	2.66494	+	Y	-1.11991	2.04013	+	6330.3	2798.8	4242.6	2533	4250.3	2798.1	2436.1	3570.4	2844.1	3291.3	2447.5	5374.2	4368.7	3335.9	6254.5	3927.8	4974.2	3850.1
ssl1046	ssl1046	ssl1046	hypothetical protein	P74772	Y	-0.457824	1.79188	+	Y	-1.73242	1.66608	+	Y	-0.798947	1.84229	+	Y	-1.14546	2.07037	+		-0.348546	1.0837		13284	5007.9	8750.3	3103.7	6333.7	8597.4	10782	6309.3	3629.4	8158.6	5190	11965	9457.9	13876	15441	8865.9	12846	4806
ssl2245	ssl2245	ssl2245	unknown protein	P73489	Y	0.747344	1.32133	+	Y	1.1241	2.73074	+		1.11685	0.781684			1.14998	1.24515			0.534668	0.779953		14788	31741	19218	21866	17323	14390	14256	29190	19449	13705	18102	10583	13652	14707	6352.1	18731	16029	18935
ssl3436	ssl3436	rpl29	50S ribosomal protein L29	P73312		0.118836	0.193573		Y	-1.11505	1.57978	+		-0.0506124	0.0232665			-0.454842	0.884097		Y	-0.926815	1.6554	+	14002	8297.3	11601	4330.7	9109.2	5870	5657.8	3656.2	3952	9786	6012.9	10357	18069	6795.7	9877.7	10765	14953	6381.2
ssl6082	ssl6082;ssl6023	ssl6082	unknown protein			-0.168428	0.611932		Y	-1.01685	1.65027	+		0.000783277	0.0446683			-0.277486	0.869814		Y	-2.8018	1.49631	+	5910.4	3724.1	4101.7	2520.2	4069	1040.7	1199.1	6569.1	4482.7	8156.5	7598.1	9531.5	7973	717.13	5314.2	5920.9	5960.2	2587.7
Rep:replicate.
# Y: proteins regulated by the RCM proteins. Ratio(ΔRCM/WT) < 0.76, p < 0.05; Ratio(ΔRCM/WT) > 1.30, p < 0.05.
§ Proteins with significant differential expression between WT and RCM mutants as determined by Stutent's t-test p < 0.05 (indicated as +).
