# Supplementary material for: Parallel Proteomic Comparison of Mutants With Altered Carbon Metabolism Reveals Hik8 Regulation of PII Phosphorylation and Glycogen Accumulation in a Cyanobacterium
Source: Mol Cell Proteomics. 2023 May 22;22(7):100582. doi: 10.1016/j.mcpro.2023.100582 (PMC10315926; doi:10.1016/j.mcpro.2023.100582)
Supplement: Supplemental Table S6 [file mmc7.xlsx]

## Sheet: Sheet1
Supplemental Table S6. The target peptide list for PRM analysis.
Modified sequence	Charge	m/z
YRGSEYTVEFLQK	2	810.407
YRGSEYTVEFLQK	3	540.607
GSEYTVEFLQK	2	650.825
GSEYTVEFLQK	3	434.219
YRGpSEYTVEFLQK	2	850.39
YRGpSEYTVEFLQK	3	567.262
GpSEYTVEFLQK	2	690.808
GpSEYTVEFLQK	3	460.874
p:phosphorylation.
