# Supplementary material for: Parallel Proteomic Comparison of Mutants With Altered Carbon Metabolism Reveals Hik8 Regulation of PII Phosphorylation and Glycogen Accumulation in a Cyanobacterium
Source: Mol Cell Proteomics. 2023 May 22;22(7):100582. doi: 10.1016/j.mcpro.2023.100582 (PMC10315926; doi:10.1016/j.mcpro.2023.100582)
Supplement: Supplemental Table S7 [file mmc8.xlsx]

## Sheet: Sheet1
Supplemental Table S7. The top6 transitions of the target peptides for PRM.
Peptide	Protein	Precursor Mz	Precursor Charge	Fragment Ion	3_WT_1 Retention Time	3_WT_1 Area	3_WT_1 Peak Rank	3_WT_1 Start Time	3_WT_1 End Time	3_WT_2 Retention Time	3_WT_2 Area	3_WT_2 Peak Rank	3_WT_2 Start Time	3_WT_2 End Time	3_WT_3 Retention Time	3_WT_3 Area	3_WT_3 Peak Rank	3_WT_3 Start Time	3_WT_3 End Time	3_WT_G_1 Retention Time	3_WT_G_1 Area	3_WT_G_1 Peak Rank	3_WT_G_1 Start Time	3_WT_G_1 End Time	3_WT_G_2 Retention Time	3_WT_G_2 Area	3_WT_G_2 Peak Rank	3_WT_G_2 Start Time	3_WT_G_2 End Time	3_WT_G_3 Retention Time	3_WT_G_3 Area	3_WT_G_3 Peak Rank	3_WT_G_3 Start Time	3_WT_G_3 End Time	3_HIK8_1 Retention Time	3_HIK8_1 Area	3_HIK8_1 Peak Rank	3_HIK8_1 Start Time	3_HIK8_1 End Time	3_HIK8_2 Retention Time	3_HIK8_2 Area	3_HIK8_2 Peak Rank	3_HIK8_2 Start Time	3_HIK8_2 End Time	3_HIK8_3 Retention Time	3_HIK8_3 Area	3_HIK8_3 Peak Rank	3_HIK8_3 Start Time	3_HIK8_3 End Time
YRGSEYTVEFLQK	ssl0707	540.607	3	y6	76.51	1380188	5	76.27	76.86	76.42	733018	6	76.16	76.72	76.88	520337	4	76.49	77.15	76.92	191374	4	76.75	77.16	76.71	260992	4	76.5	76.99	76.99	318603	4	76.76	77.25	76.7	178495	6	76.47	76.98	76.54	264863	4	76.31	76.8	76.71	300653	5	76.47	77.01
YRGSEYTVEFLQK	ssl0707	540.607	3	y5	76.53	2385104	2	76.27	76.86	76.42	1395977	2	76.16	76.72	76.88	952993	2	76.49	77.15	76.94	303870	3	76.75	77.16	76.76	439045	2	76.5	76.99	77.03	544665	2	76.76	77.25	76.68	391351	2	76.47	76.98	76.54	402267	3	76.31	76.8	76.64	576260	2	76.47	77.01
YRGSEYTVEFLQK	ssl0707	540.607	3	y4	76.49	1461571	4	76.27	76.86	76.42	855554	4	76.16	76.72	76.88	490324	5	76.49	77.15	76.89	157891	5	76.75	77.16	76.69	244632	5	76.5	76.99	76.99	298785	6	76.76	77.25	76.63	189724	4	76.47	76.98	76.52	193985	6	76.31	76.8	76.73	309035	4	76.47	77.01
YRGSEYTVEFLQK	ssl0707	540.607	3	b5	76.53	4258883	1	76.27	76.86	76.39	2513272	1	76.16	76.72	76.88	1439615	1	76.49	77.15	76.9	540481	1	76.75	77.16	76.69	723636	1	76.5	76.99	76.99	890598	1	76.76	77.25	76.68	556844	1	76.47	76.98	76.54	652198	1	76.31	76.8	76.71	982474	1	76.47	77.01
YRGSEYTVEFLQK	ssl0707	540.607	3	b6	76.49	2115999	3	76.27	76.86	76.42	1261404	3	76.16	76.72	76.88	820367	3	76.49	77.15	76.94	335596	2	76.75	77.16	76.69	420997	3	76.5	76.99	77.01	494503	3	76.76	77.25	76.65	363804	3	76.47	76.98	76.54	403059	2	76.31	76.8	76.7	474009	3	76.47	77.01
YRGSEYTVEFLQK	ssl0707	540.607	3	b7	76.49	1333069	6	76.27	76.86	76.41	822124	5	76.16	76.72	76.88	469694	6	76.49	77.15	76.89	157144	6	76.75	77.16	76.73	211399	6	76.5	76.99	76.99	302172	5	76.76	77.25	76.7	181407	5	76.47	76.98	76.49	199272	5	76.31	76.8	76.68	289455	6	76.47	77.01
YRGpSEYTVEFLQK	ssl0707	567.262	3	y7	85.33	0	0	85.33	85.61	85.42	0	0	85.42	85.87	85.59	0	0	85.59	86.1	85.7	7513973	6	85.5	86.16	85.76	8055707	6	85.56	86.23	85.84	6795233	6	85.62	86.28	85.59	7753674	6	85.42	85.99	85.41	7025789	6	85.18	85.84	85.6	6527574	6	85.41	86.1
YRGpSEYTVEFLQK	ssl0707	567.262	3	y6	85.33	0	0	85.33	85.61	85.42	0	0	85.42	85.87	85.59	0	0	85.59	86.1	85.69	16734900	3	85.5	86.16	85.79	17287688	3	85.56	86.23	85.81	12327255	4	85.62	86.28	85.57	14569542	3	85.42	85.99	85.43	15188272	3	85.18	85.84	85.62	15736313	3	85.41	86.1
YRGpSEYTVEFLQK	ssl0707	567.262	3	y5	85.33	0	0	85.33	85.61	85.84	21095	3	85.42	85.87	85.59	0	0	85.59	86.1	85.72	28412778	2	85.5	86.16	85.74	30364990	2	85.56	86.23	85.86	22411228	2	85.62	86.28	85.57	26741170	2	85.42	85.99	85.37	27801774	2	85.18	85.84	85.62	27747276	2	85.41	86.1
YRGpSEYTVEFLQK	ssl0707	567.262	3	y4	85.33	0	0	85.33	85.61	85.42	0	0	85.42	85.87	85.59	0	0	85.59	86.1	85.67	15780472	4	85.5	86.16	85.76	15836450	4	85.56	86.23	85.81	12772869	3	85.62	86.28	85.57	13776404	4	85.42	85.99	85.43	14659123	4	85.18	85.84	85.65	15132648	4	85.41	86.1
YRGpSEYTVEFLQK	ssl0707	567.262	3	b5 -98	85.49	187167	1	85.33	85.61	85.59	586107	1	85.42	85.87	85.94	145562	1	85.59	86.1	85.72	40383048	1	85.5	86.16	85.74	40698576	1	85.56	86.23	85.81	31685974	1	85.62	86.28	85.57	34222696	1	85.42	85.99	85.37	37495436	1	85.18	85.84	85.65	38139064	1	85.41	86.1
YRGpSEYTVEFLQK	ssl0707	567.262	3	b6 -98	85.45	146122	2	85.33	85.61	85.77	91401	2	85.42	85.87	85.59	0	0	85.59	86.1	85.67	12815840	5	85.5	86.16	85.79	13424819	5	85.56	86.23	85.83	10102232	5	85.62	86.28	85.59	11368929	5	85.42	85.99	85.37	12301258	5	85.18	85.84	85.69	12066862	5	85.41	86.1
GSEYTVEFLQK	ssl0707	650.825	2	y8	83.92	121397648	5	83.66	84.37	83.84	98053296	5	83.56	84.37	84.2	141781616	5	83.87	84.81	84.08	25445772	5	83.83	84.48	84.08	29044616	5	83.69	84.51	84.18	27579688	5	83.85	84.58	83.83	32438024	5	83.56	84.25	83.78	29861998	5	83.5	84.2	83.97	27117666	5	83.69	84.41
GSEYTVEFLQK	ssl0707	650.825	2	y7	83.92	248731664	1	83.66	84.37	83.85	201244112	1	83.56	84.37	84.2	289990336	1	83.87	84.81	84.08	55477544	1	83.83	84.48	84.06	58611720	1	83.69	84.51	84.14	55431824	1	83.85	84.58	83.85	66742332	1	83.56	84.25	83.8	61420380	1	83.5	84.2	83.97	55244660	1	83.69	84.41
GSEYTVEFLQK	ssl0707	650.825	2	y6	83.9	160840304	3	83.66	84.37	83.84	130227000	3	83.56	84.37	84.2	187753712	3	83.87	84.81	84.08	35839456	3	83.83	84.48	84.08	38283324	3	83.69	84.51	84.16	36302632	3	83.85	84.58	83.85	43088780	3	83.56	84.25	83.8	39333112	3	83.5	84.2	83.97	36015712	3	83.69	84.41
GSEYTVEFLQK	ssl0707	650.825	2	y5	83.9	171677584	2	83.66	84.37	83.85	140787968	2	83.56	84.37	84.18	200160608	2	83.87	84.81	84.08	39013860	2	83.83	84.48	84.06	40213416	2	83.69	84.51	84.16	39080732	2	83.85	84.58	83.85	47185640	2	83.56	84.25	83.8	44231916	2	83.5	84.2	83.97	38976872	2	83.69	84.41
GSEYTVEFLQK	ssl0707	650.825	2	y4	83.92	135185488	4	83.66	84.37	83.85	109998176	4	83.56	84.37	84.2	155934064	4	83.87	84.81	84.08	30487400	4	83.83	84.48	84.08	31673978	4	83.69	84.51	84.14	30302470	4	83.85	84.58	83.83	36191108	4	83.56	84.25	83.78	33255426	4	83.5	84.2	83.97	31098294	4	83.69	84.41
GSEYTVEFLQK	ssl0707	650.825	2	y2	83.66	0	0	83.66	84.37	83.56	0	0	83.56	84.37	83.87	0	0	83.87	84.81	83.83	0	0	83.83	84.48	83.69	0	0	83.69	84.51	83.85	0	0	83.85	84.58	83.56	0	0	83.56	84.25	83.5	0	0	83.5	84.2	83.69	0	0	83.69	84.41
p:phosphorylation.
[truncated: 15 more columns]
