# Supplementary material for: Parallel Proteomic Comparison of Mutants With Altered Carbon Metabolism Reveals Hik8 Regulation of PII Phosphorylation and Glycogen Accumulation in a Cyanobacterium
Source: Mol Cell Proteomics. 2023 May 22;22(7):100582. doi: 10.1016/j.mcpro.2023.100582 (PMC10315926; doi:10.1016/j.mcpro.2023.100582)
Supplement: Supplemental Table S8 [file mmc9.xlsx]

## Sheet: occupancy
Supplemental Table S8. Data used for calculation of PII S49 phosphosite occupancy in the AT/MT-grown WT and Δhik8x.
		AT						MT
		Rep1		Rep2		Rep3		Rep1		Rep2		Rep3
		WT_1	HIK8_1	WT_2	HIK8_2	WT_3	HIK8_3	WT_1	HIK8_1	WT_2	HIK8_2	WT_3	HIK8_3
Peak area of phosphopeptide (top 6 transitions of PRM)		333289	108432415	698603	114471652	145562	115349737	121641011	22358920	125668230	24317832	96094791	36661833
Peak area of unphosphorylated peptide (top 6 transitions of PRM)		850767502	227507509	687891901	210218476	980313666	191385090	187950388	656629686	200127755	608200336	191546672	623037097
Intensity of PII measured by Western blotting (Fig. 6E)		25286.4	22431.5	25286.4	22431.5	25286.4	22431.5	24516.8	21482.8	24516.8	21482.8	24516.8	21482.8
Ratios used for phosphosite occupancy calculation*	X	325.341		163.858		792.444		0.183811		0.193508		0.381517
	Y	0.267414		0.305598		0.195228		3.49363		3.03906		3.25266
	Z	0.887096		0.887096		0.887096		0.876247		0.876247		0.876247
	a	0.00190992		0.00356811		0.000874059		3.77996		3.16785		4.80346
	b	2.32364		1.91317		3.54786		0.198876		0.201709		0.563417
	a/(1+a)	0.00190628		0.00355542		0.000873295		0.790793		0.760068		0.827689
	b/(1+b)	0.699125		0.656732		0.780116		0.165885		0.167851		0.360375
xThe phosphosite occupancy for PII S49 was calculated using the method described by Olsen J et al. ( Ref 107. Sci Signal, 2010, 3: ra3).
*Ratios	X: Relative phosphopeptide ratio
	Y: Relative unphosphorylated peptide ratio
	Z: Relative total phosphoprotein ratio
	a: Occupancy rate in WT
	b: Occupancy rate in Δhik8
	a/(1+a): WT occupancy
	b/(1+b): Δhik8 occupancy
